# Supplementary material for: A novel method of consensus pan-chromosome assembly and large-scale comparative analysis reveal the highly flexible pan-genome of Acinetobacter baumannii
Source: Genome Biol. 2015 Jul 21;16(1):143. doi: 10.1186/s13059-015-0701-6 (PMC4507327; doi:10.1186/s13059-015-0701-6)
Supplement: Additional file 5: — Text file of all PanOCT clusters. [file 13059_2015_701_MOESM5_ESM.txt]

cluster_id	com_name	com_name db	role_ids	frameshift	gab	gabab5075	gabuh0207	gabuh0707	gabuh0807	gabuh10007	gabuh1007	gabuh10107	gabuh10707	gabuh107pb	gabuh11608	gabuh12208	gabuh12308	gabuh12408	gabuh12808	gabuh13908	gabuh14508	gabuh15208	gabuh16008	gabuh16108	gabuh16208	gabuh18608	gabuh19608	gabuh19908	gabuh20108	gabuh2107	gabuh22908	gabuh2307	gabuh2707	gabuh2907	gabuh3807	gabuh5107	gabuh5207	gabuh5307	gabuh5707	gabuh6107	gabuh6207	gabuh6507	gabuh6907	gabuh7007	gabuh7607	gabuh7707	gabuh7807	gabuh7907	gabuh8107
1	cytochrome b562	ntab22	112		M794_2627	A591_2216	P639_5373	P640_0779	P641_1274	P643_0530	P642_1129	P644_1590	P645_0227	V427_2167	P646_1078	P647_0089	P648_1935	P649_0040	P650_2120	P651_2549	P652_1983	P653_0992	P654_0316	P655_1326	P656_0925	P657_2370	P658_2429	P659_1823	P660_0272	P661_1799	P662_0269	P663_2056	P664_0188	P665_0265	P666_1205	P667_1062	P668_0948	P669_0583	P670_0347	P671_0410	P672_1393	P673_0771	P674_0778	P675_1755	P676_0368	P677_3914	P678_0501	P679_0798	P680_0075
2	DNA gyrase, B subunit	ntab20	132		M794_2628	A591_2215	P639_5374	P640_0780	P641_1275	P643_0529	P642_1128	P644_1589	P645_0228	V427_2166	P646_1079	P647_0090	P648_1934	P649_0039	P650_2121	P651_2550	P652_1982	P653_0991	P654_0317	P655_1325	P656_0924	P657_2371	P658_2430	P659_1824	P660_0271	P661_1798	P662_0268	P663_2055	P664_0187	P665_0264	P666_1206	P667_1063	P668_0949	P669_0582	P670_0346	P671_0411	P672_1394	P673_0772	P674_0777	P675_1756	P676_0367	P677_3913	P678_0502	P679_0797	P680_0076
3	DNA replication and repair protein RecF	ntab18	132		M794_2629	A591_2214	P639_5375	P640_0781	P641_1276	P643_0528	P642_1127	P644_1588	P645_0229	V427_2165	P646_1080	P647_0091	P648_1933	P649_0038	P650_2122	P651_2551	P652_1981	P653_0990	P654_0318	P655_1324	P656_0923	P657_2372	P658_2431	P659_1825	P660_0270	P661_1797	P662_0267	P663_2054	P664_0186	P665_0263	P666_1207	P667_1064	P668_0950	P669_0581	P670_0345	P671_0412	P672_1395	P673_0773	P674_0776	P675_1757	P676_0366	P677_3912	P678_0503	P679_0796	P680_0077
4	DNA polymerase III, beta subunit	ntab18	132		M794_2630	A591_2213	P639_5376	P640_0782	P641_1277	P643_0527	P642_1126	P644_1587	P645_0230	V427_2164	P646_1081	P647_0092	P648_1932	P649_0037	P650_2123	P651_2552	P652_1980	P653_0989	P654_0319	P655_1323	P656_0922	P657_2373	P658_2432	P659_1826	P660_0269	P661_1796	P662_0266	P663_2053	P664_0185	P665_0262	P666_1208	P667_1065	P668_0951	P669_0580	P670_0344	P671_0413	P672_1396	P673_0774	P674_0775	P675_1758	P676_0365	P677_3911	P678_0504	P679_0795	P680_0078
5	chromosomal replication initiator protein DnaA	ntab18	132	FS	M794_2631	A591_2212	P639_5377	P640_0783	P641_1278	P643_0526	P642_1125	P644_1586	P645_0231	V427_2163	P646_1082	P647_0093	P648_1931	P649_0036	P650_2124	P651_2553	P652_1979	P653_0988	P654_0320	P655_1322	P656_0921	P657_2374	P658_2433	P659_1827	P660_0268	P661_1795	P662_0265	P663_2052	P664_0184	P665_0261	P666_1209	P667_1066	P668_0952	P669_0579	P670_0343	P671_0414	P672_1397	P673_0775	P674_0774	P675_1759	P676_0364	P677_3910	P678_0505	P679_0794	P680_0079
6	ribosomal protein L34	ntab18	158		M794_2632	A591_2211	P639_5378	P640_0784	P641_1279	P643_0525	P642_1124	P644_1585	P645_0232	V427_2162	P646_1083	P647_0094	P648_1930	P649_0035	P650_2125	P651_2554	P652_1978	P653_0987	P654_0321	P655_1321	P656_0920	P657_2375	P658_2434	P659_1828	P660_0267	P661_1794	P662_0264	P663_2051	P664_0183	P665_0260	P666_1210	P667_1067	P668_0953	P669_0578	P670_0342	P671_0415	P672_1398	P673_0776	P674_0773	P675_1760	P676_0363	P677_3909	P678_0506	P679_0793	P680_0080
7	ribonuclease P protein component	ntab21	166		M794_2633	A591_2210	P639_5379	P640_0785	P641_1280	P643_0524	P642_1123	P644_1584	P645_0233	V427_2161	P646_1084	P647_0095	P648_1929	P649_0034	P650_2126	P651_2555	P652_1977	P653_0986	P654_0322	P655_1320	P656_0919	P657_2376	P658_2435	P659_1829	P660_0266	P661_1793	P662_0263	P663_2050	P664_0182	P665_0259	P666_1211	P667_1068	P668_0954	P669_0577	P670_0341	P671_0416	P672_1399	P673_0777	P674_0772	P675_1761	P676_0362	P677_3908	P678_0507	P679_0792	P680_0081
8	conserved hypothetical protein YidD	ntab18	156		M794_2634	A591_2209	P639_5380	P640_0786	P641_1281	P643_0523	P642_1122	P644_1583	P645_0234	V427_2160	P646_1085	P647_0096	P648_1928	P649_0033	P650_2127	P651_2556	P652_1976	P653_0985	P654_0323	P655_1319	P656_0918	P657_2377	P658_2436	P659_1830	P660_0265	P661_1792	P662_0262	P663_2049	P664_0181	P665_0258	P666_1212	P667_1069	P668_0955	P669_0576	P670_0340	P671_0417	P672_1400	P673_0778	P674_0771	P675_1762	P676_0361	P677_3907	P678_0508	P679_0791	P680_0082
9	membrane protein insertase, YidC/Oxa1 family	ntab30	97	FS	M794_2635	A591_2208	P639_5381	P640_0787	P641_1282	P643_0522	P642_1121	P644_1582	P645_0235	V427_2159	P646_1086	P647_0097	P648_1927	P649_0032	P650_2128	P651_2557	P652_1975	P653_0984	P654_0324	P655_1318	P656_0917	P657_2378	P658_2437	P659_1831	P660_0264	P661_1791	P662_0261	P663_2048	P664_0180	P665_0257	P666_1213	P667_1070	P668_0956	P669_0575	P670_0339	P671_0418	P672_1401	P673_0779	P674_0770	P675_1763	P676_0360	P677_3906	P678_0509	P679_0790	P680_0083
10	tRNA modification GTPase TrmE	ntab21	145,168	FS	M794_2636	A591_2207	P639_5382	P640_0788	P641_1283	P643_0521	P642_1120	P644_1581	P645_0236	V427_2158	P646_1087	P647_0098	P648_1926	P649_0031	P650_2129	P651_2558	P652_1974	P653_0983	P654_0325	P655_1317	P656_0916	P657_2379	P658_2438	P659_1832	P660_0263	P661_1790	P662_0260	P663_2047	P664_0179	P665_0256	P666_1214	P667_1071	P668_0957	P669_0574	P670_0338	P671_0419	P672_1402	P673_0780	P674_0769	P675_1764	P676_0359	P677_3905	P678_0510	P679_0789	P680_0084
11	conserved hypothetical protein	ntab18	156,185,261		M794_2637	A591_2206	P639_5383	P640_0789	P641_1284	P643_0520	P642_1119	P644_1580	P645_0237	V427_2157	P646_1088	P647_0099	P648_1925	P649_0030	P650_2130	P651_2559	P652_1973	P653_0982	P654_0326	P655_1316	P656_0915	P657_2380	P658_2439	P659_1833	P660_0262	P661_1789	P662_0259	P663_2046	P664_0178	P665_0255	P666_1215	P667_1072	P668_0958	P669_0573	P670_0337	P671_0420	P672_1403	P673_0781	P674_0768	P675_1765	P676_0358	P677_3904	P678_0511	P679_0788	P680_0085
12	cation diffusion facilitator family transporter	ntabw39	145	FS	M794_2638	A591_2205	P639_5384	P640_0790	P641_1285	P643_0519	P642_1118	P644_1579	P645_0238	V427_2156	P646_1089	P647_0100	P648_1924	P649_0029	P650_2131	P651_2560	P652_1972	P653_0981	P654_0327	P655_1315	P656_0914	P657_2381	P658_2440	P659_1834	P660_0261	P661_1788	P662_0258	P663_2045	P664_0177	P665_0254	P666_1216	P667_1073	P668_0959	P669_0572	P670_0336	P671_0421	P672_1404	P673_0782	P674_0767	P675_1766	P676_0357	P677_3903	P678_0512	P679_0787	P680_0086
13	conserved hypothetical protein	ntab18	112,156,185	FS	M794_0342	A591_2204	P639_5385	P640_0791	P641_1286	P643_0518	P642_1117	P644_1578	P645_0239	V427_2155	P646_1090	P647_0101	P648_1923	P649_0028	P650_2132	P651_2561	P652_1971	P653_0980	P654_0328	P655_1314	P656_0913	P657_2382	P658_2441	P659_1835	P660_0260	P661_1787	P662_0257	P663_2044	P664_0176	P665_0253	P666_1217	P667_1074	P668_0960	P669_0571	P670_0335	P671_0423	P672_1405	P673_0783	P674_0766	P675_1767	P676_0356	P677_3902	P678_0513	P679_0786	P680_0087
14	transglycosylase associated protein	ntab18	156,157	FS	M794_0341	A591_2203	P639_5386	P640_0792	P641_1287	P643_0517	P642_1116	P644_1577	P645_0240	V427_2154	P646_1091	P647_0102	P648_1922	P649_0027	P650_2133	P651_2562	P652_1970	P653_0979	P654_0329	P655_1313	P656_0912	P657_2383	P658_2442	P659_1836	P660_0259	P661_1786	P662_0256	P663_2043	P664_0175	P665_0252	P666_1219	P667_1075	P668_0961	P669_0570	P670_0334	P671_0424	P672_1406	P673_0784	P674_0765	P675_1768	P676_0355	P677_3901	P678_0514	P679_0785	P680_0088
15	hypoxanthine phosphoribosyltransferase	ntab18	127		M794_0340	A591_2202	P639_5387	P640_0793	P641_1288	P643_0516	P642_1115	P644_1576	P645_0241	V427_2153	P646_1092	P647_0103	P648_1921	P649_0026	P650_2134	P651_2563	P652_1969	P653_0978	P654_0330	P655_1312	P656_0911	P657_2384	P658_2443	P659_1837	P660_0258	P661_1785	P662_0255	P663_2042	P664_0174	P665_0251	P666_1220	P667_1076	P668_0962	P669_0569	P670_0333	P671_0425	P672_1407	P673_0785	P674_0764	P675_1769	P676_0354	P677_3900	P678_0515	P679_0784	P680_0089
16	conserved hypothetical protein	ntab22	156		M794_0339	A591_2201	P639_5388	P640_0794	P641_1289	P643_0515	P642_1114	P644_1575	P645_0242	V427_2152	P646_1093	P647_0104	P648_1920	P649_0025	P650_2135	P651_2564	P652_1968	P653_0977	P654_0331	P655_1311	P656_0910	P657_2385	P658_2444	P659_1838	P660_0257	P661_1784	P662_0254	P663_2041	P664_0173	P665_0250	P666_1221	P667_1077	P668_0963	P669_0568	P670_0332	P671_0426	P672_1408	P673_0786	P674_0763	P675_1770	P676_0353	P677_3899	P678_0516	P679_0783	P680_0090
17	guanine deaminase	ntabw73	122,703	FS	M794_0338	A591_2200	P639_5389	P640_0795	P641_1290	P643_0514	P642_1113	P644_1574	P645_0243	V427_2151	P646_1094	P647_0105	P648_1919	P649_0024	P650_2136	P651_2565	P652_1967	P653_0976	P654_0332	P655_1310	P656_0909	P657_2386	P658_2445	P659_1839	P660_0256	P661_1783	P662_0253	P663_2040	P664_0172	P665_0249	P666_1222	P667_1078	P668_0964	P669_0567	P670_0331	P671_0427	P672_1409	P673_0787	P674_0762	P675_1771	P676_0352	P677_3898	P678_0517	P679_0782	P680_0091
18	rieske [2Fe-2S] domain protein	ntab18	112,156	FS	M794_0337	A591_2199	P639_5390	P640_0796	P641_1291	P643_0513	P642_1112	P644_1573	P645_0244	V427_2150	P646_1095	P647_0106	P648_1918	P649_0023	P650_2137	P651_2566	P652_1966	P653_0975	P654_0333	P655_1309	P656_0908	P657_2387	P658_2446	P659_1840	P660_0255	P661_1782	P662_0252	P663_2039	P664_0171	P665_0248	P666_1223	P667_1079	P668_0965	P669_0566	P670_0330	P671_0428	P672_1410	P673_0788	P674_0761	P675_1772	P676_0351	P677_3897	P678_0518	P679_0781	P680_0092
19	glutathionylspermidine synthase preATP-grasp domain protein	ntab27	156,157,185,703,704	FS	M794_0336	A591_2198	P639_5391	P640_0797	P641_1292	P643_0512	P642_1111	P644_1572	P645_0245	V427_2149	P646_1096	P647_0107	P648_1917	P649_0022	P650_2138	P651_2567	P652_1965	P653_0974	P654_0334	P655_1308	P656_0907	P657_2388	P658_2447	P659_1841	P660_0254	P661_1781	P662_0251	P663_2038	P664_0170	P665_0247	P666_1224	P667_1080	P668_0966	P669_0565	P670_0329	P671_0429	P672_1411	P673_0789	P674_0760	P675_1773	P676_0350	P677_3896	P678_0519	P679_0780	P680_0093
20	conserved hypothetical protein	ntab22	156,88		M794_0335	A591_2197	P639_5392	P640_0798	P641_1293	P643_0511	P642_1110	P644_1571	P645_0246	V427_2148	P646_1097	P647_0108	P648_1916	P649_0021	P650_2139	P651_2568	P652_1964	P653_0973	P654_0335	P655_1307	P656_0906	P657_2389	P658_2448	P659_1842	P660_0253	P661_1780	P662_0250	P663_2037	P664_0169	P665_0246	P666_1225	P667_1081	P668_0967	P669_0564	P670_0328	P671_0430	P672_1412	P673_0790	P674_0759	P675_1774	P676_0349	P677_3895	P678_0520	P679_0779	P680_0094
21	conserved hypothetical protein	ntabw03	156,157					P640_0799	P641_1294				P645_0247	V427_2147																			P664_0168	P665_0245								P673_0791				P677_3894
22	inner membrane protein alx	ntab22	149,88	FS	M794_0334	A591_2196	P639_5393	P640_0800	P641_1295	P643_0510	P642_1109	P644_1570	P645_0248	V427_2146	P646_1098	P647_0109	P648_1915	P649_0020	P650_2140	P651_2569	P652_1963	P653_0972	P654_0336	P655_1306	P656_0905	P657_2390	P658_2449	P659_1843	P660_0252	P661_1779	P662_0249	P663_2036	P664_0167	P665_0244	P666_1226	P667_1082	P668_0968	P669_0563	P670_0327	P671_0431	P672_1413	P673_0792	P674_0758	P675_1775	P676_0348	P677_3893	P678_0521	P679_0778	P680_0095
23	PAP2 family protein	ntab20	157,703,76	FS	M794_0333	A591_2195	P639_5394	P640_0801	P641_1296	P643_0509	P642_1108	P644_1569	P645_0249	V427_2145	P646_1099	P647_0110	P648_1914	P649_0019	P650_2141	P651_2570	P652_1962	P653_0971	P654_0337	P655_1305	P656_0904	P657_2391	P658_2450	P659_1844	P660_0251	P661_1778	P662_0248	P663_2035	P664_0166	P665_0243	P666_1227	P667_1083	P668_0969	P669_0562	P670_0326	P671_0432	P672_1414	P673_0793	P674_0757	P675_1777	P676_0347	P677_3892	P678_0522	P679_0777	P680_0096
24	low temperature requirement protein LtrA	ntab30	149,156	FS	M794_0332	A591_2194	P639_5395	P640_0802	P641_1297	P643_0508	P642_1107	P644_1568	P645_0250	V427_2144	P646_1100	P647_0111	P648_1913	P649_0018	P650_2142	P651_2571	P652_1961	P653_0970	P654_0338	P655_1304	P656_0903	P657_2392	P658_2451	P659_1845	P660_0250	P661_1777	P662_0247	P663_2034	P664_0165	P665_0242	P666_1228	P667_1084	P668_0970	P669_0561	P670_0325	P671_0433	P672_1415	P673_0794	P674_0756	P675_1778	P676_0346	P677_3891	P678_0523	P679_0776	P680_0097
25	UDP-N-acetylmuramate:L-alanyl-gamma-D-glutamyl-meso-diaminopimelate ligase	ntab08	111,138,140,73,89	FS	M794_0331	A591_2193	P639_5396	P640_0803	P641_1298	P643_0507	P642_1106	P644_1567	P645_0251	V427_2143	P646_1101	P647_0112	P648_1912	P649_0017	P650_2143	P651_2572	P652_1960	P653_0969	P654_0339	P655_1303	P656_0902	P657_2393	P658_2453	P659_1846	P660_0249	P661_1776	P662_0246	P663_2033	P664_0164	P665_0241	P666_1229	P667_1085	P668_0971	P669_0560	P670_0324	P671_0434	P672_1416	P673_0795	P674_0755	P675_1779	P676_0345	P677_3890	P678_0524	P679_0775	P680_0098
26	conserved hypothetical protein	ntab08	156,157		M794_0329	A591_2192	P639_5398	P640_0805	P641_1299	P643_0505	P642_1104	P644_1565	P645_0253	V427_2141	P646_1103	P647_0114	P648_1910	P649_0015	P650_2145	P651_2574	P652_1958	P653_0967	P654_0341	P655_1301	P656_0900	P657_2395	P658_2455	P659_1848	P660_0247	P661_1774	P662_0244	P663_2031	P664_0162	P665_0239	P666_1231	P667_1087	P668_0973	P669_0558	P670_0322	P671_0436	P672_1418	P673_0797	P674_0753	P675_1781	P676_0343	P677_3888	P678_0526	P679_0773	P680_0100
27	phosphoribosylaminoimidazole carboxylase, catalytic subunit	ntab08	125		M794_0328	A591_2191	P639_5399	P640_0806	P641_1300	P643_0504	P642_1103	P644_1564	P645_0254	V427_2140	P646_1104	P647_0115	P648_1909	P649_0014	P650_2146	P651_2575	P652_1957	P653_0966	P654_0342	P655_1300	P656_0899	P657_2396	P658_2456	P659_1849	P660_0246	P661_1773	P662_0243	P663_2030	P664_0161	P665_0238	P666_1232	P667_1088	P668_0974	P669_0557	P670_0321	P671_0437	P672_1419	P673_0798	P674_0752	P675_1782	P676_0342	P677_3887	P678_0527	P679_0772	P680_0101
28	conserved hypothetical protein	ntab22	156		M794_0330	A591_2190	P639_5397	P640_0804		P643_0506	P642_1105	P644_1566	P645_0252	V427_2142	P646_1102	P647_0113	P648_1911	P649_0016	P650_2144	P651_2573	P652_1959	P653_0968	P654_0340	P655_1302	P656_0901	P657_2394	P658_2454	P659_1847	P660_0248	P661_1775	P662_0245	P663_2032	P664_0163	P665_0240	P666_1230	P667_1086	P668_0972	P669_0559	P670_0323	P671_0435	P672_1417	P673_0796	P674_0754	P675_1780	P676_0344	P677_3889	P678_0525	P679_0774	P680_0099
29	phosphoribosylaminoimidazole carboxylase, ATPase subunit	ntab22	125,157	FS	M794_0327	A591_2189	P639_5400	P640_0807	P641_1301	P643_0503	P642_1102	P644_1563	P645_0255	V427_2139	P646_1105	P647_0116	P648_1908	P649_0013	P650_2147	P651_2576	P652_1956	P653_0965	P654_0343	P655_1299	P656_0898	P657_2397	P658_2457	P659_1850	P660_0245	P661_1772	P662_0242	P663_2029	P664_0160	P665_0237	P666_1233	P667_1089	P668_0975	P669_0556	P670_0320	P671_0438	P672_1420	P673_0799	P674_0751	P675_1783	P676_0341	P677_3886	P678_0528	P679_0771	P680_0102
30	lytic murein transglycosylase	ntab22	89	FS	M794_0326	A591_2188	P639_5401	P640_0808	P641_1302	P643_0502	P642_1101	P644_1562	P645_0256	V427_2138	P646_1106	P647_0117	P648_1907	P649_0012	P650_2148	P651_2577	P652_1955	P653_0964	P654_0344	P655_1298	P656_0897	P657_2398	P658_2458	P659_1851	P660_0244	P661_1771	P662_0241	P663_2028	P664_0159	P665_0236	P666_1234	P667_1090	P668_0976	P669_0555	P670_0319	P671_0439	P672_1421	P673_0800	P674_0750	P675_1784	P676_0340	P677_3885	P678_0529	P679_0770	P680_0103
31	conserved hypothetical protein	ntab18	156,704		M794_0325	A591_2187	P639_5402	P640_0809	P641_1303	P643_0501	P642_1100	P644_1561	P645_0257	V427_2137	P646_1107	P647_0118	P648_1906	P649_0011	P650_2149	P651_2578	P652_1954	P653_0963	P654_0345	P655_1297	P656_0896	P657_2399	P658_2459	P659_1852	P660_0243	P661_1770	P662_0240	P663_2027	P664_0158	P665_0235	P666_1235	P667_1091	P668_0977	P669_0554	P670_0318	P671_0440	P672_1422	P673_0801	P674_0749	P675_1785	P676_0339	P677_3884	P678_0530	P679_0769	P680_0104
32	matrixin	ntab18	156,157,185	FS	M794_0324	A591_2186	P639_5403	P640_0810	P641_1304	P643_0500	P642_1099	P644_1560	P645_0258	V427_2136	P646_1108	P647_0119	P648_1905	P649_0010	P650_2150	P651_2579	P652_1953	P653_0962	P654_0346	P655_1296	P656_0895	P657_2400	P658_2460	P659_1853	P660_0242	P661_1769	P662_0239	P663_2026	P664_0157	P665_0234	P666_1236	P667_1092	P668_0978	P669_0553	P670_0317	P671_0441	P672_1423	P673_0802	P674_0748	P675_1786	P676_0338	P677_3883	P678_0531	P679_0768	P680_0105
33	matrixin	gacin50	156,157,185	FS	M794_0323	A591_2185	P639_5404	P640_0811	P641_1305	P643_0499	P642_1098	P644_1559	P645_0259	V427_2135	P646_1109	P647_0120	P648_1904	P649_0009	P650_2151	P651_2580	P652_1952	P653_0961	P654_0347	P655_1295	P656_0894	P657_2401	P658_2461	P659_1854	P660_0241	P661_1768	P662_0238	P663_2025	P664_0156	P665_0233	P666_1237	P667_1093	P668_0979	P669_0552	P670_0316	P671_0442	P672_1424	P673_0803	P674_0747	P675_1787	P676_0337	P677_3882	P678_0532	P679_0767	P680_0106
34	chaperone protein DnaK	ntab18	95	FS	M794_0322	A591_2184	P639_5405	P640_0812	P641_1306	P643_0498	P642_1097	P644_1558	P645_0260	V427_2134	P646_1110	P647_0121	P648_1903	P649_0008	P650_2152	P651_2581	P652_1951	P653_0960	P654_0348	P655_1294	P656_0893	P657_2402	P658_2462	P659_1855	P660_0240	P661_1767	P662_0237	P663_2024	P664_0155	P665_0232	P666_1238	P667_1094	P668_0980	P669_0551	P670_0315	P671_0443	P672_1425	P673_0804	P674_0746	P675_1788	P676_0336	P677_3881	P678_0533	P679_0766	P680_0107
35	co-chaperone GrpE	ntab18	95		M794_0321	A591_2183	P639_5406	P640_0813	P641_1307	P643_0497	P642_1096	P644_1557	P645_0261	V427_2133	P646_1111	P647_0122	P648_1902	P649_0007	P650_2153	P651_2582	P652_1950	P653_0959	P654_0349	P655_1293	P656_0892	P657_2403	P658_2463	P659_1856	P660_0239	P661_1766	P662_0236	P663_2023	P664_0154	P665_0231	P666_1239	P667_1095	P668_0981	P669_0550	P670_0314	P671_0444	P672_1426	P673_0805	P674_0745	P675_1789	P676_0335	P677_3880	P678_0534	P679_0765	P680_0108
36	LysR substrate binding domain family protein	ntab18	141,185,261,264		M794_0320	A591_2182	P639_5407	P640_0814	P641_1308	P643_0496	P642_1095	P644_1556	P645_0262	V427_2132	P646_1112	P647_0123	P648_1901	P649_0006	P650_2154	P651_2583	P652_1949	P653_0958	P654_0350	P655_1292	P656_0891	P657_2404	P658_2464	P659_1857	P660_0238	P661_1765	P662_0235	P663_2022	P664_0153	P665_0230	P666_1240	P667_1096	P668_0982	P669_0549	P670_0313	P671_0445	P672_1427	P673_0806	P674_0744	P675_1790	P676_0334	P677_3879	P678_0535	P679_0764	P680_0109
37	metallo-beta-lactamase domain protein	ntab21	156,157,703	FS	M794_0319	A591_2181	P639_5408	P640_0815	P641_1309	P643_0495	P642_1094	P644_1555	P645_0263	V427_2131	P646_1113	P647_0124	P648_1900	P649_0005	P650_2155	P651_2584	P652_1948	P653_0957	P654_0351	P655_1291	P656_0890	P657_2405	P658_2465	P659_1858	P660_0237	P661_1764	P662_0234	P663_2021	P664_0152	P665_0229	P666_1241	P667_1097	P668_0983	P669_0548	P670_0312	P671_0446	P672_1428	P673_0807	P674_0743	P675_1791	P676_0333	P677_3878	P678_0536	P679_0763	P680_0110
38	putative lipoprotein	ntab18	156,704,88		M794_0318	A591_2180	P639_5409	P640_0816	P641_1310	P643_0494	P642_1093	P644_1554	P645_0264	V427_2130	P646_1114	P647_0125	P648_1899	P649_0004	P650_2156	P651_2585	P652_1947	P653_0956	P654_0352	P655_1290	P656_0889	P657_2406	P658_2466	P659_1859	P660_0236	P661_1763	P662_0233	P663_2020	P664_0151	P665_0228	P666_1242	P667_1098	P668_0984	P669_0547	P670_0311	P671_0447	P672_1429	P673_0808	P674_0742	P675_1792	P676_0332	P677_3877	P678_0537	P679_0762	P680_0111
39	conserved hypothetical protein	ntab22	156,88		M794_0317	A591_2179	P639_5410	P640_0817	P641_1311	P643_0493	P642_1092	P644_1553	P645_0265	V427_2129	P646_1115	P647_0126	P648_1898	P649_0003	P650_2157	P651_2586	P652_1946	P653_0955	P654_0353	P655_1289	P656_0888	P657_2407	P658_2467	P659_1860	P660_0235	P661_1762	P662_0232	P663_2019	P664_0150	P665_0227	P666_1243	P667_1099	P668_0985	P669_0546	P670_0310	P671_0448	P672_1430	P673_0809	P674_0741	P675_1793	P676_0331	P677_3876	P678_0538	P679_0761	P680_0112
40	putative carboxylesterase Est2	ntab08	138,156,177		M794_0316	A591_2178	P639_5411	P640_0818	P641_1312	P643_0492	P642_1091	P644_1552	P645_0266	V427_2128	P646_1116	P647_0127	P648_1897	P649_0002	P650_2158	P651_2587	P652_1945	P653_0954	P654_0354	P655_1288	P656_0887	P657_2408	P658_2468	P659_1861	P660_0234	P661_1761	P662_0231	P663_2018	P664_0149	P665_0226	P666_1244	P667_1100	P668_0986	P669_0545	P670_0309	P671_0449	P672_1431	P673_0810	P674_0740	P675_1794	P676_0330	P677_3875	P678_0539	P679_0760	P680_0113
41	peptidyl-prolyl cis-trans isomerase A	ntab22	95	FS	M794_0315	A591_2177	P639_5412	P640_0819	P641_1313	P643_0491	P642_1090	P644_1551	P645_0267	V427_2127	P646_1117	P647_0128	P648_1896	P649_0001	P650_2159	P651_2588	P652_1944	P653_0953	P654_0355	P655_1287	P656_0886	P657_2409	P658_2469	P659_1862	P660_0233	P661_1760	P662_0230	P663_2017	P664_0148	P665_0225	P666_1245	P667_1101	P668_0987	P669_0544	P670_0308	P671_0450	P672_1432	P673_0811	P674_0739	P675_1795	P676_0329	P677_3874	P678_0540	P679_3689	P680_0114
42	ankyrin repeat protein	ntabw07	157		M794_2706	A591_0093	P639_3901	P640_0822	P641_0465	P643_0710	P642_0400	P644_0468	P645_3408	V427_2121	P646_1381	P647_3960	P648_1695	P649_0741	P650_1633	P651_0001	P652_1943	P653_2968	P654_1908	P655_2531	P656_3445	P657_2235	P658_3878	P659_0372	P660_0700	P661_0329	P662_1342	P663_1359	P664_1112	P665_0531	P666_2204	P667_1573	P668_0002	P669_0222	P670_0307	P671_1239	P672_1925	P673_1223	P674_0267	P675_1600	P676_0001	P677_1645	P678_1718	P679_2556	P680_1220
43	flavin reductase	ntab18	112	FS	M794_2705	A591_0092	P639_3900	P640_0823	P641_0466	P643_0709	P642_0401	P644_0469	P645_3409	V427_2120	P646_1380	P647_3959	P648_1696	P649_0742	P650_1632	P651_0002	P652_1942	P653_2967	P654_1907	P655_2530	P656_3444	P657_2234	P658_3877	P659_0373	P660_0699	P661_0330	P662_1341	P663_1358	P664_1111	P665_0532	P666_2205	P667_1572	P668_0003	P669_0221	P670_0306	P671_1238	P672_1926	P673_1224	P674_0266	P675_1601	P676_0002	P677_1646	P678_1717	P679_2557	P680_1219
44	peptidyl-prolyl cis-trans isomerase, FKBP-type	ntab18	95		M794_2704	A591_0091	P639_3899	P640_0824	P641_0467	P643_0708	P642_0402	P644_0470	P645_3410	V427_2119	P646_1379	P647_3958	P648_1697	P649_0743	P650_1631	P651_0003	P652_1941	P653_2966	P654_1906	P655_2529	P656_3443	P657_2233	P658_3876	P659_0374	P660_0698	P661_0331	P662_1340	P663_1357	P664_1110	P665_0533	P666_2206	P667_1571	P668_0004	P669_0220	P670_0305	P671_1237	P672_1927	P673_1225	P674_0265	P675_1602	P676_0003	P677_1647	P678_1716	P679_2558	P680_1218
45	signal peptidase II	ntab18	97		M794_2703	A591_0090	P639_3898	P640_0825	P641_0468	P643_0707	P642_0403	P644_0471	P645_3411	V427_2118	P646_1378	P647_3957	P648_1698	P649_0744	P650_1630	P651_0004	P652_1940	P653_2965	P654_1905	P655_2528	P656_3442	P657_2232	P658_3875	P659_0375	P660_0697	P661_0332	P662_1339	P663_1356	P664_1109	P665_0534	P666_2207	P667_1570	P668_0005	P669_0219	P670_0304	P671_1236	P672_1928	P673_1226	P674_0264	P675_1603	P676_0004	P677_1648	P678_1715	P679_2559	P680_1217
46	isoleucine--tRNA ligase	gacin24	137,166	FS	M794_2702	A591_0089	P639_3897	P640_0826	P641_0469	P643_0706	P642_0404	P644_0472	P645_3412	V427_2117	P646_1377	P647_3956	P648_1699	P649_0745	P650_1629	P651_0005	P652_1939	P653_2964	P654_1904	P655_2527	P656_3441	P657_2231	P658_3874	P659_0376	P660_0696	P661_0333	P662_1338	P663_1355	P664_1108	P665_0535	P666_2208	P667_1569	P668_0006	P669_0218	P670_0303	P671_1235	P672_1929	P673_1227	P674_0263	P675_1604	P676_0005	P677_1649	P678_1714	P679_2560	P680_1216
47	riboflavin biosynthesis protein RibF	ntab18	85	FS	M794_2701	A591_0088	P639_3896	P640_0827	P641_0470	P643_0705	P642_0405	P644_0473	P645_3413	V427_2116	P646_1376	P647_3955	P648_1700	P649_0746	P650_1628	P651_0006	P652_1938	P653_2963	P654_1903	P655_2526	P656_3440	P657_2230	P658_3873	P659_0377	P660_0695	P661_0334	P662_1337	P663_1354	P664_1107	P665_0536	P666_2209	P667_1568	P668_0007	P669_0217	P670_0302	P671_1234	P672_1930	P673_1228	P674_0262	P675_1605	P676_0006	P677_1650	P678_1713	P679_2561	P680_1215
48	C4-dicarboxylate transporter/malic acid transport protein	ntabw45	144,185		M794_2700	A591_0087	P639_3895	P640_0828	P641_0471	P643_0704	P642_0406	P644_0474	P645_3414	V427_2115	P646_1375	P647_3954	P648_1701	P649_0747	P650_1627	P651_0007	P652_1937	P653_2962	P654_1902	P655_2525	P656_3439	P657_2229	P658_3872	P659_0378	P660_0694	P661_0335	P662_1336	P663_1353	P664_1106	P665_0537	P666_2210	P667_1567	P668_0008	P669_0216	P670_0301	P671_1233	P672_1931	P673_1229	P674_0261	P675_1606	P676_0007	P677_1651	P678_1712	P679_2562	P680_1214
49	putative 5'-methylthioadenosine/S-adenosylhomocysteine nucleosidase	ntab18	185		M794_2698	A591_0086	P639_3894	P640_0830	P641_0473	P643_0703	P642_0407	P644_0475	P645_3415	V427_2113	P646_1374	P647_3953	P648_1702	P649_0748	P650_1626	P651_0008	P652_1936	P653_2961	P654_1901	P655_2524	P656_3438	P657_2228	P658_3871	P659_0379	P660_0693	P661_0336	P662_1335	P663_1352	P664_1104	P665_0539	P666_2211	P667_1566	P668_0009	P669_0215	P670_0300	P671_1232	P672_1932	P673_1230	P674_0260	P675_1607	P676_0008	P677_1652	P678_1711	P679_2563	P680_1213
50	transcriptional regulator, TetR family	ntab18	157,185,261	FS	M794_2697	A591_0085	P639_3893	P640_0831	P641_0474	P643_0702	P642_0408	P644_0476	P645_3416	V427_2112	P646_1373	P647_3952	P648_1703	P649_0749	P650_1625	P651_0009	P652_1935	P653_2960	P654_1900	P655_2523	P656_3437	P657_2227	P658_3870	P659_0380	P660_0692	P661_0337	P662_1334	P663_1351	P664_1103	P665_0540	P666_2212	P667_1565	P668_0010	P669_0214	P670_0299	P671_1231	P672_1933	P673_1231	P674_0259	P675_1608	P676_0009	P677_1653	P678_1710	P679_2564	P680_1212
51	ABC transporter, ATP-binding protein	ntab18	141		M794_2696	A591_0084	P639_3892	P640_0832	P641_0475	P643_0701	P642_0409	P644_0477	P645_3417	V427_2111	P646_1372	P647_3951	P648_1704	P649_0750	P650_1624	P651_0010	P652_1934	P653_2959	P654_1899	P655_2522	P656_3436	P657_2226	P658_3869	P659_0381	P660_0691	P661_0338	P662_1333	P663_1350	P664_1102	P665_0541	P666_2213	P667_1564	P668_0011	P669_0213	P670_0298	P671_1230	P672_1934	P673_1232	P674_0258	P675_1609	P676_0010	P677_1654	P678_1709	P679_2565	P680_1211
52	putative aliphatic sulfonates transport permease protein SsuC	ntabw42	141,143,147,185,704	FS	M794_2695	A591_0083	P639_3891	P640_0833	P641_0476	P643_0700	P642_0410	P644_0478	P645_3418	V427_2110	P646_1371	P647_3950	P648_1705	P649_0751	P650_1623	P651_0011	P652_1933	P653_2958	P654_1898	P655_2521	P656_3435	P657_2225	P658_3868	P659_0382	P660_0690	P661_0339	P662_1332	P663_1349	P664_1101	P665_0542	P666_2214	P667_1563	P668_0012	P669_0212	P670_0297	P671_1229	P672_1935	P673_1233	P674_0257	P675_1610	P676_0011	P677_1655	P678_1708	P679_2566	P680_1210
53	alkanesulfonate monooxygenase, FMNH(2)-dependent	ntabw04	106,703	FS	M794_2694	A591_0082	P639_3890	P640_0834	P641_0477	P643_0699	P642_0411	P644_0479	P645_3419	V427_2109	P646_1370	P647_3949	P648_1706	P649_0752	P650_1622	P651_0012	P652_1932	P653_2957	P654_1897	P655_2520	P656_3434	P657_2224	P658_3867	P659_0383	P660_0689	P661_0340	P662_1331	P663_1348	P664_1100	P665_0543	P666_2215	P667_1562	P668_0013	P669_0211	P670_0296	P671_1228	P672_1936	P673_1234	P674_0256	P675_1611	P676_0012	P677_1656	P678_1707	P679_2567	P680_1209
54	ABC transporter, substrate-binding protein, aliphatic sulfonates family protein	ntab18	147,185	FS	M794_2693	A591_0081	P639_3889	P640_0835	P641_0478	P643_0698	P642_0412	P644_0480	P645_3420	V427_2108	P646_1369	P647_3948	P648_1707	P649_0753	P650_1621	P651_0013	P652_1931	P653_2956	P654_1896	P655_2519	P656_3433	P657_2223	P658_3866	P659_0384	P660_0688	P661_0341	P662_1330	P663_1347	P664_1099	P665_0544	P666_2216	P667_1561	P668_0014	P669_0210	P670_0295	P671_1227	P672_1937	P673_1235	P674_0255	P675_1612	P676_0013	P677_1657	P678_1706	P679_2568	P680_1208
55	ABC transporter, substrate-binding protein, aliphatic sulfonates family	ntab08	147		M794_2692	A591_0080	P639_3888	P640_0836	P641_0479	P643_0697	P642_0413	P644_0481	P645_3421	V427_2107	P646_1368	P647_3947	P648_1708	P649_0754	P650_1620	P651_0014	P652_1930	P653_2955	P654_1895	P655_2518	P656_3432	P657_2222	P658_3865	P659_0385	P660_0687	P661_0342	P662_1329	P663_1346	P664_1098	P665_0545	P666_2217	P667_1560	P668_0015	P669_0209	P670_0294	P671_1226	P672_1938	P673_1236	P674_0254	P675_1613	P676_0014	P677_1658	P678_1705	P679_2569	P680_1207
56	amino-acid N-acetyltransferase	ntab18	73		M794_2691	A591_0079	P639_3887	P640_0837	P641_0480	P643_0696	P642_0414	P644_0482	P645_3422	V427_2106	P646_1367	P647_3946	P648_1709	P649_0755	P650_1619	P651_0015	P652_1929	P653_2954	P654_1894	P655_2517	P656_3431	P657_2221	P658_3864	P659_0386	P660_0686	P661_0343	P662_1328	P663_1345	P664_1097	P665_0546	P666_2218	P667_1559	P668_0016	P669_0208	P670_0293	P671_1225	P672_1939	P673_1237	P674_0253	P675_1614	P676_0015	P677_1659	P678_1704	P679_2570	P680_1206
57	conserved hypothetical protein	ntab08	156,185	FS	M794_2690	A591_0078	P639_3886	P640_0838	P641_0481	P643_0695	P642_0415	P644_0483	P645_3423	V427_2105	P646_1366	P647_3945	P648_1710	P649_0756	P650_1618	P651_0016	P652_1928	P653_2953	P654_1893	P655_2516	P656_3430	P657_2220	P658_3863	P659_0387	P660_0685	P661_0344	P662_1327	P663_1344	P664_1096	P665_0547	P666_2219	P667_1558	P668_0017	P669_0207	P670_0292	P671_1224	P672_1940	P673_1238	P674_0252	P675_1615	P676_0016	P677_1660	P678_1703	P679_2571	P680_1205
58	conserved hypothetical protein	ntab18	156,185		M794_2689	A591_0077	P639_3885	P640_0839	P641_0482	P643_0694	P642_0416	P644_0484	P645_3424	V427_2104	P646_1365	P647_3944	P648_1711	P649_0757	P650_1617	P651_0017	P652_1927	P653_2952	P654_1892	P655_2515	P656_3429	P657_2219	P658_3862	P659_0388	P660_0684	P661_0345	P662_1326	P663_1343	P664_1095	P665_0548	P666_2220	P667_1557	P668_0018	P669_0206	P670_0291	P671_1223	P672_1941	P673_1239	P674_0251	P675_1616	P676_0017	P677_1661	P678_1702	P679_2572	P680_1204
59	oxidoreductase, short chain dehydrogenase/reductase family protein	ntab18	185,703	FS	M794_2688	A591_0076	P639_3884	P640_0840	P641_0483	P643_0693	P642_0417	P644_0485	P645_3425	V427_2103	P646_1364	P647_3943	P648_1712	P649_0758	P650_1616	P651_0018	P652_1926	P653_2951	P654_1891	P655_2514	P656_3428	P657_2218	P658_3861	P659_0389	P660_0683	P661_0346	P662_1325	P663_1342	P664_1094	P665_0549	P666_2221	P667_1556	P668_0019	P669_0205	P670_2124	P671_1222	P672_1942	P673_1240	P674_0250	P675_1617	P676_0018	P677_1662	P678_1746	P679_2573	P680_1203
60	putative phosphoglycolate phosphatase, bacterial	ntab18	119		M794_2687	A591_0075	P639_3883	P640_0841	P641_0484	P643_0692	P642_0418	P644_0486	P645_3426	V427_2102	P646_1363	P647_3942	P648_1713	P649_0759	P650_1615	P651_0019	P652_1925	P653_2950	P654_1890	P655_2513	P656_3427	P657_2217	P658_3860	P659_0390	P660_0682	P661_0347	P662_1324	P663_1341	P664_1093	P665_0550	P666_2222	P667_1555	P668_0020	P669_0204	P670_2125	P671_1221	P672_1943	P673_1241	P674_0249	P675_1618	P676_0019	P677_1663	P678_1747	P679_2574	P680_1202
61	3-demethylubiquinone-9 3-O-methyltransferase	ntab21	81		M794_2686	A591_0074	P639_3882	P640_0842	P641_0485	P643_0691	P642_0419	P644_0487	P645_3427	V427_2101	P646_1362	P647_3941	P648_1714	P649_0760	P650_1614	P651_0020	P652_1924	P653_2949	P654_1889	P655_2512	P656_3426	P657_2216	P658_3859	P659_0391	P660_0681	P661_0348	P662_1323	P663_1340	P664_1092	P665_0551	P666_2223	P667_1554	P668_0021	P669_0203	P670_2126	P671_1220	P672_1944	P673_1242	P674_0248	P675_1619	P676_0020	P677_1664	P678_1748	P679_2575	P680_1201
62	DsbA-like protein	ntab18	157,187,95		M794_2685	A591_0073	P639_3881	P640_0843	P641_0486	P643_0690	P642_0420	P644_0488	P645_3428	V427_2100	P646_1361	P647_3940	P648_1715	P649_0761	P650_1613	P651_0021	P652_1923	P653_2948	P654_1888	P655_2511	P656_3425	P657_2215	P658_3858	P659_0392	P660_0680	P661_0349	P662_1322	P663_1339	P664_1091	P665_0552	P666_2224	P667_1553	P668_0022	P669_0202	P670_2127	P671_1219	P672_1945	P673_1243	P674_0247	P675_1620	P676_0021	P677_1665	P678_1749	P679_2576	P680_1200
63	transcriptional regulator, TetR family	ntab08	156,261,704	FS	M794_2684	A591_0072	P639_3880	P640_0844	P641_0487	P643_0689	P642_0421	P644_0489	P645_3429	V427_2099	P646_1360	P647_3939	P648_1716	P649_0762	P650_1612	P651_0022	P652_1922	P653_2947	P654_1887	P655_2510	P656_3424	P657_2214	P658_3857	P659_0393	P660_0679	P661_0350	P662_1321	P663_1338	P664_1090	P665_0553	P666_2225	P667_1552	P668_0023	P669_0201	P670_2128	P671_1218	P672_1946	P673_1244	P674_0246	P675_1621	P676_0022	P677_1666	P678_1750	P679_2577	P680_1199
64	transcriptional regulator, TetR family	ntab18	156,261		M794_2683	A591_0071	P639_3879	P640_0845	P641_0488	P643_0688	P642_0422	P644_0490	P645_3430	V427_2098	P646_1359	P647_3938	P648_1717	P649_0763	P650_1611	P651_0023	P652_1921	P653_2946	P654_1886	P655_2509	P656_3423	P657_2213	P658_3856	P659_0394	P660_0678	P661_0351	P662_1320	P663_1337	P664_1089	P665_0554	P666_2226	P667_1551	P668_0024	P669_0200	P670_2129	P671_1217	P672_1947	P673_1245	P674_0245	P675_1622	P676_0023	P677_1667	P678_1751	P679_2578	P680_1198
65	oxidoreductase NAD-binding domain protein	ntab21	703		M794_2682	A591_0070	P639_3878	P640_0846	P641_0489	P643_0687	P642_0423	P644_0491	P645_3431	V427_2097	P646_1358	P647_3937	P648_1718	P649_0764	P650_1610	P651_0024	P652_1920	P653_2945	P654_1885	P655_2508	P656_3422	P657_2212	P658_3855	P659_0395	P660_0677	P661_0352	P662_1319	P663_1336	P664_1088	P665_0555	P666_2227	P667_1550	P668_0025	P669_0199	P670_2130	P671_1216	P672_1948	P673_1246	P674_0244	P675_1623	P676_0024	P677_1668	P678_1752	P679_2579	P680_1197
66	stearoyl-CoA 9-desaturase	ntabw03	121	FS	M794_2681	A591_0069	P639_3877	P640_0847	P641_0490	P643_0686	P642_0424	P644_0492	P645_3432	V427_2096	P646_1357	P647_3936	P648_1719	P649_0765	P650_1609	P651_0025	P652_1919	P653_2944	P654_1884	P655_2507	P656_3421	P657_2211	P658_3854	P659_0396	P660_0676	P661_0353	P662_1318	P663_1335	P664_1087	P665_0556	P666_2228	P667_1549	P668_0026	P669_0198	P670_2131	P671_1215	P672_1949	P673_1247	P674_0243	P675_1624	P676_0025	P677_1669	P678_1753	P679_2580	P680_1196
67	ribonuclease PH	ntab18	166	FS	M794_2679	A591_0068	P639_3876	P640_0848	P641_0491	P643_0685	P642_0425	P644_0493	P645_3433	V427_2095	P646_1356	P647_3935	P648_1720	P649_0766	P650_1608	P651_0026	P652_1918	P653_2943	P654_1883	P655_2506	P656_3420	P657_2210	P658_3853	P659_0397	P660_0675	P661_0354	P662_1317	P663_1334	P664_1086	P665_0557	P666_2229	P667_1547	P668_0027	P669_0197	P670_2132	P671_1214	P672_1950	P673_1248	P674_0242	P675_1625	P676_0026	P677_1670	P678_1754	P679_2581	P680_1195
68	conserved hypothetical protein	ntab18	156		M794_2678	A591_0067	P639_3875	P640_0849	P641_0492	P643_0684	P642_0426	P644_0494	P645_3434	V427_2094	P646_1355	P647_3934	P648_1721	P649_0767	P650_1607	P651_0027	P652_1917	P653_2942	P654_1882	P655_2505	P656_3419	P657_2209	P658_3852	P659_0398	P660_0674	P661_0355	P662_1316	P663_1333	P664_1085	P665_0558	P666_2230	P667_1546	P668_0028	P669_0196	P670_2133	P671_1213	P672_1951	P673_1249	P674_0241	P675_1626	P676_0027	P677_1671	P678_1755	P679_2582	P680_1194
69	phospholipase C, phosphocholine-specific	gabuh6507	177,185,187,703	FS	M794_2677	A591_0066	P639_3873	P640_0850	P641_0493	P643_0682	P642_0428	P644_0496	P645_3435	V427_2093	P646_1353	P647_3932	P648_1723	P649_0769	P650_1605	P651_0029	P652_1915	P653_2940	P654_1880	P655_2503	P656_3417	P657_2207	P658_3850	P659_0400	P660_0672	P661_0357	P662_1315	P663_1331	P664_1084	P665_0559	P666_2232	P667_1545	P668_0029	P669_0194	P670_2135	P671_1211	P672_1953	P673_1250	P674_0240	P675_1627	P676_0028	P677_1672	P678_1757	P679_2583	P680_1192
70	conserved hypothetical protein	ntab18	156		M794_2675	A591_0065	P639_3871	P640_0852	P641_0495	P643_0680	P642_0430	P644_0498	P645_3437	V427_2091	P646_1351	P647_3930	P648_1725	P649_0771	P650_1603	P651_0031	P652_1913	P653_2938	P654_1878	P655_2501	P656_3415	P657_2205	P658_3848	P659_0402	P660_0670	P661_0359	P662_1313	P663_1329	P664_1082	P665_0561	P666_2234	P667_1543	P668_0031	P669_0192	P670_2137	P671_1209	P672_1955	P673_1252	P674_0238	P675_1629	P676_0030	P677_1674	P678_1759	P679_2585	P680_1190
71	nicotinate-nucleotide diphosphorylase (carboxylating)	ntab18	163		M794_2676	A591_0064	P639_3872	P640_0851	P641_0494	P643_0681	P642_0429	P644_0497	P645_3436	V427_2092	P646_1352	P647_3931	P648_1724	P649_0770	P650_1604	P651_0030	P652_1914	P653_2939	P654_1879	P655_2502	P656_3416	P657_2206	P658_3849	P659_0401	P660_0671	P661_0358	P662_1314	P663_1330	P664_1083	P665_0560	P666_2233	P667_1544	P668_0030	P669_0193	P670_2136	P671_1210	P672_1954	P673_1251	P674_0239	P675_1628	P676_0029	P677_1673	P678_1758	P679_2584	P680_1191
72	protein AmpD	ntab08	89,90,94		M794_2674	A591_0063	P639_3870	P640_0853	P641_0496	P643_0679	P642_0431	P644_0499	P645_3438	V427_2090	P646_1350	P647_3929	P648_1726	P649_0772	P650_1602	P651_0032	P652_1912	P653_2937	P654_1877	P655_2500	P656_3414	P657_2204	P658_3847	P659_0403	P660_0669	P661_0360	P662_1312	P663_1328	P664_1081	P665_0562	P666_2235	P667_1542	P668_0032	P669_0191	P670_2138	P671_1208	P672_1956	P673_1253	P674_0237	P675_1630	P676_0031	P677_1675	P678_1760	P679_2586	P680_1189
73	murein biosynthesis integral membrane protein MurJ	ntab08	157,89	FS	M794_2673	A591_0062	P639_3869	P640_0854	P641_0497	P643_0678	P642_0432	P644_0500	P645_3439	V427_2089	P646_1349	P647_3928	P648_1727	P649_0773	P650_1601	P651_0033	P652_1911	P653_2936	P654_1876	P655_2499	P656_3413	P657_2203	P658_3846	P659_0404	P660_0668	P661_0361	P662_1311	P663_1327	P664_1080	P665_0563	P666_2236	P667_1541	P668_0033	P669_0190	P670_2139	P671_1207	P672_1957	P673_1254	P674_0236	P675_1631	P676_0032	P677_1676	P678_1761	P679_2587	P680_1188
74	domain amino terminal to FKBP-type peptidyl-prolyl isomerase	ntab08	140,157,185,95	FS	M794_2672	A591_0061	P639_3868	P640_0855	P641_0498	P643_0677	P642_0433	P644_0501	P645_3440	V427_2088	P646_1348	P647_3927	P648_1728	P649_0774	P650_1600	P651_0034	P652_1910	P653_2935	P654_1875	P655_2498	P656_3412	P657_2202	P658_3845	P659_0405	P660_0667	P661_0362	P662_1310	P663_1326	P664_1079	P665_0564	P666_2237	P667_1540	P668_0034	P669_0189	P670_2140	P671_1206	P672_1958	P673_1255	P674_0235	P675_1632	P676_0033	P677_1677	P678_1762	P679_2588	P680_1187
75	peptidyl-prolyl cis-trans isomerase, FKBP-type	ntab30	140,157,185,95	FS	M794_2671	A591_0060	P639_3867	P640_0856	P641_0499	P643_0676	P642_0434	P644_0502	P645_3441	V427_2087	P646_1347	P647_3926	P648_1729	P649_0775	P650_1599	P651_0035	P652_1909	P653_2934	P654_1874	P655_2497	P656_3411	P657_2201	P658_3844	P659_0406	P660_0666	P661_0363	P662_1309	P663_1325	P664_1078	P665_0565	P666_2238	P667_1539	P668_0035	P669_0188	P670_2141	P671_1205	P672_1959	P673_1256	P674_0234	P675_1633	P676_0034	P677_1678	P678_1763	P679_2589	P680_1186
76	tyrosine-protein kinase Ptk	ntabw35	129,157,263,699,90	FS	M794_2670	A591_0059	P639_3866	P640_0857	P641_0500	P643_0675	P642_0435	P644_0503	P645_3442	V427_2086	P646_1346	P647_3925	P648_1730	P649_0776	P650_1598	P651_0036	P652_1908	P653_2933	P654_1873	P655_2496	P656_3410	P657_2200	P658_3843	P659_0407	P660_0665	P661_0364	P662_1308	P663_1324	P664_1077	P665_0566	P666_2239	P667_1538	P668_0036	P669_0187	P670_2142	P671_1204	P672_1960	P673_1257	P674_0233	P675_1634	P676_0035	P677_1679	P678_1764	P679_2590	P680_1185
77	low molecular weight protein-tyrosine-phosphatase Ptp	ntab08	263,703,90		M794_2669	A591_0058	P639_3865	P640_0858	P641_0501	P643_0674	P642_0436	P644_0504	P645_3443	V427_2085	P646_1345	P647_3924	P648_1731	P649_0777	P650_1597	P651_0037	P652_1907	P653_2932	P654_1872	P655_2495	P656_3409	P657_2199	P658_3842	P659_0408	P660_0664	P661_0365	P662_1307	P663_1323	P664_1076	P665_0567	P666_2240	P667_1537	P668_0037	P669_0186	P670_2143	P671_1203	P672_1961	P673_1258	P674_0232	P675_1635	P676_0036	P677_1680	P678_1765	P679_2591	P680_1184
78	putative polysaccharide export outer membrane protein EpsA	ntabw130	147,90	FS	M794_2668	A591_0057	P639_3864	P640_0859	P641_0502	P643_0673	P642_0437	P644_0505	P645_3444	V427_2084	P646_1344	P647_3923	P648_1732	P649_0778	P650_1596	P651_0038	P652_1906	P653_2931	P654_1871	P655_2494	P656_3408	P657_2198	P658_3841	P659_0409	P660_0663	P661_0366	P662_1306	P663_1322	P664_1075	P665_0568	P666_2241	P667_1536	P668_0038	P669_0185	P670_2144	P671_1202	P672_1962	P673_1259	P674_0231	P675_1636	P676_0037	P677_1681	P678_1766	P679_2592	P680_1183
79	nucleotide sugar dehydrogenase	ntabw128	157,89,90	FS	M794_2667	A591_0056	P639_3863	P640_0860	P641_0503	P643_0672	P642_0438	P644_0506	P645_3445	V427_2083	P646_1343	P647_3922	P648_1733	P649_0779	P650_1595	P651_0039	P652_1905	P653_2929	P654_1870	P655_2493	P656_3407	P657_2197	P658_3840	P659_0410	P660_0662	P661_0367	P662_1305	P663_1321	P664_1074	P665_0569	P666_2242	P667_1535	P668_0039	P669_0184	P670_2145	P671_1201	P672_1963	P673_1260	P674_0230	P675_1637	P676_0038	P677_1682	P678_1767	P679_2593	P680_1182
80	UDP-N-acetylglucosamine 4,6-dehydratase (inverting)	ntabw35	176				P639_3862			P643_0671	P642_0439	P644_0507			P646_1342	P647_3921	P648_1734	P649_0780	P650_1594	P651_0040	P652_1904	P653_2928	P654_1869	P655_2492	P656_3406	P657_2196	P658_3839	P659_0411	P660_0661	P661_0368		P663_1320			P666_2243		P668_0040	P669_0183	P670_2146	P671_1200	P672_1964						P678_1768		P680_1181
81	UDP-4-keto-6-deoxy-N-acetylglucosamine 4-aminotransferase	ntab18	102,71				P639_3861			P643_0670	P642_0440	P644_0508			P646_1341	P647_3920	P648_1735	P649_0781	P650_1593	P651_0041	P652_1903	P653_2927	P654_1868	P655_2491	P656_3405	P657_2195	P658_3838	P659_0412	P660_0660	P661_0369		P663_1319			P666_2244		P668_0041	P669_0182	P670_2147	P671_1199	P672_1965						P678_1769		P680_1180
82	pseudaminic acid CMP-transferase	ntab18	132				P639_3860			P643_0669	P642_0441	P644_0509			P646_1340	P647_3919	P648_1736	P649_0782	P650_1592	P651_0042	P652_1902	P653_2926	P654_1867	P655_2490	P656_3404	P657_2194	P658_3837	P659_0413	P660_0659	P661_0370		P663_1318			P666_2245		P668_0042	P669_0181	P670_2148	P671_1198	P672_1966						P678_1770		P680_1179
83	pseudaminic acid biosynthesis-associated protein PseG	ntab18	185,90				P639_3859			P643_0668	P642_0442	P644_0510			P646_1339	P647_3918	P648_1737	P649_0783	P650_1591	P651_0043	P652_1901	P653_2925	P654_1866	P655_2489	P656_3403	P657_2193	P658_3836	P659_0414	P660_0658	P661_0371		P663_1317			P666_2246			P669_0180	P670_2149	P671_1197	P672_1967						P678_1771		P680_1178
84	pseudaminic acid biosynthesis N-acetyl transferase	ntab18	185,90,91				P639_3858			P643_0667	P642_0443	P644_0511			P646_1338	P647_3917	P648_1738	P649_0784	P650_1590	P651_0044	P652_1900	P653_2924	P654_1865	P655_2488	P656_3402	P657_2192	P658_3835	P659_0415	P660_0657	P661_0372		P663_1316			P666_2247		P668_0044	P669_0179	P670_2150	P671_1196	P672_1968						P678_1772		P680_1177
85	pseudaminic acid synthase	ntab18	79,81				P639_3857			P643_0666	P642_0444	P644_0512			P646_1337	P647_3916	P648_1739	P649_0785	P650_1589	P651_0045	P652_1899	P653_2923	P654_1864	P655_2487	P656_3401	P657_2191	P658_3834	P659_0416	P660_0656	P661_0373		P663_1315			P666_2248		P668_0045	P669_0178	P670_2151	P671_1195	P672_1969						P678_1773		P680_1176
86	putative membrane protein	ntab18	156,88,90				P639_3856			P643_0665	P642_0445	P644_0513			P646_1336	P647_3915	P648_1740	P649_0786	P650_1588	P651_0046	P652_1898	P653_2922	P654_1863	P655_2486	P656_3400	P657_2190	P658_3833	P659_0417	P660_0655	P661_0374		P663_1314			P666_2249			P669_0177	P670_2152	P671_1194	P672_1970						P678_1774		P680_1175
87	capsule polysaccharide biosynthesis domain protein	ntabw03	185,90				P639_3855			P643_0664	P642_0446	P644_0514			P646_1335	P647_3914	P648_1741	P649_0787	P650_1587	P651_0047	P652_1897	P653_2921	P654_1862	P655_2485	P656_3399	P657_2189	P658_3832	P659_0418	P660_0654	P661_0375		P663_1313			P666_2250			P669_0176	P670_2153	P671_1193	P672_1971						P678_1775		P680_1174
88	putative membrane protein	ntabw03	156,157,185,704,88				P639_3854			P643_0663	P642_0447	P644_0515			P646_1334	P647_3913	P648_1742	P649_0788	P650_1586	P651_0048	P652_1896	P653_2920	P654_1861	P655_2484	P656_3398	P657_2188	P658_3831	P659_0419	P660_0653	P661_0376		P663_1312			P666_2251			P669_0175	P670_2154	P671_1192	P672_1972						P678_1776		P680_1173
89	conserved hypothetical protein	ntab18	156,185				P639_3853			P643_0662	P642_0448	P644_0516			P646_1333	P647_3912	P648_1743	P649_0789	P650_1585	P651_0049	P652_1895	P653_2919	P654_1860	P655_2483	P656_3397	P657_2187	P658_3830	P659_0420	P660_0652	P661_0377		P663_1311			P666_2252			P669_0174	P670_2155	P671_1191	P672_1973						P678_1777		P680_1172
90	core-2/I-Branching enzyme	ntab18	185				P639_3852			P643_0661	P642_0449	P644_0517			P646_1332	P647_3911	P648_1744	P649_0790	P650_1584	P651_0050	P652_1894	P653_2918	P654_1859	P655_2482	P656_3396	P657_2186	P658_3829	P659_0421	P660_0651	P661_0378		P663_1310			P666_2253			P669_0173	P670_2156	P671_1190	P672_1974						P678_1778		P680_1171
91	amylovoran biosynthesis glycosyltransferase AmsE	ntabw03	157,90,91	FS			P639_3851			P643_0660	P642_0450	P644_0518			P646_1331	P647_3910	P648_1745	P649_0791	P650_1583	P651_0051	P652_1893	P653_2917	P654_1858	P655_2481	P656_3395	P657_2185	P658_3828	P659_0422	P660_0650	P661_0379		P663_1309			P666_2254		P668_0051	P669_0172	P670_2157	P671_1189	P672_1975			P675_1647			P678_1779		P680_1170
92	bacterial sugar transferase	ntab18	90	FS	M794_2658	A591_0049	P639_3850	P640_0872	P641_0515	P643_0659	P642_0451	P644_0519	P645_3457	V427_2071	P646_1330	P647_3909	P648_1746	P649_0792	P650_1582	P651_0052	P652_1892	P653_2916	P654_1857	P655_2480	P656_3394	P657_2184	P658_3827	P659_0423	P660_0649	P661_0380	P662_2975	P663_1308	P664_1062	P665_0581	P666_2255	P667_1527	P668_0052	P669_0171	P670_2158	P671_1188	P672_1976		P674_1225	P675_1648	P676_2377	P677_1694	P678_1780	P679_1002	P680_1169
93	UTP--glucose-1-phosphate uridylyltransferase	ntabw137	703,90	FS	M794_2653	A591_0045	P639_3849	P640_0873	P641_0516	P643_0658	P642_0452	P644_0520	P645_3458	V427_2070	P646_1329	P647_3908	P648_1747	P649_0793	P650_1581	P651_0053	P652_1891	P653_2915	P654_1856	P655_2479	P656_3393	P657_2183	P658_3826	P659_0424	P660_0648	P661_0381	P662_2974	P663_1307	P664_1061	P665_0582	P666_2256	P667_1523	P668_0053	P669_0170	P670_2159	P671_1187	P672_1977	P673_1275	P674_1224	P675_1649	P676_2376	P677_1695	P678_1781	P679_1001	P680_1168
94	nucleotide sugar dehydrogenase	ntabw111	157,89,90	FS	M794_2652	A591_0044	P639_3848	P640_0874	P641_0517	P643_0657	P642_0453	P644_0521	P645_3459	V427_2069	P646_1328	P647_3907	P648_1748	P649_0794	P650_1580	P651_0054	P652_1890	P653_2914	P654_1855	P655_2478	P656_3391	P657_2182	P658_3825	P659_0425	P660_0647	P661_0382	P662_2973	P663_1306	P664_1060	P665_0583	P666_2257	P667_1522	P668_0054	P669_0169	P670_2160	P671_1186	P672_1978	P673_1276	P674_1223	P675_1650	P676_2375	P677_1696	P678_1782	P679_1000	P680_1167
95	glucose-6-phosphate isomerase	gacin38	117	FS	M794_2651	A591_0043	P639_3847	P640_0875	P641_0518	P643_0656	P642_0454	P644_0522	P645_3460	V427_2068	P646_1327		P648_1749	P649_0795	P650_1579	P651_0055	P652_1889	P653_2913	P654_1854	P655_2477	P656_3572	P657_2181		P659_0426	P660_0646	P661_0383	P662_2972	P663_1305	P664_1059	P665_0584	P666_2258	P667_1521	P668_0055	P669_0168	P670_2161	P671_1185	P672_1979	P673_1277	P674_1222	P675_1651	P676_2374	P677_1697	P678_1783	P679_0999	P680_1166
96	UDP-glucose 4-epimerase	ntabw05	119	FS	M794_2650	A591_0042	P639_3846	P640_0876	P641_0519	P643_0655	P642_0455	P644_0523	P645_3461	V427_2067	P646_1326	P647_3526	P648_1750	P649_0796	P650_1578	P651_0056	P652_1888	P653_2912	P654_1853	P655_2476	P656_3571	P657_2180	P658_4051	P659_0427	P660_0645	P661_0384	P662_2971	P663_1304	P664_1058	P665_0585	P666_2259		P668_0056	P669_0167	P670_2162	P671_1184	P672_1980		P674_1221	P675_1652	P676_2373	P677_1698	P678_1784	P679_0998	P680_1165
97	phosphomannomutase	ntab08	156,185,90		M794_2649	A591_0041	P639_3845	P640_0877	P641_0520	P643_0654	P642_0456	P644_0524	P645_3462	V427_2066	P646_1325	P647_3527	P648_1751	P649_0797	P650_1577	P651_0057	P652_1887	P653_2911	P654_1852	P655_2475	P656_3570	P657_2179	P658_4050	P659_0428	P660_0644	P661_0385	P662_1016	P663_1303	P664_1057	P665_0586	P666_2260	P667_1520	P668_0057	P669_0166	P670_2163	P671_1183	P672_1981	P673_1278	P674_2704	P675_1654	P676_1723	P677_1699	P678_1785	P679_0133	P680_1164
98	conserved hypothetical protein	ntab29	156				P639_3844	P640_0878	P641_0521	P643_0653	P642_0457	P644_0525	P645_3463	V427_2065	P646_1324		P648_1752	P649_0798	P650_1576	P651_0058	P652_1886	P653_2910	P654_1851	P655_2474		P657_2178	P658_4049	P659_0429	P660_0643	P661_0386		P663_1302	P664_1056	P665_0587	P666_2261			P669_0165	P670_2164	P671_1182	P672_1982					P677_1700	P678_1786		P680_1163
99	L-lactate permease	ntab08	144,156	FS	M794_2648	A591_0040	P639_3843	P640_0879	P641_0522	P643_0652	P642_0458	P644_0526	P645_3464	V427_2064	P646_1323	P647_3528	P648_1753	P649_0799	P650_1575	P651_0059	P652_1885	P653_2909	P654_1850	P655_2473	P656_3569	P657_2177	P658_4048	P659_0430	P660_0642	P661_0387	P662_1015	P663_1301	P664_1055	P665_0588	P666_2262	P667_1519	P668_0058	P669_0164	P670_2165	P671_1181	P672_1983	P673_1279	P674_2705	P675_1655	P676_1722	P677_1701	P678_1787	P679_0132	P680_1162
100	putative L-lactate dehydrogenase operon regulatory protein	ntab08	102,112,129,157,185,261		M794_2647	A591_0039	P639_3842	P640_0880	P641_0523	P643_0651	P642_0459	P644_0527	P645_3465	V427_2063	P646_1322	P647_3529	P648_1754	P649_0800	P650_1574	P651_0060	P652_1884	P653_2908	P654_1849	P655_2472	P656_3568	P657_2176	P658_4047	P659_0431	P660_0641	P661_0388	P662_1014	P663_1300	P664_1054	P665_0589	P666_2263	P667_1518	P668_0059	P669_0163	P670_2166	P671_1180	P672_1984	P673_1280	P674_2706	P675_1656	P676_1721	P677_1702	P678_1788	P679_0131	P680_1161
101	L-lactate dehydrogenase [cytochrome]	ntab18	116,703	FS	M794_2646	A591_0038	P639_3841	P640_0881	P641_0524	P643_0650	P642_0460	P644_0528	P645_3466	V427_2062	P646_1321	P647_3530	P648_1755	P649_0801	P650_1573	P651_0061	P652_1883	P653_2907	P654_1848	P655_2471	P656_3567	P657_2175	P658_4046	P659_0432	P660_0640	P661_0389	P662_1013	P663_1299	P664_1053	P665_0590	P666_2264	P667_1517	P668_0060	P669_0162	P670_2167	P671_1179	P672_1985	P673_1281	P674_2707	P675_1657	P676_1720	P677_1703	P678_1789	P679_0130	P680_1160
102	D-lactate dehydrogenase Dld	ntab29	108,114,157,185	FS	M794_2645	A591_0037	P639_3840	P640_0882	P641_0525	P643_0649	P642_0461	P644_0529	P645_3467	V427_2061	P646_1320	P647_3531	P648_1756	P649_0802	P650_1572	P651_0062	P652_1882	P653_2906	P654_1847	P655_2470	P656_3566	P657_2174	P658_4045	P659_0433	P660_0639	P661_0390	P662_1012	P663_1298	P664_1052	P665_0591	P666_2265	P667_1515	P668_0061	P669_0161	P670_2168	P671_1178	P672_1986	P673_1282	P674_2708	P675_1658	P676_1719	P677_1704	P678_1790	P679_0129	P680_1159
103	aminotransferase, class I/II	ntab08	102,70,703,71	FS	M794_2644	A591_0036	P639_3839	P640_0883	P641_0526	P643_0648	P642_0462	P644_0530	P645_3468	V427_2060	P646_1319	P647_3532	P648_1757	P649_0803	P650_1571	P651_0063	P652_1881	P653_2905	P654_1846	P655_2469	P656_3565	P657_2173	P658_4044	P659_0434	P660_0638	P661_0391	P662_1011	P663_1297	P664_1051	P665_0592	P666_2266	P667_1514	P668_0062	P669_0160	P670_2169	P671_1177	P672_1987	P673_1283	P674_2709	P675_1659	P676_1718	P677_1705	P678_1791	P679_0128	P680_1158
104	FCD domain protein	ntab08	157,261	FS	M794_2643	A591_0035	P639_3838	P640_0884	P641_0527	P643_0647	P642_0463	P644_0531	P645_3469	V427_2059	P646_1318	P647_3533	P648_1758	P649_0804	P650_1570	P651_0064	P652_1879	P653_2904	P654_1845	P655_2468	P656_3564	P657_2172	P658_4043	P659_0435	P660_0637	P661_0392	P662_1010	P663_1296	P664_1050	P665_0593	P666_2267	P667_1513	P668_0063	P669_0158	P670_2170	P671_1176	P672_1988	P673_1284	P674_2710	P675_1660	P676_1717	P677_1706	P678_1792	P679_0127	P680_1157
105	methylisocitrate lyase	ntab18	108,114		M794_2642	A591_0034	P639_3837	P640_0885	P641_0528	P643_0646	P642_0464	P644_0532	P645_3470	V427_2058	P646_1317	P647_3534	P648_1759	P649_0805	P650_1569	P651_0065	P652_1878	P653_2903	P654_1844	P655_2467	P656_3563	P657_2171	P658_4042	P659_0436	P660_0636	P661_0393	P662_1009	P663_1295	P664_1049	P665_0594	P666_2268	P667_1512	P668_0064	P669_0157	P670_2171	P671_1175	P672_1989	P673_1285	P674_2711	P675_1661	P676_1716	P677_1707	P678_1793	P679_0126	P680_1156
106	2-methylcitrate synthase	ntab18	114,120,129	FS	M794_2641	A591_0033	P639_3836	P640_0886	P641_0529	P643_0645	P642_0465	P644_0533	P645_3471	V427_2057	P646_1316	P647_3535	P648_1760	P649_0806	P650_1568	P651_0066	P652_1877	P653_2902	P654_1843	P655_2466	P656_3562	P657_2170	P658_4041	P659_0437	P660_0635	P661_0394	P662_1008	P663_1294	P664_1048	P665_0595	P666_2269	P667_1511	P668_0065	P669_0156	P670_2172	P671_1174	P672_1990	P673_1286	P674_2712	P675_1662	P676_1715	P677_1708	P678_1794	P679_0125	P680_1155
107	2-methylisocitrate dehydratase, Fe/S-dependent	ntabw21	114,120,703	FS	M794_2640	A591_0032	P639_3835	P640_0887	P641_0530	P643_0644	P642_0466	P644_0534	P645_3472	V427_2056	P646_1315	P647_3536	P648_1761	P649_0807	P650_1567	P651_0067	P652_1876	P653_2901	P654_1842	P655_2465	P656_3561	P657_2169	P658_4040	P659_0438	P660_0634	P661_0395	P662_1007	P663_1293	P664_1047	P665_0596	P666_2270	P667_1510	P668_0066	P669_0155	P670_2173	P671_1173	P672_1991	P673_1287	P674_2713	P675_1663	P676_1714	P677_1709	P678_1795	P679_0124	P680_1154
108	conserved hypothetical protein	ntab18	156,185
109	conserved hypothetical protein	ntab18	156
110	conserved hypothetical protein	gab	156	FS	M794_2639	A591_0031
111	PF13548 domain protein	ntab23	156,185,88	FS			P639_3833	P640_0889	P641_0532	P643_0642	P642_0468	P644_0536	P645_3474	V427_2054	P646_1313	P647_3538	P648_1763	P649_0809	P650_1565	P651_0069	P652_1874	P653_2899	P654_1840	P655_2463	P656_3559	P657_2167	P658_4038	P659_0440	P660_0632	P661_0397	P662_1005	P663_1291	P664_1045	P665_0598	P666_2272	P667_1508	P668_0068	P669_0153	P670_2175	P671_1171	P672_1993	P673_1289	P674_2715	P675_1665	P676_1712	P677_1711	P678_1797	P679_0122	P680_1152
112	conserved hypothetical protein	ntabw03	156																																	P667_1507
113	conserved hypothetical protein	ntab18	156																																	P667_1506						P673_1291
114	beta-ketoacyl synthase, N-terminal domain protein	ntab29	176,185,94				P639_3830	P640_0891	P641_0534	P643_0639	P642_0471	P644_0539	P645_3476	V427_2052	P646_1310	P647_3542	P648_1766	P649_0812	P650_1562	P651_0072	P652_1871	P653_2896	P654_1837	P655_2459	P656_3555	P657_2164	P658_4033	P659_0443	P660_0629	P661_0400	P662_1001	P663_1288	P664_1043	P665_0600	P666_2275		P668_0071	P669_0150	P670_2178	P671_1168	P672_1996		P674_2891		P676_1708	P677_1713	P678_1800	P679_0118	P680_1149
115	Sel1 repeat protein	ntab08	157																																		P668_0072
116	phage-like baseplate assembly protein	ntabw43	152,157,704	FS																																	P668_0073
117	conserved hypothetical protein	ntabw114	156,704	FS																																	P668_0074
118	conserved hypothetical protein	ntab18	156,157	FS																																	P668_0075
119	conserved hypothetical protein	ntab18	156,704,88	FS																																	P668_0076
120	oxidoreductase, short chain dehydrogenase/reductase family protein	ntab22	156,703	FS	M794_0412	A591_0280	P639_3829	P640_0892	P641_0535	P643_0638	P642_0472	P644_0540	P645_3477	V427_2051	P646_1309	P647_3543	P648_1767	P649_0813	P650_1561	P651_0073	P652_1870	P653_2895	P654_1836	P655_2458	P656_3554	P657_2163	P658_4032	P659_0444	P660_0628	P661_0401	P662_1000	P663_1287	P664_1042	P665_0601	P666_2276	P667_1503	P668_0077	P669_0149	P670_2179	P671_1167	P672_1997	P673_1293	P674_2890	P675_1670	P676_1707	P677_1714	P678_1801	P679_0117	P680_1148
121	hypothetical protein	ntab18
122	conserved hypothetical protein	ntab18	156,157,704	FS	M794_0411	A591_0279	P639_3826	P640_0893	P641_0536	P643_0635	P642_0475	P644_0543	P645_3478	V427_2050	P646_1306	P647_3544	P648_1770	P649_0816	P650_1558	P651_0076	P652_1867	P653_2892	P654_1833	P655_2455	P656_3553	P657_2160	P658_4031	P659_0447	P660_0625	P661_0404	P662_0999	P663_1284	P664_1041	P665_0602	P666_2279	P667_1502	P668_0078	P669_0146	P670_2182	P671_1164	P672_2000	P673_1296	P674_2889	P675_1671	P676_1706	P677_1715	P678_1804	P679_0116	P680_1145
123	putative pseudouridine synthase A	ntab18	168		M794_0410	A591_0278	P639_3825	P640_0894	P641_0537	P643_0634	P642_0476	P644_0544	P645_3479	V427_2049	P646_1305	P647_3545	P648_1771	P649_0817	P650_1557	P651_0077	P652_1866	P653_2891	P654_1832	P655_2454	P656_3552	P657_2159	P658_4030	P659_0448	P660_0624	P661_0405	P662_0998	P663_1283	P664_1040	P665_0603	P666_2280	P667_1501	P668_0079	P669_0145	P670_2183	P671_1163	P672_2001	P673_1297	P674_2888	P675_1672	P676_1705	P677_1716	P678_1805	P679_0115	P680_1144
124	conserved hypothetical protein	ntab18	156,157,185		M794_0409	A591_0277	P639_3824	P640_0895	P641_0538	P643_0633	P642_0477	P644_0545	P645_3480	V427_2048	P646_1304	P647_3546	P648_1772	P649_0818	P650_1556	P651_0078	P652_1865	P653_2890	P654_1831	P655_2453	P656_3551	P657_2158	P658_4029	P659_0449	P660_0623	P661_0406	P662_0997	P663_1282	P664_1039	P665_0604	P666_2281	P667_1500	P668_0080	P669_0144	P670_2184	P671_1162	P672_2002	P673_1298	P674_2887	P675_1673	P676_1704	P677_1717	P678_1806	P679_0114	P680_1143
125	SnoaL-like domain protein	ntab30	156,185,94		M794_0408	A591_0276	P639_3823	P640_0896	P641_0539	P643_0632	P642_0478	P644_0546	P645_3481	V427_2047	P646_1303	P647_3547	P648_1773	P649_0819	P650_1555	P651_0079	P652_1864	P653_2889	P654_1830	P655_2452	P656_3550	P657_2157	P658_4028	P659_0450	P660_0622	P661_0407	P662_0996	P663_1281	P664_1038	P665_0605	P666_2282	P667_1499	P668_0081	P669_0143	P670_2185	P671_1161	P672_2003	P673_1299	P674_2886	P675_1674	P676_1703	P677_1718	P678_1807	P679_0113	P680_1142
126	TonB-dependent siderophore receptor	ntab21	145,182	FS	M794_0407	A591_0275	P639_3822	P640_0897	P641_0540	P643_0631	P642_0479	P644_0547	P645_3482	V427_2046	P646_1302	P647_3548	P648_1774	P649_0820	P650_1554	P651_0080	P652_1863	P653_2888	P654_1829	P655_2451	P656_3549	P657_2156	P658_4027	P659_0451	P660_0621	P661_0408	P662_0995	P663_1280	P664_1037	P665_0606	P666_2283	P667_1498	P668_0082	P669_0142	P670_2186	P671_1160	P672_2004	P673_1300	P674_2885	P675_1675	P676_1702	P677_1719	P678_1808	P679_0112	P680_1141
127	PF07786 family protein	ntabw126	156,157,88	FS	M794_0406	A591_0274	P639_3821	P640_0898	P641_0541	P643_0630	P642_0480	P644_0548	P645_3483	V427_2045	P646_1301	P647_3549	P648_1775	P649_0821	P650_1553	P651_0081	P652_1862	P653_2887	P654_1828	P655_2450	P656_3548	P657_2155	P658_4026	P659_0452	P660_0620	P661_0409	P662_0994	P663_1279	P664_1036	P665_0607	P666_2284	P667_1497	P668_0083	P669_0141	P670_2187	P671_1159	P672_2005	P673_1301	P674_2884	P675_1676	P676_1701	P677_1720	P678_1809	P679_2752	P680_1140
128	leucine responsive regulatory protein	ntab08	142,261		M794_0405	A591_0273	P639_3820	P640_0899	P641_0542	P643_0629	P642_0481	P644_0549	P645_3484	V427_2044	P646_1300	P647_3550	P648_1776	P649_0822	P650_1552	P651_0082	P652_1861	P653_2886	P654_1827	P655_2449	P656_3547	P657_2154	P658_4025	P659_0453	P660_0619	P661_0410	P662_0993	P663_1278	P664_1035	P665_0608	P666_2285	P667_1496	P668_0084	P669_0140	P670_2188	P671_1158	P672_2006	P673_1302	P674_2883	P675_1677	P676_1700	P677_1721	P678_1810	P679_2751	P680_1139
129	D-amino acid dehydrogenase small subunit	ntab22	109,703	FS	M794_0404	A591_0272	P639_3819	P640_0900	P641_0543	P643_0628	P642_0482	P644_0550	P645_3485	V427_2043	P646_1299	P647_3551	P648_1777	P649_0823	P650_1551	P651_0083	P652_1860	P653_2885	P654_1826	P655_2448	P656_3546	P657_2153	P658_4024	P659_0454	P660_0618	P661_0411	P662_0992	P663_1277	P664_1034	P665_0609	P666_2286	P667_1495	P668_0085	P669_0139	P670_2189	P671_1157	P672_2007	P673_1303	P674_2882	P675_1678	P676_1699	P677_1722	P678_1811	P679_2750	P680_1138
130	alanine racemase	ntabw99	89		M794_0403	A591_0271	P639_3818	P640_0901	P641_0544	P643_0627	P642_0483	P644_0551	P645_3486	V427_2042	P646_1298	P647_3552	P648_1778	P649_0824	P650_1550	P651_0084	P652_1859	P653_2884	P654_1825	P655_2447	P656_3545	P657_2152	P658_4023	P659_0455	P660_0617	P661_0412	P662_0991	P663_1276	P664_1033	P665_0610	P666_2287	P667_1494	P668_0086	P669_0138	P670_2190	P671_1156	P672_2008	P673_1304	P674_2881	P675_1679	P676_1698	P677_1723	P678_1812	P679_2749	P680_1137
131	endoribonuclease L-PSP	ntab18	134		M794_0402	A591_0270	P639_3817	P640_0902	P641_0545	P643_0626	P642_0484	P644_0552	P645_3487	V427_2041	P646_1297	P647_3553	P648_1779	P649_0825	P650_1549	P651_0085	P652_1858	P653_2883	P654_1824	P655_2446	P656_3544	P657_2151	P658_4022	P659_0456	P660_0616	P661_0413	P662_0990	P663_1275	P664_1032	P665_0611	P666_2288	P667_1493	P668_0087	P669_0137	P670_2191	P671_1155	P672_2009	P673_1305	P674_2880	P675_1680	P676_1697	P677_1724	P678_1813	P679_2748	P680_1136
132	amino acid permease	ntab18	142	FS	M794_0401	A591_0269	P639_3816	P640_0903	P641_0546	P643_0625	P642_0485	P644_0553	P645_3488	V427_2040	P646_1296	P647_3554	P648_1780	P649_0826	P650_1548	P651_0086	P652_1857	P653_2882	P654_1823	P655_2445	P656_3543	P657_2150	P658_4021	P659_0457	P660_0615	P661_0414	P662_0989	P663_1274	P664_1031	P665_0612	P666_2289	P667_1492	P668_0088	P669_0136	P670_2192	P671_1154	P672_2010	P673_1306	P674_2879	P675_1681	P676_1696	P677_1725	P678_1814	P679_2747	P680_1135
133	amino acid permease	ntab22	142,156	FS	M794_0400	A591_0268	P639_3815	P640_0904	P641_0547	P643_0624	P642_0486	P644_0554	P645_3489	V427_2039	P646_1295	P647_3555	P648_1781	P649_0827	P650_1547	P651_0087	P652_1856	P653_2881	P654_1822	P655_2444	P656_3542	P657_2149	P658_4020	P659_0458	P660_0614	P661_0415	P662_0988	P663_1273	P664_1030	P665_0613	P666_2290	P667_1491	P668_0089	P669_0135	P670_2193	P671_1153	P672_2011	P673_1307	P674_2878	P675_1682	P676_1695	P677_1726	P678_1815	P679_2746	P680_1134
134	LysR substrate binding domain family protein	ntab18	141,156,185,261,264		M794_0399	A591_0267	P639_3814	P640_0905	P641_0548	P643_0623	P642_0487	P644_0555	P645_3490	V427_2038	P646_1294	P647_3556	P648_1782	P649_0828	P650_1546	P651_0088	P652_1855	P653_2880	P654_1821	P655_2443	P656_3541	P657_2148	P658_4019	P659_0459	P660_0613	P661_0416	P662_0987	P663_1272	P664_1029	P665_0614	P666_2291	P667_1490	P668_0090	P669_0134	P670_2194	P671_1152	P672_2012	P673_1308	P674_2877	P675_1683	P676_1694	P677_1727	P678_1816	P679_2745	P680_1133
135	methylmalonate-semialdehyde dehydrogenase (acylating)	gacin50	109,703	FS	M794_0398	A591_0266	P639_3813	P640_0906	P641_0549	P643_0622	P642_0488	P644_0556	P645_3491	V427_2037	P646_1293	P647_3557	P648_1783	P649_0829	P650_1545	P651_0089	P652_1854	P653_2879	P654_1820	P655_2442	P656_3540	P657_2147	P658_4018	P659_0460	P660_0612	P661_0417	P662_0986	P663_1271	P664_1028	P665_0615	P666_2292	P667_1489	P668_0091	P669_0133	P670_2195	P671_1151	P672_2013	P673_1309	P674_2876	P675_1684	P676_1693	P677_1728	P678_1817	P679_2744	P680_1132
136	3-hydroxyisobutyrate dehydrogenase	ntab27	109,157,703	FS	M794_0397	A591_0265	P639_3812	P640_0907	P641_0550	P643_0621	P642_0489	P644_0557	P645_3492	V427_2036	P646_1292	P647_3558	P648_1784	P649_0830	P650_1544	P651_0090	P652_1853	P653_2878	P654_1819	P655_2441	P656_3539	P657_2146	P658_4017	P659_0461	P660_0611	P661_0418	P662_0985	P663_1270	P664_1027	P665_0616	P666_2293	P667_1488	P668_0092	P669_0132	P670_2196	P671_1150	P672_2014	P673_1310	P674_2875	P675_1685	P676_1692	P677_1729	P678_1818	P679_2743	P680_1131
137	AMP-binding enzyme	gacin20	102,185,703	FS	M794_0396	A591_0264	P639_3811	P640_0908	P641_0551	P643_0620	P642_0490	P644_0558	P645_3493	V427_2035	P646_1291	P647_3559	P648_1785	P649_0831	P650_1543	P651_0091	P652_1852	P653_2877	P654_1818	P655_2440	P656_3538	P657_2145	P658_4016	P659_0462	P660_0610	P661_0419	P662_0984	P663_1269	P664_1026	P665_0617	P666_2294	P667_1487	P668_0093	P669_0131	P670_2197	P671_1149	P672_2015	P673_1311	P674_2874	P675_1686	P676_1691	P677_1730	P678_1819	P679_2742	P680_1130
138	putative acyl-CoA dehydrogenase	ntab18	177	FS	M794_0395	A591_0263	P639_3810	P640_0909	P641_0552	P643_0619	P642_0491	P644_0559	P645_3494	V427_2034	P646_1290	P647_3560	P648_1786	P649_0832	P650_1542	P651_0092	P652_1851	P653_2876	P654_1817	P655_2439	P656_3537	P657_2144	P658_4015	P659_0463	P660_0609	P661_0420	P662_0983	P663_1268	P664_1025	P665_0618	P666_2295	P667_1486	P668_0094	P669_0130	P670_2198	P671_1148	P672_2016	P673_1312	P674_2873	P675_1687	P676_1690	P677_1731	P678_1820	P679_2741	P680_1129
139	enoyl-CoA hydratase/isomerase family protein	ntab18	156,703	FS	M794_0394	A591_0262	P639_3809	P640_0910	P641_0553	P643_0618	P642_0492	P644_0560	P645_3495	V427_2033	P646_1289	P647_3561	P648_1787	P649_0833	P650_1541	P651_0093	P652_1850	P653_2875	P654_1816	P655_2438	P656_3536	P657_2143	P658_4014	P659_0464	P660_0608	P661_0421	P662_0982	P663_1267	P664_1024	P665_0619	P666_2296	P667_1485	P668_0095	P669_0129	P670_2199	P671_1147	P672_2017	P673_1313	P674_2872	P675_1688	P676_1689	P677_1732	P678_1821	P679_2740	P680_1128
140	enoyl-CoA hydratase/isomerase family protein	ntab22	185,703	FS	M794_0393	A591_0261	P639_3808	P640_0911	P641_0554	P643_0617	P642_0493	P644_0561	P645_3496	V427_2032	P646_1288	P647_3562	P648_1788	P649_0834	P650_1540	P651_0094	P652_1849	P653_2874	P654_1815	P655_2437	P656_3535	P657_2142	P658_4013	P659_0465	P660_0607	P661_0422	P662_0981	P663_1266	P664_1023	P665_0620	P666_2297	P667_1484	P668_0096	P669_0128	P670_2200	P671_1146	P672_2018	P673_1314	P674_2871	P675_1689	P676_1688	P677_1733	P678_1822	P679_2739	P680_1127
141	transporter, major facilitator family protein	gabuh6507	141	FS	M794_0392	A591_0260	P639_3807	P640_0912	P641_0555	P643_0616	P642_0494	P644_0562	P645_3497	V427_2031	P646_1287	P647_3563	P648_1789	P649_0835	P650_1539	P651_0095	P652_1848	P653_2873	P654_1814	P655_2436	P656_3534	P657_2141	P658_4012	P659_0466	P660_0606	P661_0423	P662_0980	P663_1265	P664_1022	P665_0621	P666_2298	P667_1483	P668_0097	P669_0127	P670_2201	P671_1145	P672_2019	P673_1315	P674_2870	P675_1690	P676_1687	P677_1734	P678_1823	P679_2738	P680_1126
142	autoinducer synthase BpsI	ntab08	187,710,92		M794_0391	A591_0259	P639_3806	P640_0913	P641_0556	P643_0615	P642_0495	P644_0563	P645_3498	V427_2030	P646_1286	P647_3564	P648_1790	P649_0836	P650_1538	P651_0096	P652_1847	P653_2872	P654_1813	P655_2435	P656_3533	P657_2140	P658_4011	P659_0467	P660_0605	P661_0424	P662_0979	P663_1264	P664_1021	P665_0622	P666_2299	P667_1482	P668_0098	P669_0126	P670_2202	P671_1144	P672_2020	P673_1316	P674_2869	P675_1691	P676_1686	P677_1735	P678_1824	P679_2737	P680_1125
143	conserved hypothetical protein	ntab22	156		M794_0390	A591_0258	P639_3805	P640_0914	P641_0557	P643_0614	P642_0496	P644_0564	P645_3499	V427_2029	P646_1285	P647_3565	P648_1791	P649_0837	P650_1537	P651_0097	P652_1846	P653_2871	P654_1812	P655_2434	P656_3532	P657_2139	P658_4010	P659_0468	P660_0604	P661_0425	P662_0978	P663_1263	P664_1020	P665_0623	P666_2300	P667_1481	P668_0099	P669_0125	P670_2203	P671_1143	P672_2021	P673_1317	P674_2868	P675_1692	P676_1685	P677_1736	P678_1825	P679_2736	P680_1124
144	putative autoinducer-binding transcriptional regulator BmaR5	ntab08	185,187,261	FS	M794_0389	A591_0257	P639_3804	P640_0915	P641_0558	P643_0613	P642_0497	P644_0565	P645_3500	V427_2028	P646_1284	P647_3566	P648_1792	P649_0838	P650_1536	P651_0098	P652_1845	P653_2870	P654_1811	P655_2433	P656_3531	P657_2138	P658_4009	P659_0469	P660_0603	P661_0426	P662_0977	P663_1262	P664_1019	P665_0624	P666_2301	P667_1480	P668_0100	P669_0124	P670_2204	P671_1142	P672_2022	P673_1318	P674_0913	P675_1693	P676_1684	P677_1737	P678_1826	P679_2735	P680_1123
145	AMP-binding enzyme	ntab22	157,703,704	FS	M794_0388	A591_0256	P639_3803	P640_0916	P641_0559	P643_0612	P642_0498	P644_0566	P645_3501	V427_2027	P646_1283	P647_0664	P648_1793	P649_0839	P650_1535	P651_0099	P652_1844	P653_2869	P654_1810	P655_2432	P656_2729	P657_2137	P658_0635	P659_0470	P660_0602	P661_0427	P662_1263	P663_1261	P664_1018	P665_0625	P666_2302	P667_1479	P668_0101	P669_0123	P670_2205	P671_1141	P672_2023	P673_1319	P674_1388	P675_1694	P676_1753	P677_1738	P678_1827	P679_1773	P680_1122
146	acyl-CoA dehydrogenase, C-terminal domain protein	ntab22	156,177,704	FS	M794_0387	A591_0255	P639_3802	P640_0917	P641_0560	P643_0611	P642_0499	P644_0567	P645_3502	V427_2026	P646_1282	P647_0665	P648_1794	P649_0840	P650_1534	P651_0100	P652_1843	P653_2868	P654_1809	P655_2431	P656_2730	P657_2136	P658_0634	P659_0471	P660_0601	P661_0428	P662_1262	P663_1260	P664_1017	P665_0626	P666_2303	P667_1478	P668_0102	P669_0122	P670_2206	P671_1140	P672_2024	P673_1320	P674_1389	P675_1695	P676_1754	P677_1739	P678_1828	P679_1774	P680_1121
147	phosphopantetheine attachment domain protein	ntab18	185,706		M794_0386	A591_0254	P639_3801	P640_0918	P641_0561	P643_0610	P642_0500	P644_0568	P645_3503	V427_2025	P646_1281	P647_0666	P648_1795	P649_0841	P650_1533	P651_0101	P652_1842	P653_2867	P654_1808	P655_2430	P656_2731	P657_2135	P658_0633	P659_0472	P660_0600	P661_0429	P662_1261	P663_1259	P664_1016	P665_0627	P666_2304	P667_1477	P668_0103	P669_0121	P670_2207	P671_1139	P672_2025	P673_1321	P674_1390	P675_1696	P676_1755	P677_1740	P678_1829	P679_1775	P680_1120
148	AMP-binding enzyme	ntab22	129,157,185,703,707,94	FS	M794_0385	A591_0253	P639_3799	P640_0919	P641_0562	P643_0608	P642_0502	P644_0570	P645_3504	V427_2024	P646_1279	P647_0667	P648_1797	P649_0843	P650_1531	P651_0103	P652_1840	P653_2865	P654_1806	P655_2428	P656_2732	P657_2133	P658_0632	P659_0474	P660_0598	P661_0431	P662_1260	P663_1257	P664_1015	P665_0628	P666_2306	P667_1476	P668_0105	P669_0119	P670_2209	P671_1137	P672_2027	P673_1322	P674_1391	P675_1697	P676_1756	P677_1741	P678_1831	P679_1776	P680_1118
149	MMPL family protein	ntab29	147,157,185,706,88	FS	M794_0384	A591_0252	P639_3798	P640_0920	P641_0563	P643_0607	P642_0503	P644_0571	P645_3505	V427_2023	P646_1278	P647_0668	P648_1798	P649_0844	P650_1530	P651_0104	P652_1839	P653_2864	P654_1805	P655_2427	P656_2733	P657_2132	P658_0631	P659_0475	P660_0597	P661_0432	P662_1259	P663_1256	P664_1014	P665_0629	P666_2307	P667_1475	P668_0106	P669_0118	P670_2210	P671_1136	P672_2028	P673_1323	P674_1392	P675_1698	P676_1757	P677_1742	P678_1832	P679_1777	P680_1117
150	conserved hypothetical protein	gacin20	156	FS	M794_0383	A591_0251	P639_3797	P640_0921	P641_0564	P643_0606	P642_0504	P644_0572	P645_3506	V427_2022	P646_1277	P647_0669	P648_1799	P649_0845	P650_1529	P651_0105	P652_1838	P653_2863	P654_1804	P655_2426	P656_2734	P657_2131	P658_0630	P659_0476	P660_0596	P661_0433	P662_1258	P663_1255	P664_1013	P665_0630	P666_2308	P667_1474	P668_0107	P669_0117	P670_2211	P671_1135	P672_2029	P673_1324	P674_1393	P675_1699	P676_1758	P677_1743	P678_1833	P679_1778	P680_1116
151	NAD-binding protein	ntabw94	141,142,147,156,157,185,703	FS	M794_0382	A591_0250	P639_3796	P640_0922	P641_0565	P643_0605	P642_0505	P644_0573	P645_3507	V427_2021	P646_1276	P647_0670	P648_1800	P649_0846	P650_1528	P651_0106	P652_1837	P653_2862	P654_1803	P655_2425	P656_2735	P657_2130	P658_0629	P659_0477	P660_0595	P661_0434	P662_1257	P663_1254	P664_1012	P665_0631	P666_2309	P667_1473	P668_0108	P669_0116	P670_2212	P671_1134	P672_2030	P673_1325	P674_1394	P675_1700	P676_1759	P677_1744	P678_1834	P679_1779	P680_1115
152	4'-phosphopantetheinyl transferase family protein	ntab21	140		M794_0381	A591_0249	P639_3795	P640_0923	P641_0566	P643_0604	P642_0506	P644_0574	P645_3508	V427_2020	P646_1275	P647_0671	P648_1801	P649_0847	P650_1527	P651_0107	P652_1836	P653_2861	P654_1802	P655_2424	P656_2737	P657_2129	P658_0628	P659_0478	P660_0594	P661_0435	P662_1256	P663_1253	P664_1011	P665_0632	P666_2310	P667_1472	P668_0109	P669_0115	P670_2213	P671_1133	P672_2031	P673_1326	P674_1395	P675_1701	P676_1760	P677_1745	P678_1835	P679_1780	P680_1114
153	BolA-like protein	ntab18	149,92		M794_3352	A591_0246	P639_3793	P640_0925	P641_0569	P643_0601	P642_0509	P644_0577	P645_3511	V427_2017	P646_1272	P647_0674	P648_1804	P649_0850	P650_1524	P651_0110	P652_1833	P653_2858	P654_1799	P655_2421	P656_2740	P657_2126	P658_0625	P659_0481	P660_0591	P661_0437	P662_1253	P663_1250	P664_1009	P665_0635	P666_2313	P667_1469	P668_0112	P669_0112	P670_2216	P671_1131	P672_2033	P673_1329	P674_1398	P675_1704	P676_1763	P677_1748	P678_1838	P679_1783	P680_1111
154	invasion protein expression up-regulator SirB	ntab21	156,185		M794_3351	A591_0245	P639_3792	P640_0926	P641_0570	P643_0600	P642_0510	P644_0578	P645_3512	V427_2016	P646_1271	P647_0675	P648_1805	P649_0851	P650_1523	P651_0111	P652_1832	P653_2857	P654_1798	P655_2420	P656_2741	P657_2125	P658_0624	P659_0482	P660_0590	P661_0438	P662_1252	P663_1249	P664_1008	P665_0636	P666_2314	P667_1468	P668_0113	P669_0111	P670_2217	P671_1130	P672_2034	P673_1330	P674_1399	P675_1705	P676_1764	P677_1749	P678_1839	P679_1784	P680_1110
155	CobQ/CobB/MinD/ParA nucleotide binding domain protein	ntab22	157	FS	M794_3350	A591_0244	P639_3791	P640_0927	P641_0571	P643_0599	P642_0511	P644_0579	P645_3513	V427_2015	P646_1270	P647_0676	P648_1806	P649_0852	P650_1522	P651_0112	P652_1831	P653_2856	P654_1797	P655_2419	P656_2742	P657_2124	P658_0623	P659_0483	P660_0589	P661_0439	P662_1251	P663_1248	P664_1007	P665_0637	P666_2315	P667_1467	P668_0114	P669_0110	P670_2218	P671_1129	P672_2035	P673_1331	P674_1400	P675_1706	P676_1765	P677_1750	P678_1840	P679_1785	P680_1109
156	conserved hypothetical protein	ntab22	156,88		M794_3349	A591_0243	P639_3790	P640_0928	P641_0572	P643_0598	P642_0512	P644_0580	P645_3514	V427_2014	P646_1269	P647_0677	P648_1807	P649_0853	P650_1521	P651_0113	P652_1830	P653_2855	P654_1796	P655_2418	P656_2743	P657_2123	P658_0622	P659_0484	P660_0588	P661_0440	P662_1250	P663_1247	P664_1006	P665_0638	P666_2316	P667_1466	P668_0115	P669_0109	P670_2219	P671_1128	P672_2036	P673_1332	P674_1401	P675_1707	P676_1766	P677_1751	P678_1841	P679_1786	P680_1108
157	conserved hypothetical protein	ntab18	142,156		M794_3348	A591_0242	P639_3789	P640_0929	P641_0573	P643_0597	P642_0513	P644_0581	P645_3515	V427_2013	P646_1268	P647_0678	P648_1808	P649_0854	P650_1520	P651_0114	P652_1829	P653_2854	P654_1795	P655_2417	P656_2744	P657_2122	P658_0621	P659_0485	P660_0587	P661_0441	P662_1249	P663_1246	P664_1005	P665_0639	P666_2317	P667_1465	P668_0116	P669_0108	P670_2220	P671_1127	P672_2037	P673_1333	P674_1402	P675_1708	P676_1767	P677_1752	P678_1842	P679_1787	P680_1107
158	conserved hypothetical protein	ntab18	156,157,185	FS	M794_3347	A591_0241	P639_3788	P640_0930	P641_0574	P643_0596	P642_0514	P644_0582	P645_3516	V427_2012	P646_1267	P647_0679	P648_1809	P649_0855	P650_1519	P651_0115	P652_1828	P653_2853	P654_1794	P655_2416	P656_2745	P657_2121	P658_0620	P659_0486	P660_0586	P661_0442	P662_1248	P663_1245	P664_1004	P665_0640	P666_2318	P667_1464	P668_0117	P669_0107	P670_2221	P671_1126	P672_2038	P673_1334	P674_1403	P675_1709	P676_1768	P677_1753	P678_1843	P679_1788	P680_1106
159	DoxX family protein	ntabw04	157		M794_3346	A591_0240	P639_3787	P640_0931	P641_0575	P643_0595	P642_0515	P644_0583	P645_3517	V427_2011	P646_1266	P647_0680	P648_1810	P649_0856	P650_1518	P651_0116	P652_1827	P653_2852	P654_1793	P655_2415	P656_2746	P657_2120	P658_0619	P659_0487	P660_0585	P661_0443	P662_1247	P663_1244	P664_1003	P665_0641	P666_2319	P667_1463	P668_0118	P669_0106	P670_2222	P671_1125	P672_2039	P673_1335	P674_1404	P675_1710	P676_1769	P677_1754	P678_1844	P679_1789	P680_1105
160	conserved hypothetical protein	ntab18	156,185		M794_3345	A591_0239	P639_3786	P640_0932	P641_0576	P643_0594	P642_0516	P644_0584	P645_3518	V427_2010	P646_1265	P647_0681	P648_1811	P649_0857	P650_1517	P651_0117	P652_1826	P653_2851	P654_1792	P655_2414	P656_2747	P657_2119	P658_0618	P659_0488	P660_0584	P661_0444	P662_1246	P663_1243	P664_1002	P665_0642	P666_2320	P667_1462	P668_0119	P669_0105	P670_2223	P671_1124	P672_2040	P673_1336	P674_1405	P675_1711	P676_1770	P677_1755	P678_1845	P679_1790	P680_1104
161	GMP synthase (glutamine-hydrolyzing), C-terminal domain protein	ntab18	125		M794_3344	A591_0238	P639_3785	P640_0933	P641_0577	P643_0593	P642_0517	P644_0585	P645_3519	V427_2009	P646_1264	P647_0682	P648_1812	P649_0858	P650_1516	P651_0118	P652_1825	P653_2850	P654_1791	P655_2413	P656_2748	P657_2118	P658_0617	P659_0489	P660_0583	P661_0445	P662_1245	P663_1242	P664_1001	P665_0643	P666_2321	P667_1461	P668_0120	P669_0104	P670_2224	P671_1123	P672_2041	P673_1337	P674_1406	P675_1712	P676_1771	P677_1756	P678_1846	P679_1791	P680_1103
162	nucleotidyltransferase domain protein	ntab17	134,154,156,166,185,703,94	FS	M794_3343	A591_0237	P639_3784	P640_0934	P641_0578	P643_0592	P642_0518	P644_0586	P645_3520	V427_2008	P646_1263	P647_0683	P648_1813	P649_0859	P650_1515	P651_0119	P652_1824	P653_2849	P654_1790	P655_2412	P656_2749	P657_2117	P658_0616	P659_0490	P660_0582	P661_0446	P662_1244	P663_1241	P664_1000	P665_0644	P666_2322	P667_1460	P668_0121	P669_0103	P670_2225	P671_1122	P672_2042	P673_1338	P674_1407	P675_2367	P676_1772	P677_1757	P678_1847	P679_1792	P680_1102
163	transcriptional regulator, PadR family	ntab08	261		M794_3342	A591_0236	P639_3783	P640_0935	P641_0579	P643_0591	P642_0519	P644_0587	P645_3521	V427_2007	P646_1262	P647_0684	P648_1814	P649_0860	P650_1514	P651_0120	P652_1823	P653_2848	P654_1789	P655_2411	P656_2750	P657_2116	P658_0615	P659_0491	P660_0581	P661_0447	P662_1243	P663_1240	P664_0999	P665_0645	P666_2323	P667_1459	P668_0122	P669_0102	P670_2226	P671_1121	P672_2043	P673_1339	P674_1408	P675_2366	P676_1773	P677_1758	P678_1848	P679_1793	P680_1101
164	conserved hypothetical protein	ntab18	156,185		M794_3341	A591_0235	P639_3782	P640_0936	P641_0580	P643_0590	P642_0520	P644_0588	P645_3522	V427_2006	P646_1261	P647_0685	P648_1815	P649_0861	P650_1513	P651_0121	P652_1822	P653_2847	P654_1788	P655_2410	P656_2751	P657_2115	P658_0614	P659_0492	P660_0580	P661_0448	P662_1242	P663_1239	P664_0998	P665_0646	P666_2324	P667_1458	P668_0123	P669_0101	P670_2227	P671_1120	P672_2044	P673_1340	P674_1409	P675_2365	P676_1774	P677_1759	P678_1849	P679_1794	P680_1100
165	pirin family protein	ntab08	157,185	FS	M794_3340	A591_0234	P639_3781	P640_0937	P641_0581	P643_0589	P642_0521	P644_0589	P645_3523	V427_2005	P646_1260	P647_0686	P648_1816	P649_0862	P650_1512	P651_0122	P652_1821	P653_2846	P654_1787	P655_2409	P656_2752	P657_2114	P658_0613	P659_0493	P660_0579	P661_0449	P662_1241	P663_1238	P664_0997	P665_0647	P666_2325	P667_1457	P668_0124	P669_0100	P670_2228	P671_1119	P672_2045	P673_1341	P674_1410	P675_2364	P676_1775	P677_1760	P678_1850	P679_1795	P680_1099
166	OsmC-like protein	ntab08	157		M794_3339	A591_0233	P639_3780	P640_0938	P641_0582	P643_0588	P642_0522	P644_0590	P645_3524	V427_2004	P646_1259	P647_0687	P648_1817	P649_0863	P650_1511	P651_0123	P652_1820	P653_2845	P654_1786	P655_2408	P656_2753	P657_2113	P658_0612	P659_0494	P660_0578	P661_0450	P662_1240	P663_1237	P664_0996	P665_0648	P666_2326	P667_1456	P668_0125	P669_0099	P670_2229	P671_1118	P672_2046	P673_1342	P674_1411	P675_2363	P676_1776	P677_1761	P678_1851	P679_1796	P680_1098
167	conserved hypothetical protein	ntab18	156,157		M794_3338	A591_0232	P639_3779	P640_0939	P641_0583	P643_0587	P642_0523	P644_0591	P645_3525	V427_2003	P646_1258	P647_0688	P648_1818	P649_0864	P650_1510	P651_0124	P652_1819	P653_2844	P654_1785	P655_2407	P656_2754	P657_2112	P658_0611	P659_0495	P660_0577	P661_0451	P662_1239	P663_1236	P664_0995	P665_0649	P666_2327	P667_1455	P668_0126	P669_0098	P670_2230	P671_1117	P672_2047	P673_1343	P674_1412	P675_2362	P676_1777	P677_1762	P678_1852	P679_1797	P680_1097
168	sporulation and cell division repeat protein	ntab18	157,704	FS	M794_3337	A591_0231	P639_3778	P640_0940	P641_0584	P643_0586	P642_0524	P644_0592	P645_3526	V427_2002	P646_1257	P647_0689	P648_1819	P649_0865	P650_1509	P651_0125	P652_1818	P653_2843	P654_1784	P655_2406	P656_2755	P657_2111	P658_0610	P659_0496	P660_0576	P661_0452	P662_1238	P663_1235	P664_0994	P665_0650	P666_2328	P667_1454	P668_0127	P669_0097	P670_2231	P671_1116	P672_2048	P673_1344	P674_1413	P675_2361	P676_1778	P677_1763	P678_1853	P679_1798	P680_1096
169	arginine--tRNA ligase	ntab18	137,185	FS	M794_3336	A591_0230	P639_3777	P640_0941	P641_0585	P643_0585	P642_0525	P644_0593	P645_3527	V427_2001	P646_1256	P647_0690	P648_1820	P649_0866	P650_1508	P651_0126	P652_1817	P653_2842	P654_1783	P655_2405	P656_2756	P657_2110	P658_0609	P659_0497	P660_0575	P661_0453	P662_1237	P663_1234	P664_0993	P665_0651	P666_2329	P667_1453	P668_0128	P669_0096	P670_2232	P671_1115	P672_2049	P673_1345	P674_1414	P675_2360	P676_1779	P677_1764	P678_1854	P679_1799	P680_1095
170	malic enzyme, NAD-binding domain protein	ntab22	120,185	FS	M794_3335	A591_0229	P639_3776	P640_0942	P641_0586	P643_0584	P642_0526	P644_0594	P645_3528	V427_2000	P646_1255	P647_0691	P648_1821	P649_0867	P650_1507	P651_0127	P652_1816	P653_2841	P654_1782	P655_2404	P656_2757	P657_2109	P658_0608	P659_0498	P660_0574	P661_0454	P662_1236	P663_1233	P664_0992	P665_0652	P666_2330	P667_1452	P668_0129	P669_0095	P670_2233	P671_1114	P672_2050	P673_1346	P674_1415	P675_2359	P676_1780	P677_1765	P678_1855	P679_1800	P680_1094
171	Dyp-type peroxidase family protein	ntab18	157,703	FS	M794_3334	A591_0228	P639_3774	P640_0944	P641_0588	P643_0582	P642_0528	P644_0596	P645_3530	V427_1998	P646_1253	P647_0692	P648_1823	P649_0869	P650_1505	P651_0129	P652_1814	P653_2839	P654_1780	P655_2402	P656_2758	P657_2107	P658_0607	P659_0500	P660_0572	P661_0456	P662_1235	P663_1231	P664_0990	P665_0654	P666_2332	P667_1451	P668_0131	P669_0093	P670_2235	P671_1112	P672_2052	P673_1348	P674_1416	P675_2358	P676_1781	P677_1767	P678_1857	P679_1801	P680_1092
172	translocator protein, LysE family	ntab18	112,129,142,156,75	FS	M794_3333	A591_0227	P639_3773	P640_0945	P641_0589	P643_0581	P642_0529	P644_0597	P645_3531	V427_1997	P646_1252	P647_0693	P648_1824	P649_0870	P650_1504	P651_0130	P652_1813	P653_2838	P654_1779	P655_2401	P656_2759	P657_2106	P658_0606	P659_0501	P660_0571	P661_0457	P662_1234	P663_1230	P664_0989	P665_0655	P666_2333	P667_1450	P668_0132	P669_0092	P670_2236	P671_1111	P672_2053	P673_1349	P674_1417	P675_2357	P676_1782	P677_1768	P678_1858	P679_1802	P680_1091
173	putative high-affinity zinc transporter membrane component	ntab21	141,145,156,185		M794_3332	A591_0226	P639_3772	P640_0946	P641_0590	P643_0580	P642_0530	P644_0598	P645_3532	V427_1996	P646_1251	P647_0694	P648_1825	P649_0871	P650_1503	P651_0131	P652_1812	P653_2837	P654_1778	P655_2400	P656_2760	P657_2105	P658_0605	P659_0502	P660_0570	P661_0458	P662_1233	P663_1229	P664_0988	P665_0656	P666_2334	P667_1449	P668_0133	P669_0091	P670_2237	P671_1110	P672_2054	P673_1350	P674_1418	P675_2356	P676_1783	P677_1769	P678_1859	P679_1803	P680_1090
174	ABC transporter, ATP-binding protein	ntab08	141,145	FS	M794_3331	A591_0225	P639_3771	P640_0947	P641_0591	P643_0579	P642_0531	P644_0599	P645_3533	V427_1995	P646_1250	P647_0695	P648_1826	P649_0872	P650_1502	P651_0132	P652_1811	P653_2836	P654_1777	P655_2399	P656_2761	P657_2104	P658_0604	P659_0503	P660_0569	P661_0459	P662_1232	P663_1228	P664_0987	P665_0657	P666_2335	P667_1448	P668_0134	P669_0090	P670_2238	P671_1109	P672_2055	P673_1351	P674_1419	P675_2355	P676_1784	P677_1770	P678_1860	P679_1804	P680_1089
175	putative zinc uptake regulation protein	ntab18	145,261		M794_3330	A591_0224	P639_3770	P640_0948	P641_0592	P643_0578	P642_0532	P644_0600	P645_3534	V427_1994	P646_1249	P647_0696	P648_1827	P649_0873	P650_1501	P651_0133	P652_1810	P653_2835	P654_1776	P655_2398	P656_2762	P657_2103	P658_0603	P659_0504	P660_0568	P661_0460	P662_1231	P663_1227	P664_0986	P665_0658	P666_2336	P667_1447	P668_0135	P669_0089	P670_2239	P671_1108	P672_2056	P673_1352	P674_1420	P675_2354	P676_1785	P677_1771	P678_1861	P679_1805	P680_1088
176	periplasmic solute-binding family protein	ntabw09	157,185	FS	M794_3329	A591_0223	P639_3769	P640_0949	P641_0593	P643_0577	P642_0533	P644_0601	P645_3535	V427_1993	P646_1248	P647_0697	P648_1828	P649_0874	P650_1500	P651_0134	P652_1809	P653_2834	P654_1775	P655_2397	P656_2763	P657_2102	P658_0602	P659_0505	P660_0567	P661_0461	P662_1230	P663_1226	P664_0985	P665_0659	P666_2337	P667_1446	P668_0136	P669_0088	P670_2240	P671_1107	P672_2057	P673_1353	P674_1421	P675_2353	P676_1786	P677_1772	P678_1862	P679_1806	P680_1087
177	ATP synthase F0, I subunit	ntab18	111		M794_3328	A591_0222	P639_3768	P640_0950	P641_0594	P643_0576	P642_0534	P644_0602	P645_3536	V427_1992	P646_1247	P647_0698	P648_1829	P649_0875	P650_1499	P651_0135	P652_1808	P653_2833	P654_1774	P655_2396	P656_2764	P657_2101	P658_0601	P659_0506	P660_0566	P661_0462	P662_1229	P663_1225	P664_0984	P665_0660	P666_2338	P667_1445	P668_0137	P669_0087	P670_2241	P671_1106	P672_2058	P673_1354	P674_1422	P675_2352	P676_1787	P677_1773	P678_1863	P679_1807	P680_1086
178	ATP synthase F0, A subunit	ntab18	111		M794_3327	A591_0221	P639_3767	P640_0951	P641_0595	P643_0575	P642_0535	P644_0603	P645_3537	V427_1991	P646_1246	P647_0699	P648_1830	P649_0876	P650_1498	P651_0136	P652_1807	P653_2832	P654_1773	P655_2395	P656_2765	P657_2100	P658_0600	P659_0507	P660_0565	P661_0463	P662_1228	P663_1224	P664_0983	P665_0661	P666_2339	P667_1444	P668_0138	P669_0086	P670_2242	P671_1105	P672_2059	P673_1355	P674_1423	P675_2351	P676_1788	P677_1774	P678_1864	P679_1808	P680_1085
179	ATP synthase F0, C subunit	ntab18	111		M794_3326	A591_0220	P639_3766	P640_0952	P641_0596	P643_0574	P642_0536	P644_0604	P645_3538	V427_1990	P646_1245	P647_0700	P648_1831	P649_0877	P650_1497	P651_0137	P652_1806	P653_2831	P654_1772	P655_2394	P656_2766	P657_2099	P658_0599	P659_0508	P660_0564	P661_0464	P662_1227	P663_1223	P664_0982	P665_0662	P666_2340	P667_1443	P668_0139	P669_0085	P670_2243	P671_1104	P672_2060	P673_1356	P674_1424	P675_2350	P676_1789	P677_1775	P678_1865	P679_1809	P680_1084
180	ATP synthase F0, B subunit	ntab18	111		M794_3325	A591_0219	P639_3765	P640_0953	P641_0597	P643_0573	P642_0537	P644_0605	P645_3539	V427_1989	P646_1244	P647_0701	P648_1832	P649_0878	P650_1496	P651_0138	P652_1805	P653_2830	P654_1771	P655_2393	P656_2767	P657_2098	P658_0598	P659_0509	P660_0563	P661_0465	P662_1226	P663_1222	P664_0981	P665_0663	P666_2341	P667_1442	P668_0140	P669_0084	P670_2244	P671_1103	P672_2061	P673_1357	P674_1425	P675_2349	P676_1790	P677_1776	P678_1866	P679_1810	P680_1083
181	ATP synthase F1, delta subunit	ntab18	111	FS	M794_3324	A591_0218	P639_3764	P640_0954	P641_0598	P643_0572	P642_0538	P644_0606	P645_3540	V427_1988	P646_1243	P647_0702	P648_1833	P649_0879	P650_1495	P651_0139	P652_1804	P653_2829	P654_1770	P655_2392	P656_2768	P657_2097	P658_0597	P659_0510	P660_0562	P661_0466	P662_1225	P663_1221	P664_0980	P665_0664	P666_2342	P667_1441	P668_0141	P669_0083	P670_2245	P671_1102	P672_2062	P673_1358	P674_1426	P675_2348	P676_1791	P677_1777	P678_1867	P679_1811	P680_1082
182	ATP synthase F1, alpha subunit	ntab18	111	FS	M794_3323	A591_0217	P639_3763	P640_0955	P641_0599	P643_0571	P642_0539	P644_0607	P645_3541	V427_1987	P646_1242	P647_0703	P648_1834	P649_0880	P650_1494	P651_0140	P652_1803	P653_2828	P654_1769	P655_2391	P656_2769	P657_2096	P658_0596	P659_0511	P660_0561	P661_0467	P662_1224	P663_1220	P664_0979	P665_0665	P666_2343	P667_1440	P668_0142	P669_0082	P670_2246	P671_1100	P672_2063	P673_1359	P674_1427	P675_2347	P676_1792	P677_1778	P678_1868	P679_1812	P680_1081
183	ATP synthase F1, gamma subunit	ntab18	111	FS	M794_3322	A591_0216	P639_3762	P640_0956	P641_0600	P643_0570	P642_0540	P644_0608	P645_3542	V427_1986	P646_1241	P647_0704	P648_1835	P649_0881	P650_1493	P651_0141	P652_1802	P653_2827	P654_1768	P655_2390	P656_2770	P657_2095	P658_0595	P659_0512	P660_0560	P661_0468	P662_1223	P663_1219	P664_0978	P665_0666	P666_2344	P667_1439	P668_0143	P669_0081	P670_2247	P671_1099	P672_2064	P673_1360	P674_1428	P675_2346	P676_1793	P677_1779	P678_1869	P679_1813	P680_1080
184	ATP synthase F1, beta subunit	ntab18	111		M794_3321	A591_0215	P639_3761	P640_0957	P641_0601	P643_0569	P642_0541	P644_0609	P645_3543	V427_1985	P646_1240	P647_0705	P648_1836	P649_0882	P650_1492	P651_0142	P652_1801	P653_2826	P654_1767	P655_2389	P656_2771	P657_2094	P658_0594	P659_0513	P660_0559	P661_0469	P662_1222	P663_1218	P664_0977	P665_0667	P666_2345	P667_1438	P668_0144	P669_0080	P670_2248	P671_1098	P672_2065	P673_1361	P674_1429	P675_2345	P676_1794	P677_1780	P678_1870	P679_1814	P680_1079
185	ATP synthase F1, epsilon subunit	ntab18	111		M794_3320	A591_0214	P639_3760	P640_0958	P641_0602	P643_0568	P642_0542	P644_0610	P645_3544	V427_1984	P646_1239	P647_0706	P648_1837	P649_0883	P650_1491	P651_0143	P652_1800	P653_2825	P654_1766	P655_2388	P656_2772	P657_2093	P658_0593	P659_0514	P660_0558	P661_0470	P662_1221	P663_1217	P664_0976	P665_0668	P666_2346	P667_1437	P668_0145	P669_0079	P670_2249	P671_1097	P672_2066	P673_1362	P674_1430	P675_2344	P676_1795	P677_1781	P678_1871	P679_1815	P680_1078
186	conserved hypothetical protein	ntab08	156,157,88																																		P668_0146							P675_2343
187	putative lipoprotein	ntab18	156,704,88	FS	M794_3319	A591_0213	P639_3759	P640_0959	P641_0603	P643_0567	P642_0543	P644_0611	P645_3545	V427_1983	P646_1238	P647_0707	P648_1838	P649_0884	P650_1490	P651_0144	P652_1799	P653_2824	P654_1765	P655_2387	P656_2773	P657_2092	P658_0592	P659_0515	P660_0557	P661_0471	P662_1220	P663_1216	P664_0975	P665_0669	P666_2347	P667_1436	P668_0147	P669_0078	P670_2250	P671_1096	P672_2067	P673_1363	P674_1431	P675_2342	P676_1796	P677_1782	P678_1872	P679_1816	P680_1077
188	glutathione peroxidase	ntab18	86,96	FS	M794_3318	A591_0212	P639_3758	P640_0960	P641_0604	P643_0566	P642_0544	P644_0612	P645_3546	V427_1982	P646_1237	P647_0708	P648_1839	P649_0885	P650_1489	P651_0145	P652_1798	P653_2823	P654_1764	P655_2386	P656_2774	P657_2091	P658_0591	P659_0516	P660_0556	P661_0472	P662_1219	P663_1215	P664_0974	P665_0670	P666_2348	P667_1435	P668_0148	P669_0077	P670_2251	P671_1095	P672_2068	P673_1364	P674_1432	P675_2341	P676_1797	P677_1783	P678_1873	P679_1817	P680_1076
189	transcriptional regulator, AraC family	ntab18	156,185,261		M794_3317	A591_0211	P639_3757	P640_0961	P641_0605	P643_0565	P642_0545	P644_0613	P645_3547	V427_1981	P646_1236	P647_0709	P648_1840	P649_0886	P650_1488	P651_0146	P652_1797	P653_2822	P654_1763	P655_2385	P656_2775	P657_2090	P658_0590	P659_0517	P660_0555	P661_0473	P662_1218	P663_1214	P664_0973	P665_0671	P666_2349	P667_1434	P668_0149	P669_0076	P670_2252	P671_1094	P672_2069	P673_1365	P674_1433	P675_2340	P676_1798	P677_1784	P678_1874	P679_1818	P680_1075
190	transporter, major facilitator family protein	ntab08	141,156	FS	M794_3316	A591_0210	P639_3756	P640_0962	P641_0606	P643_0564	P642_0546	P644_0614	P645_3548	V427_1980	P646_1235	P647_0710	P648_1841	P649_0887	P650_1487	P651_0147	P652_1796	P653_2821	P654_1762	P655_2384	P656_2776	P657_2089	P658_0589	P659_0518	P660_0554	P661_0474	P662_1217	P663_1213	P664_0972	P665_0672	P666_2350	P667_1433	P668_0150	P669_0075	P670_2253	P671_1093	P672_2070	P673_1366	P674_1434	P675_2339	P676_1799	P677_1785	P678_1875	P679_1819	P680_1074
191	conserved hypothetical protein	ntab18	156,261,704	FS	M794_3315	A591_0209	P639_3755	P640_0963	P641_0607	P643_0563	P642_0547	P644_0615	P645_3549	V427_1979	P646_1234	P647_0711	P648_1842	P649_0888	P650_1486	P651_0148	P652_1795	P653_2820	P654_1761	P655_2383	P656_2777	P657_2088	P658_0588	P659_0519	P660_0553	P661_0475	P662_1216	P663_1212	P664_0971	P665_0673	P666_2351	P667_1432	P668_0151	P669_0074	P670_2254	P671_1092	P672_2071	P673_1367	P674_1435	P675_2338	P676_1800	P677_1786	P678_1876	P679_1820	P680_1073
192	EamA-like transporter family protein	ntab21	157,88	FS	M794_3314	A591_0208	P639_3754	P640_0964	P641_0608	P643_0562	P642_0548	P644_0616	P645_3550	V427_1978	P646_1233	P647_0712	P648_1843	P649_0889	P650_1485	P651_0149	P652_1794	P653_2819	P654_1760	P655_2382	P656_2778	P657_2087	P658_0587	P659_0520	P660_0552	P661_0476	P662_1215	P663_1211	P664_0970	P665_0674	P666_2352	P667_1431	P668_0152	P669_0073	P670_2255	P671_1091	P672_2072	P673_1368	P674_1436	P675_2337	P676_1801	P677_1787	P678_1877	P679_1821	P680_1072
193	Sua5/YciO/YrdC/YwlC family protein	ntab18	157,168		M794_3313	A591_0207	P639_3753	P640_0965	P641_0609	P643_0561	P642_0549	P644_0617	P645_3551	V427_1977	P646_1232	P647_0713	P648_1844	P649_0890	P650_1484	P651_0150	P652_1793	P653_2818	P654_1759	P655_2381	P656_2779	P657_2086	P658_0586	P659_0521	P660_0551	P661_0477	P662_1214	P663_1210	P664_0969	P665_0675	P666_2353	P667_1430	P668_0153	P669_0072	P670_2256	P671_1090	P672_2073	P673_1369	P674_1437	P675_2336	P676_1802	P677_1788	P678_1878	P679_1822	P680_1071
194	DNA protecting protein DprA	ntabw94	185,704,98	FS	M794_3312	A591_0206	P639_3752	P640_0966	P641_0610	P643_0560	P642_0550	P644_0618	P645_3552	V427_1976	P646_1231	P647_0714	P648_1845	P649_0891	P650_1483	P651_0151	P652_1792	P653_2817	P654_1758	P655_2380	P656_2780	P657_2085	P658_0585	P659_0522	P660_0550	P661_0478	P662_1213	P663_1209	P664_0968	P665_0676	P666_2354	P667_1429	P668_0154	P669_0071	P670_2257	P671_1089	P672_2074	P673_1370	P674_1438	P675_2335	P676_1803	P677_1789	P678_1879	P679_1823	P680_1070
195	LysM domain protein	ntab22	157,90	FS	M794_3311	A591_0205	P639_3751	P640_0967	P641_0611	P643_0559	P642_0551	P644_0619	P645_3553	V427_1975	P646_1230	P647_0715	P648_1846	P649_0892	P650_1482	P651_0152	P652_1791	P653_2816	P654_1757	P655_2379	P656_2781	P657_2084	P658_0584	P659_0523	P660_0549	P661_0479	P662_1212	P663_1208	P664_0967	P665_0677	P666_2355	P667_1428	P668_0155	P669_0070	P670_2258	P671_1088	P672_2075	P673_1371	P674_1439	P675_2334	P676_1804	P677_1790	P678_1880	P679_1824	P680_1069
196	peptide deformylase	ntab18	140		M794_3310	A591_0204	P639_3750	P640_0968	P641_0612	P643_0558	P642_0552	P644_0620	P645_3554	V427_1974	P646_1229	P647_0716	P648_1847	P649_0893	P650_1481	P651_0153	P652_1790	P653_2815	P654_1756	P655_2378	P656_2782	P657_2083	P658_0583	P659_0524	P660_0548	P661_0480	P662_1211	P663_1207	P664_0966	P665_0678	P666_2356	P667_1427	P668_0156	P669_0069	P670_2259	P671_1087	P672_2076	P673_1372	P674_1440	P675_2333	P676_1805	P677_1791	P678_1881	P679_1825	P680_1068
197	conserved hypothetical protein	ntab08	156,157		M794_3309	A591_0203	P639_3749	P640_0969	P641_0613	P643_0557	P642_0553	P644_0621	P645_3555	V427_1973	P646_1228	P647_0717	P648_1848	P649_0894	P650_1480	P651_0154	P652_1789	P653_2814	P654_1755	P655_2377	P656_2783	P657_2082	P658_0582	P659_0525	P660_0547	P661_0481	P662_1210	P663_1206	P664_0965	P665_0679	P666_2357	P667_1426	P668_0157	P669_0068	P670_2260	P671_1086	P672_2077	P673_1373	P674_1441	P675_2332	P676_1806	P677_1792	P678_1882		P680_1067
198	TonB-dependent copper receptor	ntab22	145,182,704	FS	M794_3308	A591_0202	P639_3748	P640_0970	P641_0614	P643_0556	P642_0554	P644_0622	P645_3556	V427_1972	P646_1227	P647_0718	P648_1849	P649_0895	P650_1479	P651_0155	P652_1788	P653_2813	P654_1754	P655_2376	P656_2784	P657_2081	P658_0581	P659_0526	P660_0546	P661_0482	P662_1209	P663_1205	P664_0964	P665_0680	P666_2358	P667_1425	P668_0158	P669_0067	P670_2261	P671_1085	P672_2078	P673_1374	P674_1442	P675_2331	P676_1807	P677_1793	P678_1883	P679_1827	P680_1066
199	conserved hypothetical protein	ntab22	156,704		M794_3307	A591_0201	P639_3747	P640_0971	P641_0615	P643_0555	P642_0555	P644_0623	P645_3557	V427_1971	P646_1226	P647_0719	P648_1850	P649_0896	P650_1478	P651_0156	P652_1787	P653_2812	P654_1753	P655_2375	P656_2785	P657_2080	P658_0580	P659_0527	P660_0545	P661_0483	P662_1208	P663_1204	P664_0963	P665_0681	P666_2359	P667_1424	P668_0159	P669_0066	P670_2262	P671_1084	P672_2079	P673_1375	P674_1443	P675_2330	P676_1808	P677_1794	P678_1884	P679_1828	P680_1065
200	PF09995 family protein	gacin20	156,157,185	FS	M794_3306	A591_0200	P639_3746	P640_0972	P641_0616	P643_0554	P642_0556	P644_0624	P645_3558	V427_1970	P646_1225	P647_0720	P648_1851	P649_0897	P650_1477	P651_0157	P652_1786	P653_2811	P654_1752	P655_2374	P656_2786	P657_2079	P658_0579	P659_0528	P660_0544	P661_0484	P662_1207	P663_1203	P664_0962	P665_0682	P666_2360	P667_1423	P668_0160	P669_0065	P670_2263	P671_1083	P672_2080	P673_1376	P674_1444	P675_2329	P676_1809	P677_1795	P678_1885	P679_1829	P680_1064
201	transcriptional regulator, TetR family	ntabw74	156,261	FS	M794_3305	A591_0199	P639_3745	P640_0973	P641_0617	P643_0553	P642_0557	P644_0625	P645_3559	V427_1969	P646_1224	P647_0721	P648_1852	P649_0898	P650_1476	P651_0158	P652_1785	P653_2810	P654_1751	P655_2373	P656_2787	P657_2078	P658_0578	P659_0529	P660_0543	P661_0485	P662_1206	P663_1202	P664_0961	P665_0683	P666_2361	P667_1422	P668_0161	P669_0064	P670_2264	P671_1082	P672_2081	P673_1377	P674_1445	P675_2328	P676_1810	P677_1796	P678_1886	P679_1830	P680_1063
202	conserved hypothetical protein	gabuh10007	156							P643_1605	P642_0001	P644_1291						P649_0262			P652_2486	P653_2452	P654_2283	P655_2788		P657_2441			P660_2673								P668_0282							P675_0553
203	acetyltransferase, GNAT family	ntab22	156,185,703	FS	M794_2277	A591_2227	P639_2435	P640_1258	P641_1509	P643_1606	P642_0002	P644_1290	P645_0906	V427_1963	P646_1422	P647_0413	P648_1894	P649_0263	P650_2509	P651_2376	P652_2487	P653_2453	P654_2284	P655_2789	P656_0110	P657_2440	P658_0499	P659_0703	P660_2674	P661_0241	P662_0356	P663_1997	P664_1922	P665_1005	P666_1430	P667_0239	P668_0281	P669_1202	P670_3088	P671_1248	P672_0016	P673_0671	P674_1906	P675_0552	P676_2127	P677_1581	P678_2427	P679_2323	P680_1250
204	cysteine synthase A	ntab20	75	FS	M794_2276	A591_2228	P639_2436	P640_1259	P641_1508	P643_1607	P642_0003	P644_1289	P645_0905	V427_1962	P646_1423	P647_0414	P648_1893	P649_0264	P650_2510	P651_2377	P652_2488	P653_2454	P654_2285	P655_2790	P656_0111	P657_2439	P658_0500	P659_0704	P660_2675	P661_0242	P662_0355	P663_1996	P664_1923	P665_1006	P666_1431	P667_0238	P668_0280	P669_1201	P670_3087	P671_1249	P672_0017	P673_0672	P674_1905	P675_0551	P676_2126	P677_1582	P678_2426	P679_2322	P680_1249
205	transglycosylase SLT domain protein	ntab22	157,703		M794_2275	A591_2229	P639_2641	P640_1260	P641_1507	P643_1608	P642_0004	P644_1288	P645_0904	V427_1961	P646_1424	P647_0415	P648_1892	P649_0265	P650_2511	P651_2378	P652_2489	P653_2455	P654_2286	P655_2791	P656_0112	P657_2438	P658_0501	P659_0705	P660_2676	P661_0243	P662_0354	P663_1995	P664_1924	P665_1007	P666_1432	P667_0237	P668_0279	P669_1200	P670_3086	P671_1250	P672_0018	P673_0673	P674_1904	P675_0550	P676_2125	P677_1583	P678_2425	P679_2321	P680_1248
206	flavin reductase domain protein	ntab22	112,156,157	FS	M794_2274	A591_2230	P639_2931	P640_1261	P641_1506	P643_1609	P642_0005	P644_1287	P645_0903	V427_1960	P646_1425	P647_0416	P648_1891	P649_0266	P650_2512	P651_2379	P652_2490	P653_2456	P654_2287	P655_2792	P656_0113	P657_2437	P658_0502	P659_0706	P660_2677	P661_0244	P662_0353	P663_1994	P664_1925	P665_1008	P666_1433	P667_0236	P668_0278	P669_1199	P670_3085	P671_1251	P672_0019	P673_0674	P674_1903	P675_0549	P676_2124	P677_1584	P678_2424	P679_2320	P680_1247
207	conserved hypothetical protein	ntab22	156,157	FS	M794_2273	A591_2231	P639_2933	P640_1262	P641_1505	P643_1610	P642_0006	P644_1286	P645_0902	V427_1959	P646_1426	P647_0417	P648_1890	P649_0267	P650_2513	P651_2380	P652_2491	P653_2457	P654_2288	P655_2793	P656_0114	P657_2436	P658_0503	P659_0707	P660_2678	P661_0245	P662_0352	P663_1993	P664_1926	P665_1009	P666_1434	P667_0235	P668_0277	P669_1198	P670_3084	P671_1252	P672_0020	P673_0675	P674_1902	P675_0548	P676_2123	P677_1585	P678_2423	P679_2319	P680_1246
208	transcriptional regulator, MerR family	ntab08	129,261		M794_2272	A591_2232	P639_3401	P640_1263	P641_1504	P643_1611	P642_0007	P644_1285	P645_0901	V427_1958	P646_1427	P647_0418	P648_1889	P649_0268	P650_2514	P651_2381	P652_2492	P653_2458	P654_2289	P655_2794	P656_0115	P657_2435	P658_0504	P659_0708	P660_2679	P661_0246	P662_0351	P663_1992	P664_1927	P665_1010	P666_1435	P667_0234	P668_0276	P669_1197	P670_3083	P671_1253	P672_0021	P673_0676	P674_1901	P675_0547	P676_2122	P677_1586	P678_2422	P679_2318	P680_1245
209	phytase esterase-like protein	ntabw126	156,185,88	FS	M794_2271	A591_2233	P639_3718	P640_1264	P641_1503	P643_1612	P642_0008	P644_1284	P645_0900	V427_1957	P646_1428	P647_0419	P648_1888	P649_0269	P650_2515	P651_2382	P652_2493	P653_2459	P654_2290	P655_2795	P656_0116	P657_2434	P658_0505	P659_0709	P660_2680	P661_0247	P662_0350	P663_1991	P664_1928	P665_1011	P666_1436	P667_0233	P668_0275	P669_1196	P670_3082	P671_1254	P672_0022	P673_0677	P674_1900	P675_0546	P676_2121	P677_1587	P678_2421	P679_2317	P680_1244
210	uncharacterized radical SAM protein YgiQ	ntab18	185,703	FS	M794_2270	A591_2234	P639_3719	P640_1265	P641_1502	P643_1613	P642_0009	P644_1283	P645_0899	V427_1956	P646_1429	P647_0420	P648_1887	P649_0270	P650_2516	P651_2383	P652_2494	P653_2460	P654_2291	P655_2796	P656_0117	P657_2433	P658_0506	P659_0710	P660_2681	P661_0248	P662_0349	P663_1990	P664_1929	P665_1012	P666_1437	P667_0232	P668_0274	P669_1195	P670_3081	P671_1255	P672_0023	P673_0678	P674_1899	P675_0545	P676_2120	P677_1588	P678_2420	P679_2316	P680_1243
211	conserved hypothetical protein	ntab21	156,157,704		M794_2269	A591_2235	P639_3720	P640_1266	P641_1501	P643_1614	P642_0010	P644_1282	P645_0898	V427_1955	P646_1430	P647_0421	P648_1886	P649_0271	P650_2517	P651_2384	P652_2495	P653_2461	P654_2292	P655_2797	P656_0118	P657_2432	P658_0507	P659_0711	P660_2682	P661_0249	P662_0348	P663_1989	P664_1930	P665_1013	P666_1438	P667_0231	P668_0273	P669_1194	P670_3080	P671_1256	P672_0024	P673_0679	P674_1898	P675_0544	P676_2119	P677_1589	P678_2419	P679_2315	P680_1242
212	endoribonuclease L-PSP	ntab08	134,703		M794_2268	A591_2236	P639_3721	P640_1267	P641_1500	P643_1615	P642_0011	P644_1281	P645_0897	V427_1954	P646_1431	P647_0422	P648_1885	P649_0272	P650_2518	P651_2385	P652_2496	P653_2462	P654_2293	P655_2798	P656_0119	P657_2431	P658_0508	P659_0712	P660_2683	P661_0250	P662_0347	P663_1988	P664_1931	P665_1014	P666_1439	P667_0230	P668_0272	P669_1193	P670_3079	P671_1257	P672_0025	P673_0680	P674_1897	P675_0543	P676_2118	P677_1590	P678_2418	P679_2314	P680_1241
213	DNA polymerase IV	ntab18	132	FS	M794_2267	A591_2237	P639_3722	P640_1268	P641_1499	P643_1616	P642_0012	P644_1280	P645_0896	V427_1953	P646_1432	P647_0424	P648_1884	P649_0273	P650_2519	P651_2386	P652_2497	P653_2464	P654_2295	P655_2799	P656_0120	P657_2430	P658_0509	P659_0713	P660_2684	P661_0251	P662_0346	P663_1987	P664_1932	P665_1015	P666_1440	P667_0229	P668_0270	P669_1191	P670_3078	P671_1258	P672_0026	P673_0681	P674_1896	P675_0542	P676_2117	P677_1591	P678_2417	P679_2313	P680_1240
214	glycosyl hydrolase family 25	ntab22	105,157,703	FS	M794_2266	A591_2238	P639_3723	P640_1269	P641_1498	P643_1617	P642_0013	P644_1279	P645_0895	V427_1952	P646_1433	P647_0425	P648_1883	P649_0274	P650_2520	P651_2387	P652_2498	P653_2465	P654_2296	P655_2800	P656_0121	P657_2429	P658_0510	P659_0714	P660_2685	P661_0252	P662_0345	P663_1986	P664_1933	P665_1016	P666_1441	P667_0228	P668_0269	P669_1190	P670_3077	P671_1259	P672_0027	P673_0682	P674_1895	P675_0541	P676_2116	P677_1592	P678_2416	P679_2312	P680_1239
215	drug resistance MFS transporter, drug:H+ antiporter-2 family	ntabw119	141,147,94	FS	M794_2265	A591_2239	P639_3724	P640_1270	P641_1497	P643_1618	P642_0014	P644_1278	P645_0894	V427_1951	P646_1434	P647_0426	P648_1882	P649_0275	P650_2521	P651_2388	P652_2499	P653_2466	P654_2297	P655_2801	P656_0122	P657_2428	P658_0511	P659_0715	P660_2686	P661_0253	P662_0344	P663_1985	P664_1934	P665_1017	P666_1442	P667_0227	P668_0268	P669_1189	P670_3076	P671_1260	P672_0028	P673_0683	P674_1894	P675_0540	P676_2115	P677_1593	P678_2415	P679_2311	P680_1238
216	TIGR00730 family protein	ntab08	156		M794_2264	A591_2240	P639_3725	P640_1271	P641_1496	P643_1619	P642_0015	P644_1277	P645_0893	V427_1950	P646_1435	P647_0427	P648_1881	P649_0276	P650_2522	P651_2389	P652_2500	P653_2467	P654_2298	P655_2802	P656_0123	P657_2427	P658_0512	P659_0716	P660_2687	P661_0254	P662_0343	P663_1984	P664_1935	P665_1018	P666_1444	P667_0226	P668_0267	P669_1188	P670_3075	P671_1261	P672_0029	P673_0684	P674_1893	P675_0539	P676_2114	P677_1594	P678_2414	P679_2310	P680_1237
217	transporter associated domain protein	ntab18	141,157,88	FS	M794_2263	A591_2241	P639_3726	P640_1272	P641_1495	P643_1620	P642_0016	P644_1276	P645_0892	V427_1948	P646_1436	P647_0429	P648_1880	P649_0277	P650_2523	P651_2390	P652_2501	P653_2468	P654_2299	P655_2803	P656_0124	P657_2425	P658_0513	P659_0717	P660_2688	P661_0255	P662_0341	P663_1983	P664_1936	P665_1019	P666_1445	P667_0224	P668_0266	P669_1187	P670_3074	P671_1262	P672_0030	P673_0686	P674_1891	P675_0538	P676_2113	P677_1595	P678_2413	P679_2308	P680_1236
218	conserved hypothetical protein	ntab22	156,157,704	FS	M794_2262	A591_2242	P639_3727	P640_1273	P641_1494	P643_1621	P642_0017	P644_1275	P645_0891	V427_1947	P646_1437	P647_0430	P648_1879	P649_0278	P650_2524	P651_2391	P652_2502	P653_2469	P654_2300	P655_2804	P656_0125	P657_2424	P658_0514	P659_0718	P660_2689	P661_0256	P662_0340	P663_1982	P664_1937	P665_1020	P666_1446	P667_0223	P668_0265	P669_1186	P670_3073	P671_1263	P672_0031	P673_0687	P674_1890	P675_0537	P676_2112	P677_1596	P678_2412	P679_2307	P680_1235
219	putative membrane protein	ntab18	156,88	FS	M794_2261	A591_2243	P639_3728	P640_1274	P641_1493	P643_1622	P642_0018	P644_1274	P645_0890	V427_1946	P646_1438	P647_0431	P648_1878	P649_0279	P650_2525	P651_2392	P652_2503	P653_2470	P654_2301	P655_2805	P656_0126	P657_2423	P658_0515	P659_0719	P660_2690	P661_0257	P662_0339	P663_1981	P664_1938	P665_1021	P666_1447	P667_0222	P668_0264	P669_1185	P670_3072	P671_1264	P672_0032	P673_0688	P674_1889	P675_0536	P676_2111	P677_1597	P678_2411	P679_2306	P680_1234
220	transporter, major facilitator family protein	ntab18	141,144	FS	M794_2260	A591_2244	P639_3729	P640_1275	P641_1492	P643_1623	P642_0019	P644_1273	P645_0889	V427_1945	P646_1439	P647_0432	P648_1877	P649_0280	P650_2526	P651_2393	P652_2504	P653_2471	P654_2302	P655_2806	P656_0127	P657_2422	P658_0516	P659_0720	P660_2691	P661_0258	P662_0338	P663_1980	P664_1939	P665_1022	P666_1448	P667_0221	P668_0263	P669_1184	P670_3071	P671_1265	P672_0033	P673_0689	P674_1888	P675_0535	P676_2110	P677_1598	P678_2410	P679_2305	P680_1233
221	DNA topoisomerase IV, A subunit	ntab22	132,185	FS	M794_2259	A591_2245	P639_3730	P640_1276	P641_1491	P643_1624	P642_0020	P644_1272	P645_0888	V427_1944	P646_1440	P647_0433	P648_1876	P649_0281	P650_2527	P651_2394	P652_2505	P653_2472	P654_2303	P655_2807	P656_0128	P657_2421	P658_0517	P659_0721	P660_2692	P661_0259	P662_0337	P663_1979	P664_1940	P665_1023	P666_1449	P667_0220	P668_0262	P669_1183	P670_3070	P671_1266	P672_0034	P673_0690	P674_1887	P675_0534	P676_2109	P677_1599	P678_2409	P679_2304	P680_1232
222	long-chain-fatty-acid--CoA ligase	ntab18	177,703	FS	M794_2258	A591_2246	P639_3731	P640_1277	P641_1490	P643_1625	P642_0021	P644_1271	P645_0887	V427_1943	P646_1441	P647_0434	P648_1875	P649_0282	P650_2528	P651_2395	P652_2506	P653_2473	P654_2304	P655_2808	P656_0129	P657_2420	P658_0518	P659_0722	P660_2693	P661_0260	P662_0336	P663_1978	P664_1941	P665_1024	P666_1450	P667_0219	P668_0261	P669_1182	P670_3069	P671_1267	P672_0035	P673_0691	P674_1886	P675_0533	P676_2108	P677_1600	P678_2408	P679_2303	P680_1231
223	conserved hypothetical protein	ntab22	156		M794_2257	A591_2247	P639_3732	P640_1278	P641_1489	P643_1626	P642_0022	P644_1270	P645_0886	V427_1942	P646_1442	P647_0435	P648_1874	P649_0283	P650_2529	P651_2396	P652_2507	P653_2474	P654_2305	P655_2809	P656_0130	P657_2419	P658_0519	P659_0723	P660_2694	P661_0261	P662_0335	P663_1977	P664_1942	P665_1025	P666_1451	P667_0218	P668_0260	P669_1181	P670_3068	P671_1268	P672_0036	P673_0692	P674_1885	P675_0532	P676_2107	P677_1601	P678_2407	P679_2302	P680_1230
224	MAPEG family protein	ntab08	156,157,704	FS	M794_2256	A591_2248	P639_3733	P640_1279	P641_1488	P643_1627	P642_0023	P644_1269	P645_0885	V427_1941	P646_1443	P647_0436	P648_1873	P649_0284	P650_2530	P651_2397	P652_2508	P653_2475	P654_2306	P655_2810	P656_0131	P657_2418	P658_0520	P659_0724	P660_2695	P661_0262	P662_0334	P663_1976	P664_1943	P665_1026	P666_1452	P667_0217	P668_0259	P669_1180	P670_3067	P671_1269	P672_0037	P673_0693	P674_1884	P675_0531	P676_2106	P677_1602	P678_2406	P679_2301	P680_1229
225	inorganic diphosphatase	ntab18	103		M794_2255	A591_2249	P639_3734	P640_1280	P641_1487	P643_1628	P642_0024	P644_1268	P645_0884	V427_1940	P646_1444	P647_0437	P648_1872	P649_0285	P650_2531	P651_2398	P652_2509	P653_2476	P654_2307	P655_2811	P656_0132	P657_2417	P658_0521	P659_0725	P660_2696	P661_0263	P662_0333	P663_1975	P664_1944	P665_1027	P666_1453	P667_0216	P668_0258	P669_1179	P670_3066	P671_1270	P672_0038	P673_0694	P674_1883	P675_0530	P676_2105	P677_1603	P678_2405	P679_2300	P680_1228
226	putative porin D	ntab22	182	FS	M794_2254	A591_2250	P639_3735	P640_1281	P641_1486	P643_1629	P642_0025	P644_1267	P645_0883	V427_1939	P646_1445	P647_0438	P648_1871	P649_0286	P650_2532	P651_2399	P652_2510	P653_2477	P654_2308	P655_3226	P656_0133	P657_2416	P658_0522	P659_0726	P660_2698	P661_0264	P662_0332	P663_1974	P664_1945	P665_1028	P666_1454	P667_0215	P668_0257	P669_1178	P670_3065	P671_1271	P672_0039	P673_0695	P674_1882	P675_0529	P676_2104	P677_1604	P678_2404	P679_2299	P680_1227
227	integrase core domain protein	ntabw14	154,156,157,185,704	FS	M794_3813										P646_2835																																P678_1893
228	conserved hypothetical protein	gabuh7707	154,156,704				P639_4268					P644_3727		V427_0037					P650_3397		P652_0992	P653_3179						P659_4157	P660_2663					P665_2725	P666_1724			P669_1295		P671_1484	P672_1772					P677_2513	P678_1894		P680_2563
229	domain	ntab22	156,185								P642_1788																			P661_1746		P663_1383												P675_3423
230	integron integrase	ntab18	132,156,185,708	FS	M794_3389						P642_1789					P647_2816									P656_2190		P658_2602			P661_1745	P662_3100	P663_1382				P667_1046							P674_2235	P675_3787
231	acetyltransferase, GNAT family	ntab22	156,703,704,94			A591_0171
232	conserved hypothetical protein	ntab18	156
233	penicillin-binding protein, transpeptidase domain protein	ntab18	89,94
234	dihydropteroate synthase	ntab16	185,78,94			A591_0169					P642_1850																			P661_2214		P663_1391				P667_1049								P675_3427
235	acetyltransferase, GNAT family	ntab18	185,703		M794_3791																															P667_1050
236	conserved hypothetical protein	ntab18	156
237	DNA-invertase hin	ntab20	132		M794_3799
238	bacterial conjugation TrbI-like domain protein	ntab20	156,702		M794_3798
239	putative membrane protein	ntab18	145,157,88
240	signal peptidase II	ntab16	97		M794_3269	A591_2271
241	conserved hypothetical protein	ntab18	156		M794_3271	A591_2272
242	transposase	ntab18	154,157		M794_3268	A591_2273
243	universal stress domain protein	ntabw42	149,156	FS	M794_2708	A591_2274
244	inorganic anion transporter, SulP family	ntab08	143	FS	M794_2707	A591_2275	P639_6175	P640_3294	P641_2666	P643_1494	P642_2583	P644_1254	P645_2857	V427_1926	P646_2114		P648_1159	P649_1517	P650_2680	P651_2211	P652_2525	P653_1552	P654_2675	P655_3184		P657_2944		P659_0739	P660_0536	P661_1314		P663_1652	P664_2921	P665_1363	P666_1383			P669_1165	P670_3052	P671_1284	P672_1746					P677_1579	P678_2391		P680_2399
245	conserved hypothetical protein	gdodcwi05	156,704,93	FS		A591_2276	P639_6174	P640_3293	P641_2667	P643_1495	P642_2584	P644_1253	P645_2856	V427_1925	P646_2115		P648_1160	P649_1518	P650_2679	P651_2212	P652_2526	P653_1551	P654_2676	P655_3183		P657_2943		P659_0740	P660_0535	P661_1313		P663_1651	P664_2922	P665_1364	P666_1384			P669_1164		P671_1285	P672_1745					P677_1580	P678_2390		P680_2400
246	putative Mg chelatase-like protein	ntab18	157,185			A591_2277	P639_6163	P640_3589	P641_2819	P643_1464	P642_1484	P644_1245	P645_1949	V427_1914	P646_2269		P648_3257	P649_3699	P650_3166	P651_2711	P652_2534	P653_3398	P654_3775	P655_3244		P657_1241		P659_0748	P660_1001	P661_2298		P663_1400	P664_3402	P665_2882	P666_1659		P668_0225	P669_1155	P670_3043	P671_1293	P672_1798					P677_3949	P678_2382		P680_2349
247	conserved hypothetical protein	ntab18	156,185		M794_2332	A591_2278	P639_6162	P640_3588	P641_2818	P643_1463	P642_1483	P644_1244	P645_1950	V427_1913	P646_2270	P647_0444	P648_3258	P649_3700	P650_3167	P651_2710	P652_2535	P653_3399	P654_3774	P655_3245	P656_0139	P657_1240	P658_0528	P659_0749	P660_1002	P661_2297	P662_0326	P663_1401	P664_3403	P665_2881	P666_1660	P667_0208	P668_0224	P669_1154	P670_3042	P671_1294	P672_1799	P673_0702	P674_1875	P675_0522	P676_2098	P677_3950	P678_2381	P679_2293	P680_2348
248	nitrogen regulatory protein P-II	ntab18	263		M794_2331	A591_2279	P639_6161	P640_3587	P641_2817	P643_1462	P642_1482	P644_1243	P645_1951	V427_1912	P646_2271	P647_0445	P648_3259	P649_3701	P650_3168	P651_2709	P652_2536	P653_3400	P654_3773	P655_3246	P656_0140	P657_1239	P658_0529	P659_0750	P660_1003	P661_2296	P662_0325	P663_1402	P664_3404	P665_2880	P666_1661	P667_0207	P668_0223	P669_1153	P670_3041	P671_1295	P672_1800	P673_0703	P674_1874	P675_0521	P676_2097	P677_3951	P678_2380	P679_2292	P680_2347
249	ammonium transporter	ntab18	145		M794_2330	A591_2280	P639_6160	P640_3586	P641_2816	P643_1461	P642_1481	P644_1242	P645_1952	V427_1911	P646_2272	P647_0446	P648_3260	P649_3702	P650_3169	P651_2708	P652_2537	P653_3401	P654_3772	P655_3247	P656_0141	P657_1238	P658_0530	P659_0751	P660_1004	P661_2295	P662_0324	P663_1403	P664_3405	P665_2879	P666_1662	P667_0206	P668_0222	P669_1152	P670_3040	P671_1296	P672_1801	P673_0704	P674_1873	P675_0520	P676_2096	P677_3952	P678_2379	P679_2291	P680_2346
250	transcriptional regulator NrdR	ntab18	157,261	FS	M794_2329	A591_2281	P639_6159	P640_3585	P641_2815	P643_1460	P642_1480	P644_1241	P645_1953	V427_1910	P646_2273	P647_0447	P648_3261	P649_3703	P650_3170	P651_2707	P652_2538	P653_3402	P654_3771	P655_3248	P656_0142	P657_1237	P658_0531	P659_0752	P660_1005	P661_2294	P662_0323	P663_1404	P664_3406	P665_2878	P666_1663	P667_0205	P668_0221	P669_1151	P670_3039	P671_1297	P672_1802	P673_0705	P674_1872	P675_0519	P676_2095	P677_3953	P678_2378	P679_2290	P680_2345
251	riboflavin biosynthesis protein RibD	ntab18	85		M794_2328	A591_2282	P639_6158	P640_3584	P641_2814	P643_1459	P642_1479	P644_1240	P645_1954	V427_1909	P646_2274	P647_0448	P648_3262	P649_3704	P650_3171	P651_2706	P652_2539	P653_3403	P654_3770	P655_3249	P656_0143	P657_1236	P658_0532	P659_0753	P660_1006	P661_2293	P662_0322	P663_1405	P664_3407	P665_2877	P666_1664	P667_0204	P668_0220	P669_1150	P670_3038	P671_1298	P672_1803	P673_0706	P674_1871	P675_0518	P676_2094	P677_3954	P678_2377	P679_2289	P680_2344
252	D12 class N6 adenine-specific DNA methyltransferase	ntab08	183		M794_2327	A591_2283	P639_6157	P640_3583	P641_2813	P643_1458	P642_1478	P644_1239	P645_1955	V427_1908	P646_2275	P647_0449	P648_3263	P649_3705	P650_3172	P651_2705	P652_2540	P653_3404	P654_3769	P655_3250	P656_0144	P657_1235	P658_0533	P659_0754	P660_1007	P661_2292	P662_0321	P663_1406	P664_3408	P665_2876	P666_1665	P667_0203	P668_0219	P669_1149	P670_3037	P671_1299	P672_1804	P673_0707	P674_1870	P675_0517	P676_2093	P677_3955	P678_2376	P679_2288	P680_2343
253	riboflavin synthase, alpha subunit	ntab18	85		M794_2326	A591_2284	P639_6156	P640_3582	P641_2812	P643_1457	P642_1477	P644_1238	P645_1956	V427_1907	P646_2276	P647_0450	P648_3264	P649_3706	P650_3173	P651_2704	P652_2541	P653_3405	P654_3768	P655_3251	P656_0145	P657_1234	P658_0534	P659_0755	P660_1008	P661_2291	P662_0320	P663_1407	P664_3409	P665_2875	P666_1666	P667_0202	P668_0218	P669_1148	P670_3036	P671_1300	P672_1805	P673_0708	P674_1869	P675_0516	P676_2092	P677_3956	P678_2375	P679_2287	P680_2342
254	conserved hypothetical protein	ntab18	156,704	FS	M794_2325	A591_2285	P639_6155	P640_3581	P641_2811	P643_1456	P642_1476	P644_1237	P645_1957	V427_1906	P646_2277	P647_0451	P648_3265	P649_3707	P650_3174	P651_2703	P652_2542	P653_3406	P654_3767	P655_3252	P656_0146	P657_1233	P658_0535	P659_0756	P660_1009	P661_2290	P662_0319	P663_1408	P664_3410	P665_2874	P666_1667	P667_0201	P668_0217	P669_1147	P670_3035	P671_1301	P672_1806	P673_0709	P674_1868	P675_0515	P676_2091	P677_3957	P678_2374	P679_2286	P680_2341
255	conserved hypothetical protein	ntab18	156		M794_2324	A591_2286	P639_6154	P640_3580	P641_2810	P643_1455	P642_1475	P644_1236	P645_1958	V427_1905	P646_2278	P647_0452	P648_3266	P649_3708	P650_3175	P651_2702	P652_2543	P653_3407	P654_3766	P655_3253	P656_0147	P657_1232	P658_0536	P659_0757	P660_1010	P661_2289	P662_0318	P663_1409	P664_3411	P665_2873	P666_1668	P667_0200	P668_0216	P669_1146	P670_3034	P671_1302	P672_1807	P673_0710	P674_1867	P675_0514	P676_2090	P677_3958	P678_2373	P679_2285	P680_2340
256	DNA polymerase III, chi subunit	ntab18	132		M794_2323	A591_2287	P639_6153	P640_3579	P641_2809	P643_1454	P642_1474	P644_1235	P645_1959	V427_1904	P646_2279	P647_0453	P648_3267	P649_3709	P650_3176	P651_2701	P652_2544	P653_3408	P654_3765	P655_3254	P656_0148	P657_1231	P658_0537	P659_0758	P660_1011	P661_2288	P662_0317	P663_1410	P664_3412	P665_2872	P666_1669	P667_0199	P668_0215	P669_1145	P670_3033	P671_1303	P672_1808	P673_0711	P674_1866	P675_0513	P676_2089	P677_3959	P678_2372	P679_2284	P680_2339
257	cytosol aminopeptidase family, catalytic domain protein	ntab18	138	FS	M794_2322	A591_2288	P639_6152	P640_3578	P641_2808	P643_1453	P642_1473	P644_1234	P645_1960	V427_1903	P646_2280	P647_0454	P648_3268	P649_3710	P650_3177	P651_2700	P652_2545	P653_3409	P654_3764	P655_3255	P656_0149	P657_1230	P658_0538	P659_0759	P660_1012	P661_2287	P662_0316	P663_1411	P664_3413	P665_2871	P666_1670	P667_0198	P668_0214	P669_1144	P670_3032	P671_1304	P672_1809	P673_0712	P674_1865	P675_0512	P676_2088	P677_3960	P678_2371	P679_2283	P680_2338
258	permease, YjgP/YjgQ family	ntab08	141,147,156,90	FS	M794_2321	A591_2289	P639_6151	P640_3577	P641_2807	P643_1452	P642_1472	P644_1233	P645_1961	V427_1902	P646_2281	P647_0455	P648_3269	P649_3711	P650_3178	P651_2699	P652_2546	P653_3410	P654_3763	P655_3256	P656_0150	P657_1229	P658_0539	P659_0760	P660_1013	P661_2286	P662_0315	P663_1412	P664_3414	P665_2870	P666_1671	P667_0197	P668_0213	P669_1143	P670_3031	P671_1305	P672_1810	P673_0713	P674_1864	P675_0511	P676_2087	P677_3961	P678_2370	P679_2282	P680_2337
259	putative membrane protein	ntab18	141,147,88,90	FS	M794_2320	A591_2290	P639_6150	P640_3576	P641_2806	P643_1451	P642_1471	P644_1232	P645_1962	V427_1901	P646_2282	P647_0456	P648_3270	P649_3712	P650_3179	P651_2698	P652_2547	P653_3411	P654_3762	P655_3257	P656_0151	P657_1228	P658_0540	P659_0761	P660_1014	P661_2285	P662_0314	P663_1413	P664_3415	P665_2869	P666_1672	P667_0196	P668_0212	P669_1142	P670_3030	P671_1306	P672_1811	P673_0714	P674_1863	P675_0510	P676_2086	P677_3962	P678_2369	P679_2281	P680_2336
260	2,3-bisphosphoglycerate-independent phosphoglycerate mutase	ntab18	116	FS	M794_2319	A591_2291	P639_6149	P640_3575	P641_2805	P643_1450	P642_1470	P644_1231	P645_1963	V427_1900	P646_2283	P647_0457	P648_3271	P649_3713	P650_3180	P651_2697	P652_2548	P653_3412	P654_3761	P655_3258	P656_0152	P657_1227	P658_0541	P659_0762	P660_1015	P661_2284	P662_0313	P663_1414	P664_3416	P665_2868	P666_1673	P667_0195	P668_0211	P669_1141	P670_3029	P671_1307	P672_1812	P673_0715	P674_1862	P675_0509	P676_2085	P677_3963	P678_2368	P679_2280	P680_2335
261	peptidase, S41 family	ntab28	138,140,156	FS	M794_2318	A591_2292	P639_6148	P640_3574	P641_2804	P643_1449	P642_1469	P644_1230	P645_1964	V427_1899	P646_2284	P647_0458	P648_3272	P649_3714	P650_3181	P651_2696	P652_2549	P653_3413	P654_3760	P655_3259	P656_0153	P657_1226	P658_0542	P659_0763	P660_1016	P661_2283	P662_0312	P663_1415	P664_3417	P665_2867	P666_1674	P667_0194	P668_0210	P669_1140	P670_3028	P671_1308	P672_1813	P673_0716	P674_1861	P675_0508	P676_2084	P677_3964	P678_2367	P679_2279	P680_2334
262	sigma-54 interaction domain protein	ntab22	157,261,263,699	FS	M794_2317	A591_2293	P639_6147	P640_3573	P641_2803	P643_1448	P642_1468	P644_1229	P645_1965	V427_1898	P646_2285	P647_0459	P648_3273	P649_3715	P650_3182	P651_2695	P652_2550	P653_3414	P654_3759	P655_3260	P656_0154	P657_1225	P658_0543	P659_0764	P660_1017	P661_2282	P662_0311	P663_1416	P664_3418	P665_2866	P666_1675	P667_0193	P668_0209	P669_1139	P670_3027	P671_1309	P672_1814	P673_0717	P674_1860	P675_0507	P676_2083	P677_3965	P678_2366	P679_2278	P680_2333
263	GHKL domain protein	ntabw68	699,703	FS	M794_2316	A591_2294	P639_6146	P640_3572	P641_2802	P643_1447	P642_1467	P644_1228	P645_1966	V427_1897	P646_2286	P647_0460	P648_3274	P649_3716	P650_3183	P651_2694	P652_2551	P653_3415	P654_3758	P655_3261	P656_0155	P657_1224	P658_0544	P659_0765	P660_1018	P661_2281	P662_0310	P663_1417	P664_3419	P665_2865	P666_1676	P667_0192	P668_0208	P669_1138	P670_3026	P671_1310	P672_1815	P673_0718	P674_1859	P675_0506	P676_2082	P677_3966	P678_2365	P679_2277	P680_2332
264	response regulator receiver domain protein	ntab18	699		M794_2315	A591_2295	P639_6145	P640_3571	P641_2801	P643_1446	P642_1466	P644_1227	P645_1967	V427_1896	P646_2287	P647_0461	P648_3275	P649_3717	P650_3184	P651_2693	P652_2552	P653_3416	P654_3757	P655_3262	P656_0156	P657_1223	P658_0545	P659_0766	P660_1019	P661_2280	P662_0309	P663_1418	P664_3420	P665_2864	P666_1677	P667_0191	P668_0207	P669_1137	P670_3025	P671_1311	P672_1816	P673_0719	P674_1858	P675_0505	P676_2081	P677_3967	P678_2364	P679_2276	P680_2331
265	serine-type D-Ala-D-Ala carboxypeptidase	ntab18	185,89,94	FS	M794_2314	A591_2296	P639_6144	P640_3570	P641_2800	P643_1445	P642_1465	P644_1226	P645_1968	V427_1895	P646_2288	P647_0462	P648_3276	P649_3718	P650_3185	P651_2692	P652_2553	P653_3417	P654_3756	P655_3263	P656_0157	P657_1222	P658_0546	P659_0767	P660_1020	P661_2279	P662_0308	P663_1419	P664_3421	P665_2863	P666_1678	P667_0190	P668_0206	P669_1136	P670_3024	P671_1312	P672_1817	P673_0720	P674_1857	P675_0504	P676_2080	P677_3968	P678_2363	P679_2275	P680_2330
266	threonine synthase	ntab18	71		M794_2313	A591_2297	P639_6143	P640_3569	P641_2799	P643_1444	P642_1464	P644_1225	P645_1969	V427_1894	P646_2289	P647_0463	P648_3277	P649_3719	P650_3186	P651_2691	P652_2554	P653_3418	P654_3755	P655_3264	P656_0158	P657_1221	P658_0547	P659_0768	P660_1021	P661_2278	P662_0307	P663_1420	P664_3422	P665_2862	P666_1679	P667_0189	P668_0205	P669_1135	P670_3023	P671_1314	P672_1818	P673_0721	P674_1856	P675_0503	P676_2079	P677_3969	P678_2362	P679_2274	P680_2329
267	homoserine dehydrogenase	ntab18	157,71	FS	M794_2312	A591_2298	P639_6142	P640_3568	P641_2798	P643_1443	P642_1463	P644_1224	P645_1970	V427_1893	P646_2290	P647_0464	P648_3278	P649_3720	P650_3187	P651_2690	P652_2555	P653_3419	P654_3754	P655_3265	P656_0159	P657_1220	P658_0548	P659_0769	P660_1022	P661_2277	P662_0306	P663_1421	P664_3423	P665_2861	P666_1680	P667_0188	P668_0204	P669_1134	P670_3022	P671_1315	P672_1819	P673_0722	P674_1855	P675_0502	P676_2078	P677_3970	P678_2361	P679_2273	P680_2328
268	putative lipoprotein	ntab18	112,185,88,95		M794_2311	A591_2299	P639_6141	P640_3567	P641_2797	P643_1442	P642_1462	P644_1223	P645_1971	V427_1892	P646_2291	P647_0465	P648_3279	P649_3721	P650_3188	P651_2689	P652_2556	P653_3420	P654_3753	P655_3266	P656_0160	P657_1219	P658_0549	P659_0770	P660_1023	P661_2276	P662_0305	P663_1422	P664_3424	P665_2860	P666_1681	P667_0187	P668_0203	P669_1133	P670_3021	P671_1316	P672_1820	P673_0723	P674_1854	P675_0501	P676_2077	P677_3971	P678_2360	P679_2272	P680_2327
269	tyrosine recombinase XerD	ntabw02	132,152		M794_2310	A591_2300	P639_6140	P640_3566	P641_2796	P643_1441	P642_1461	P644_1222	P645_1972	V427_1891	P646_2292	P647_0466	P648_3280	P649_3722	P650_3189	P651_2688	P652_2557	P653_3421	P654_3752	P655_3267	P656_0161	P657_1218	P658_0550	P659_0771	P660_1024	P661_2275	P662_0304	P663_1423	P664_3425	P665_2859	P666_1682	P667_0186	P668_0202	P669_1132	P670_3020	P671_1317	P672_1821	P673_0724	P674_1853	P675_0500	P676_2076	P677_3972	P678_2359	P679_2271	P680_2326
270	FeoA domain protein	ntab22	145,157		M794_2309	A591_2301	P639_6139	P640_3565	P641_2795	P643_1440	P642_1460	P644_1221	P645_1973	V427_1890	P646_2293	P647_0467	P648_3281	P649_3723	P650_3190	P651_2687	P652_2558	P653_3422	P654_3751	P655_3268	P656_0162	P657_1217	P658_0551	P659_0772	P660_1025	P661_2274	P662_0303	P663_1424	P664_3426	P665_2858	P666_1683	P667_0185	P668_0201	P669_1131	P670_3019	P671_1318	P672_1822	P673_0725	P674_1852	P675_0499	P676_2075	P677_3973	P678_2358	P679_2270	P680_2325
271	ferrous iron transport protein B	ntab18	145	FS	M794_2308	A591_2302	P639_6138	P640_3564	P641_2794	P643_1439	P642_1459	P644_1220	P645_1974	V427_1889	P646_2294	P647_0468	P648_3282	P649_3724	P650_3191	P651_2686	P652_2559	P653_3423	P654_3750	P655_3269	P656_0163	P657_1216	P658_0552	P659_0773	P660_1026	P661_2273	P662_0302	P663_1425	P664_3427	P665_2857	P666_1684	P667_0184	P668_0200	P669_1130	P670_3018	P671_1319	P672_1823	P673_0726	P674_1851	P675_0498	P676_2074	P677_3974	P678_2357	P679_2269	P680_2324
272	conserved hypothetical protein	ntab08	156		M794_2307	A591_2303	P639_6137	P640_3563	P641_2793	P643_1438	P642_1458	P644_1219	P645_1975	V427_1888	P646_2295	P647_0469	P648_3283	P649_3725	P650_3192	P651_2685	P652_2560	P653_3424	P654_3749	P655_3270	P656_0164	P657_1215	P658_0553	P659_0774	P660_1027	P661_2272	P662_0301	P663_1426	P664_3428	P665_2856	P666_1685	P667_0183	P668_0199	P669_1129	P670_3017	P671_1320	P672_1824	P673_0727	P674_1850	P675_0497	P676_2073	P677_3975	P678_2356	P679_2268	P680_2323
273	UDP-N-acetylmuramoylalanine--D-glutamate ligase	ntab18	177,89	FS	M794_2306	A591_2304	P639_6136	P640_3562	P641_2792	P643_1437	P642_1457	P644_1218	P645_1976	V427_1887	P646_2296	P647_0470	P648_3284	P649_3726	P650_3193	P651_2684	P652_2561	P653_3425	P654_3748	P655_3271	P656_0165	P657_1214	P658_0554	P659_0775	P660_1028	P661_2271	P662_0300	P663_1427	P664_3429	P665_2855	P666_1686	P667_0182	P668_0198	P669_1128	P670_3016	P671_1321	P672_1825	P673_0728	P674_1849	P675_0496	P676_2072	P677_3976	P678_2355	P679_2267	P680_2322
274	cell division protein FtsW	ntab18	89,93		M794_2305	A591_2305	P639_6135	P640_3561	P641_2791	P643_1436	P642_1456	P644_1217	P645_1977	V427_1886	P646_2297	P647_0471	P648_3285	P649_3727	P650_3194	P651_2683	P652_2562	P653_3426	P654_3747	P655_3272	P656_0166	P657_1213	P658_0555	P659_0776	P660_1029	P661_2270	P662_0299	P663_1428	P664_3430	P665_2854	P666_1687	P667_0181	P668_0197	P669_1127	P670_3015	P671_1322	P672_1826	P673_0729	P674_1848	P675_0495	P676_2071	P677_3977	P678_2354	P679_2266	P680_2321
275	glutamyl-queuosine tRNA(Asp) synthetase	ntab18	168		M794_2304	A591_2306	P639_6134	P640_3560	P641_2790	P643_1435	P642_1455	P644_1216	P645_1978	V427_1885	P646_2298	P647_0472	P648_3286	P649_3728	P650_3195	P651_2682	P652_2563	P653_3427	P654_3746	P655_3273	P656_0167	P657_1212	P658_0556	P659_0777	P660_1030	P661_2269	P662_0298	P663_1429	P664_3431	P665_2853	P666_1688	P667_0180	P668_0196	P669_1126	P670_3014	P671_1323	P672_1827	P673_0730	P674_1847	P675_0494	P676_2070	P677_3978	P678_2353	P679_2265	P680_2320
276	RNA polymerase-binding protein DksA	ntab18	165,264		M794_2303	A591_2307	P639_6133	P640_3559	P641_2789	P643_1434	P642_1454	P644_1215	P645_1979	V427_1884	P646_2299	P647_0473	P648_3287	P649_3729	P650_3196	P651_2681	P652_2564	P653_3428	P654_3745	P655_3274	P656_0168	P657_1211	P658_0557	P659_0778	P660_1031	P661_2268	P662_0297	P663_1430	P664_3432	P665_2852	P666_1689	P667_0179	P668_0195	P669_1125	P670_3013	P671_1324	P672_1828	P673_0731	P674_1846	P675_0493	P676_2069	P677_3979	P678_2352	P679_2264	P680_2319
277	Ser/Thr phosphatase family protein	ntab18	129,185,264,703	FS	M794_2302	A591_2308	P639_6132	P640_3558	P641_2788	P643_1433	P642_1453	P644_1214	P645_1980	V427_1883	P646_2300	P647_0474	P648_3288	P649_3730	P650_3197	P651_2680	P652_2565	P653_3429	P654_3744	P655_3275	P656_0169	P657_1210	P658_0558	P659_0779	P660_1032	P661_2267	P662_0296	P663_1431	P664_3433	P665_2851	P666_1690	P667_0178	P668_0194	P669_1124	P670_3012	P671_1325	P672_1829	P673_0732	P674_1845	P675_0492	P676_2068	P677_3980	P678_2351	P679_2263	P680_2318
278	nudix-type nucleoside diphosphatase, YffH/AdpP family	ntab18	122,703		M794_2301	A591_2309	P639_6131	P640_3557	P641_2787	P643_1432	P642_1452	P644_1213	P645_1981	V427_1882	P646_2301	P647_0475	P648_3289	P649_3731	P650_3198	P651_2679	P652_2566	P653_3430	P654_3743	P655_3276	P656_0170	P657_1209	P658_0559	P659_0780	P660_1033	P661_2266	P662_0295	P663_1432	P664_3434	P665_2850	P666_1691	P667_0177	P668_0193	P669_1123	P670_3011	P671_1326	P672_1830	P673_0733	P674_1844	P675_0491	P676_2067	P677_3981	P678_2350	P679_2262	P680_2317
279	thiamine biosynthesis protein ThiC	ntab08	162	FS	M794_2300	A591_2310	P639_6130	P640_3556	P641_2786	P643_1431	P642_1451	P644_1212	P645_1982	V427_1881	P646_2302	P647_0476	P648_3290	P649_3732	P650_3199	P651_2678	P652_2567	P653_3431	P654_3742	P655_3277	P656_0171	P657_1208	P658_0560	P659_0781	P660_1034	P661_2265	P662_0294	P663_1433	P664_3435	P665_2849	P666_1692	P667_0176	P668_0192	P669_1122	P670_3010	P671_1327	P672_1831	P673_0734	P674_1843	P675_0490	P676_2066	P677_3982	P678_2349	P679_2261	P680_2316
280	conserved hypothetical protein	ntab22	156,704,88	FS	M794_2298	A591_2312	P639_6128	P640_3554	P641_2784	P643_1429	P642_1449	P644_1210	P645_1984	V427_1879	P646_2304	P647_0478	P648_3292	P649_3734	P650_3201	P651_2676	P652_2569	P653_3433	P654_3740	P655_3279	P656_0173	P657_1206	P658_0562	P659_0783	P660_1036	P661_2263	P662_0292	P663_1435	P664_3437	P665_2847	P666_1694	P667_0174	P668_0190	P669_1120	P670_3008	P671_1329	P672_1833	P673_0736	P674_1841	P675_0488	P676_2064	P677_3984	P678_2347	P679_2259	P680_2314
281	transcriptional regulator, TetR family	gacin19	156,261	FS	M794_2297	A591_2313	P639_6127	P640_3553	P641_2783	P643_1428	P642_1448	P644_1209	P645_1985	V427_1878	P646_2305	P647_0479	P648_3293	P649_3735	P650_3202	P651_2675	P652_2570	P653_3434	P654_3739	P655_3280	P656_0174	P657_1205	P658_0563	P659_0784	P660_1037	P661_2262	P662_0291	P663_1436	P664_3438	P665_2846	P666_1695	P667_0173	P668_0189	P669_1119	P670_3007	P671_1330	P672_1834	P673_0737	P674_1840	P675_0487	P676_2063	P677_3985	P678_2346	P679_2258	P680_2313
282	EamA-like transporter family protein	ntabw67	157,88	FS	M794_2296	A591_2314	P639_6126	P640_3552	P641_2782	P643_1427	P642_1447	P644_1208	P645_1986	V427_1877	P646_2306	P647_0480	P648_3294	P649_3736	P650_3203	P651_2674	P652_2571	P653_3435	P654_3738	P655_3281	P656_0175	P657_1204	P658_0564	P659_0785	P660_1038	P661_2261	P662_0290	P663_1437	P664_3439	P665_2845	P666_1696	P667_0172	P668_0188	P669_1118	P670_3006	P671_1331	P672_1835	P673_0738	P674_1839	P675_0486	P676_2062	P677_3986	P678_2345	P679_2257	P680_2312
283	type I secretion outer membrane protein, TolC family	ntab18	182,97		M794_2295	A591_2315	P639_6125	P640_3551	P641_2781	P643_1426	P642_1446	P644_1207	P645_1987	V427_1876	P646_2307	P647_0481	P648_3295	P649_3737	P650_3204	P651_2673	P652_2572	P653_3436	P654_3737	P655_3282	P656_0176	P657_1203	P658_0565	P659_0786	P660_1039	P661_2260	P662_0289	P663_1438	P664_3440	P665_2844	P666_1697	P667_0171	P668_0187	P669_1117	P670_3005	P671_1332	P672_1836	P673_0739	P674_1838	P675_0485	P676_2061	P677_3987	P678_2344	P679_2256	P680_2311
284	phosphate transport system regulatory protein PhoU	ntab08	129,143		M794_2294	A591_2316	P639_6124	P640_3550	P641_2780	P643_1425	P642_1445	P644_1206	P645_1988	V427_1875	P646_2308	P647_0482	P648_3296	P649_3738	P650_3205	P651_2672	P652_2573	P653_3437	P654_3736	P655_3283	P656_0177	P657_1202	P658_0566	P659_0787	P660_1040	P661_2259	P662_0288	P663_1439	P664_3441	P665_2843	P666_1698	P667_0170	P668_0186	P669_1116	P670_3004	P671_1333	P672_1837	P673_0740	P674_1837	P675_0484	P676_2060	P677_3988	P678_2343	P679_2255	P680_2310
285	bacterial Fe(2+) trafficking	ntab18	185		M794_2293	A591_2317	P639_6123	P640_3549	P641_2779	P643_1424	P642_1444	P644_1205	P645_1989	V427_1874	P646_2309	P647_0483	P648_3297	P649_3739	P650_3206	P651_2671	P652_2574	P653_3438	P654_3735	P655_3284	P656_0178	P657_1201	P658_0567	P659_0788	P660_1041	P661_2258	P662_0287	P663_1440	P664_3442	P665_2842	P666_1699	P667_0169	P668_0185	P669_1115	P670_3003	P671_1334	P672_1838	P673_0741	P674_1836	P675_0483	P676_2059	P677_3989	P678_2342	P679_2254	P680_2309
286	histidine kinase	ntab18	129,156,185	FS	M794_2291	A591_2318	P639_6121	P640_3547	P641_2777	P643_1422	P642_1442	P644_1203	P645_1991	V427_1872	P646_2311	P647_0485	P648_3299	P649_3741	P650_3208	P651_2669	P652_2576	P653_3440	P654_3733	P655_3286	P656_0180	P657_1199	P658_0569	P659_0790	P660_1043	P661_2256	P662_0285	P663_1442	P664_3444	P665_2840	P666_1701	P667_0167	P668_0183	P669_1113	P670_3001	P671_1336	P672_1840	P673_0743	P674_1834	P675_0481	P676_2057	P677_3991	P678_2340	P679_2252	P680_2307
287	argininosuccinate lyase	ntab18	73	FS	M794_2292	A591_2319	P639_6122	P640_3548	P641_2778	P643_1423	P642_1443	P644_1204	P645_1990	V427_1873	P646_2310	P647_0484	P648_3298	P649_3740	P650_3207	P651_2670	P652_2575	P653_3439	P654_3734	P655_3285	P656_0179	P657_1200	P658_0568	P659_0789	P660_1042	P661_2257	P662_0286	P663_1441	P664_3443	P665_2841	P666_1700	P667_0168	P668_0184	P669_1114	P670_3002	P671_1335	P672_1839	P673_0742	P674_1835	P675_0482	P676_2058	P677_3990	P678_2341	P679_2253	P680_2308
288	response regulator receiver domain protein	ntab08	261,699		M794_2290	A591_2320	P639_6120	P640_3546	P641_2776	P643_1421	P642_1441	P644_1202	P645_1992	V427_1871	P646_2312	P647_0486	P648_3300	P649_3742	P650_3209	P651_2668	P652_2577	P653_3441	P654_3732	P655_3287	P656_0181	P657_1198	P658_0570	P659_0791	P660_1044	P661_2255	P662_0284	P663_1443	P664_3445	P665_2839	P666_1702	P667_0166	P668_0182	P669_1112	P670_3000	P671_1337	P672_1841	P673_0744	P674_1833	P675_0480	P676_2056	P677_3992	P678_2339	P679_2251	P680_2306
289	porphobilinogen deaminase	ntab18	79		M794_2289	A591_2321	P639_6119	P640_3545	P641_2775	P643_1420	P642_1440	P644_1201	P645_1993	V427_1870	P646_2313	P647_0487	P648_3301	P649_3743	P650_3210	P651_2667	P652_2578	P653_3442	P654_3731	P655_3288	P656_0182	P657_1197	P658_0571	P659_0792	P660_1045	P661_2254	P662_0283	P663_1444	P664_3446	P665_2838	P666_1703	P667_0165	P668_0181	P669_1111	P670_2999	P671_1338	P672_1842	P673_0745	P674_1832	P675_0479	P676_2055	P677_3993	P678_2338	P679_2250	P680_2305
290	uroporphyrinogen-III synthase	ntab18	704,79		M794_2288	A591_2322	P639_6118	P640_3544	P641_2774	P643_1419	P642_1439	P644_1200	P645_1994	V427_1869	P646_2314	P647_0488	P648_3302	P649_3744	P650_3211	P651_2666	P652_2579	P653_3443	P654_3730	P655_3289	P656_0183	P657_1196	P658_0572	P659_0793	P660_1046	P661_2253	P662_0282	P663_1445	P664_3447	P665_2837	P666_1704	P667_0164	P668_0180	P669_1110	P670_2998	P671_1339	P672_1843	P673_0746	P674_1831	P675_0478	P676_2054	P677_3994	P678_2337	P679_2249	P680_2304
291	conserved hypothetical protein	ntab20	156,704	FS	M794_2287	A591_2323	P639_6117	P640_3543	P641_2773	P643_1418	P642_1438	P644_1199	P645_1995	V427_1868	P646_2315	P647_0489	P648_3303	P649_3745	P650_3212	P651_2665	P652_2580	P653_3444	P654_3729	P655_3290	P656_0184	P657_1195	P658_0573	P659_0794	P660_1047	P661_2252	P662_0281	P663_1446	P664_3448	P665_2836	P666_1705	P667_0163	P668_0179	P669_1109	P670_2997	P671_1340	P672_1844	P673_0747	P674_1830	P675_0477	P676_2053	P677_3995	P678_2336	P679_2248	P680_2303
292	conserved hypothetical protein	ntab22	156	FS	M794_2286	A591_2324	P639_6116	P640_3542	P641_2772	P643_1417	P642_1437	P644_1198	P645_1996	V427_1867	P646_2316	P647_0490	P648_3304	P649_3746	P650_3213	P651_2664	P652_2581	P653_3445	P654_3728	P655_3291	P656_0185	P657_1194	P658_0574	P659_0795	P660_1048	P661_2251	P662_0280	P663_1447	P664_3449	P665_2835	P666_1706	P667_0162	P668_0178	P669_1108	P670_2996	P671_1341	P672_1845	P673_0748	P674_1829	P675_0476	P676_2052	P677_3996	P678_2335	P679_2247	P680_2302
293	acyl-CoA thioester hydrolase, YbgC/YbaW family	ntab18	156,157,703	FS	M794_2285	A591_2325	P639_6115	P640_3541	P641_2771	P643_1416	P642_2310	P644_1197	P645_1997	V427_1866	P646_2317	P647_0491	P648_3305	P649_3747	P650_3214	P651_2663	P652_2582	P653_3446	P654_3727	P655_3292	P656_0186	P657_1193	P658_0575	P659_0796	P660_1049	P661_2250	P662_0279	P663_1448	P664_3450	P665_2834	P666_1707	P667_0161	P668_0177	P669_1107	P670_2995	P671_1342	P672_1846	P673_0749	P674_1828	P675_0475	P676_2051	P677_3997	P678_2334	P679_2246	P680_2301
294	H-NS histone family protein	gab	129,156,170	FS	M794_2284	A591_2326	P639_6114	P640_3540	P641_2770	P643_1415	P642_2309	P644_1196	P645_1998	V427_1865	P646_2318	P647_1227	P648_3306	P649_3748	P650_3215	P651_2662	P652_2583	P653_3447	P654_3726	P655_3293	P656_1852	P657_1192	P658_3124	P659_0797	P660_1050	P661_2249	P662_1624	P663_2079	P664_2532	P665_2833	P666_1708	P667_0160	P668_0176	P669_1106	P670_2994	P671_1343	P672_1847	P673_0750	P674_0341	P675_0474	P676_1491	P677_3998	P678_1528	P679_2245	P680_2300
295	conserved hypothetical protein	ntab18	156,97	FS	M794_2283	A591_2327	P639_6113	P640_3539	P641_2769	P643_1414	P642_2308	P644_1195	P645_1999	V427_1864	P646_2319	P647_1226	P648_3307	P649_3749	P650_3216	P651_2661	P652_2584	P653_3448	P654_3725	P655_3294	P656_1851	P657_1191	P658_3123	P659_0798	P660_1051	P661_2248	P662_1623	P663_2078	P664_2533	P665_2832	P666_1709	P667_0159	P668_0175	P669_1105	P670_2993	P671_1344	P672_1848	P673_0751	P674_0340	P675_0473	P676_1490	P677_3999	P678_1529	P679_2244	P680_2299
296	putative general secretion pathway protein C	ntab19	156,97	FS	M794_2282	A591_2328	P639_6112	P640_3538	P641_2768	P643_1413	P642_2307	P644_1194	P645_2000	V427_1863	P646_2320	P647_1225	P648_3308	P649_3750	P650_3217	P651_2660	P652_2585	P653_3449	P654_3724	P655_3295	P656_1850	P657_1190	P658_3122	P659_0799	P660_1052	P661_2247	P662_1622	P663_2077	P664_2534	P665_2831	P666_1710	P667_0158	P668_0174	P669_1104	P670_2992	P671_1345	P672_1849	P673_0752	P674_0339	P675_0472	P676_1489	P677_4000	P678_1530	P679_2243	P680_2298
297	general secretion pathway protein D	ntab18	97	FS	M794_2281	A591_2329	P639_6111	P640_3537	P641_2767	P643_1412	P642_2306	P644_1193	P645_2001	V427_1862	P646_2321	P647_1224	P648_3309	P649_3751	P650_3218	P651_2659	P652_2586	P653_3450	P654_3723	P655_3296	P656_1849	P657_1189	P658_3121	P659_0800	P660_1053	P661_2246	P662_1621	P663_2076	P664_2535	P665_2830	P666_1711	P667_0157	P668_0173	P669_1103	P670_2991	P671_1346	P672_1850	P673_0753	P674_0338	P675_0471	P676_1488	P677_4001	P678_1531	P679_2242	P680_2297
298	FHA domain protein	ntab18	157		M794_2280	A591_2330	P639_6110	P640_3536	P641_2766	P643_1411	P642_2305	P644_1192	P645_2002	V427_1861	P646_2322	P647_1223	P648_3310	P649_3752	P650_3219	P651_2658	P652_2587	P653_3451	P654_3722	P655_3297	P656_1848	P657_1188	P658_3120	P659_0801	P660_1054	P661_2245	P662_1620	P663_2075	P664_2536	P665_2829	P666_1712	P667_0156	P668_0172	P669_1102	P670_2990	P671_1347	P672_1851	P673_0754	P674_0337	P675_0470	P676_1487	P677_4002	P678_1532	P679_2241	P680_2296
299	phosphoglycolate phosphatase, bacterial	ntab08	119	FS	M794_2279	A591_2331	P639_6109	P640_3535	P641_2765	P643_1410	P642_2304	P644_1191	P645_2003	V427_1860	P646_2323	P647_1222	P648_3311	P649_3753	P650_3220	P651_2657	P652_2588	P653_3452	P654_3721	P655_3298	P656_1847	P657_1187	P658_3119	P659_0802	P660_1055	P661_2244	P662_1619	P663_2074	P664_2537	P665_2828	P666_1713	P667_0155	P668_0171	P669_1101	P670_2989	P671_1348	P672_1852	P673_0755	P674_0336	P675_0469	P676_1486	P677_4003	P678_1533	P679_2240	P680_2295
300	anthranilate synthase component I	ntab18	185,70,703	FS	M794_2278	A591_2332	P639_6108	P640_3534	P641_2764	P643_1409	P642_2303	P644_1190	P645_2004	V427_1859	P646_2324	P647_1221	P648_3312	P649_3754	P650_3221	P651_2656	P652_2589	P653_3453	P654_3720	P655_3299	P656_1846	P657_1186	P658_3118	P659_0803	P660_1056	P661_2243	P662_1618	P663_2073	P664_2538	P665_2827	P666_1714	P667_0154	P668_0170	P669_1100	P670_2988	P671_1349	P672_1853	P673_0756	P674_0335	P675_0468	P676_1485	P677_4004	P678_1534	P679_2239	P680_2294
301	translation elongation factor Tu	ntab30	157,169,185	FS		A591_2337				P643_0490			P645_0720	V427_1854					P650_0619	P651_0500			P654_0548	P655_2766				P659_1137	P660_2661
302	preprotein translocase, SecE subunit	ntab18	97		M794_1215	A591_2339	P639_6933	P640_1819	P641_1960	P643_0488	P642_1274	P644_0465	P645_0718	V427_1852	P646_0299	P647_1229	P648_1948	P649_1364	P650_0621	P651_0498	P652_0331	P653_0314	P654_0550	P655_2764	P656_1542	P657_0641	P658_0941	P659_1139	P660_2659	P661_2227	P662_1842	P663_1761	P664_0387	P665_1541	P666_0547	P667_0684	P668_0669	P669_0596	P670_0886	P671_0729	P672_0664	P673_0886	P674_1729	P675_1222	P676_2667	P677_1473	P678_0542	P679_1849	P680_0164
303	transcription termination/antitermination factor NusG	ntab18	165		M794_1214	A591_2340	P639_6934	P640_1820	P641_1959	P643_0487	P642_1273	P644_0464	P645_0717	V427_1851	P646_0300	P647_1230	P648_1949	P649_1363	P650_0622	P651_0497	P652_0332	P653_0315	P654_0551	P655_2763	P656_1543	P657_0642	P658_0942	P659_1140	P660_2658	P661_2226	P662_1841	P663_1760	P664_0386	P665_1540	P666_0546	P667_0683	P668_0668	P669_0597	P670_0887	P671_0730	P672_0663	P673_0887	P674_1728	P675_1221	P676_2668	P677_1474	P678_0543	P679_1848	P680_0165
304	ribosomal protein L11	ntab18	158		M794_1213	A591_2341	P639_6935	P640_1821	P641_1958	P643_0486	P642_1272	P644_0463	P645_0716	V427_1850	P646_0301	P647_1231	P648_1950	P649_1362	P650_0623	P651_0496	P652_0333	P653_0316	P654_0552	P655_2762	P656_1544	P657_0643	P658_0943	P659_1141	P660_2657	P661_2225	P662_1840	P663_1759	P664_0385	P665_1539	P666_0545	P667_0682	P668_0667	P669_0598	P670_0888	P671_0731	P672_0662	P673_0888	P674_1727	P675_1220	P676_2669	P677_1475	P678_0544	P679_1847	P680_0166
305	ribosomal protein L1	ntab18	158		M794_1212	A591_2342	P639_6936	P640_1822	P641_1957	P643_0485	P642_1271	P644_0462	P645_0715	V427_1849	P646_0302	P647_1232	P648_1951	P649_1361	P650_0624	P651_0495	P652_0334	P653_0317	P654_0553	P655_2761	P656_1545	P657_0644	P658_0944	P659_1142	P660_2656	P661_2224	P662_1839	P663_1758	P664_0384	P665_1538	P666_0544	P667_0681	P668_0666	P669_0599	P670_0889	P671_0732	P672_0661	P673_0889	P674_1726	P675_1219	P676_2670	P677_1476	P678_0545	P679_1846	P680_0167
306	ribosomal protein L10	ntab18	158		M794_1211	A591_2343	P639_6937	P640_1823	P641_1956	P643_0484	P642_1270	P644_0461	P645_0714	V427_1848	P646_0303	P647_1233	P648_1952	P649_1360	P650_0625	P651_0494	P652_0335	P653_0318	P654_0554	P655_2760	P656_1546	P657_0645	P658_0945	P659_1143	P660_2655	P661_2223	P662_1838	P663_1757	P664_0383	P665_1537	P666_0543	P667_0680	P668_0665	P669_0600	P670_0890	P671_0733	P672_0660	P673_0890	P674_1725	P675_1218	P676_2671	P677_1477	P678_0546	P679_1845	P680_0168
307	ribosomal protein L7/L12	ntab18	158		M794_1210	A591_2344	P639_6938	P640_1824	P641_1955	P643_0483	P642_1269	P644_0460	P645_0713	V427_1847	P646_0304	P647_1234	P648_1953	P649_1359	P650_0626	P651_0493	P652_0336	P653_0319	P654_0555	P655_2759	P656_1547	P657_0646	P658_0946	P659_1144	P660_2654	P661_2222	P662_1837	P663_1756	P664_0382	P665_1536	P666_0542	P667_0679	P668_0664	P669_0601	P670_0891	P671_0734	P672_0659	P673_0891	P674_1724	P675_1217	P676_2672	P677_1478	P678_0547	P679_1844	P680_0169
308	DNA-directed RNA polymerase, beta subunit	ntab22	135	FS	M794_1208	A591_2346	P639_6940	P640_1826	P641_1953	P643_0481	P642_1267	P644_0458	P645_0711	V427_1845	P646_0306	P647_1236	P648_1955	P649_1357	P650_0628	P651_0491	P652_0338	P653_0321	P654_0557	P655_2757	P656_1549	P657_0648	P658_0948	P659_1146	P660_2652	P661_2220	P662_1835	P663_1754	P664_0380	P665_1534	P666_0540	P667_0677	P668_0662	P669_0603	P670_0893	P671_0736	P672_0657	P673_0893	P674_1722	P675_1215	P676_2674	P677_1480	P678_0549	P679_1842	P680_0171
309	DNA-directed RNA polymerase, beta' subunit	ntab18	135	FS	M794_1207	A591_2347	P639_6941	P640_1827	P641_1952	P643_0480	P642_1266	P644_0457	P645_0710	V427_1844	P646_0307	P647_1237	P648_1956	P649_1356	P650_0629	P651_0490	P652_0339	P653_0322	P654_0558	P655_2756	P656_1550	P657_0649	P658_0949	P659_1147	P660_2651	P661_2219	P662_1834	P663_1753	P664_0379	P665_1533	P666_0539	P667_0676	P668_0661	P669_0604	P670_0894	P671_0737	P672_0656	P673_0894	P674_1721	P675_1214	P676_2675	P677_1481	P678_0550	P679_1841	P680_0172
310	putative lipoprotein	ntab18	156,88		M794_1206	A591_2348	P639_6942	P640_1828	P641_1951	P643_0479	P642_1265	P644_0456	P645_0709	V427_1843	P646_0308	P647_1238	P648_1957	P649_1355	P650_0630	P651_0489	P652_0340	P653_0323	P654_0559	P655_2755	P656_1551	P657_0650	P658_0950	P659_1148	P660_2650	P661_2218	P662_1833	P663_1752	P664_0378	P665_1532	P666_0538	P667_0675	P668_0660	P669_0605	P670_0895	P671_0738	P672_0655	P673_0895	P674_1720	P675_1213	P676_2676	P677_1482	P678_0551	P679_1840	P680_0173
311	conserved hypothetical protein	ntab22	156,88		M794_1205	A591_2349	P639_6943	P640_1829	P641_1950	P643_0478	P642_1264	P644_0455	P645_0708	V427_1842	P646_0309	P647_1239	P648_1958	P649_1354	P650_0631	P651_0488	P652_0342	P653_0324	P654_0560	P655_2754	P656_1552	P657_0652	P658_0951	P659_1149	P660_2648	P661_2217	P662_1832	P663_1751	P664_0377	P665_1531	P666_0537	P667_0674	P668_0659	P669_0606	P670_0896	P671_0739	P672_0653	P673_0896	P674_1719	P675_0462	P676_2677	P677_1483	P678_0552	P679_1839	P680_0174
312	conserved hypothetical protein	ntab18	156,185,704	FS	M794_1204	A591_2350	P639_6944	P640_1830	P641_1949	P643_0477	P642_0558	P644_0454	P645_0707	V427_1841	P646_0310	P647_1240	P648_1453	P649_1107	P650_0632	P651_0487	P652_0343	P653_0325	P654_0561	P655_2752	P656_1553	P657_0653	P658_0952	P659_1150	P660_2647	P661_2216	P662_1831	P663_1750	P664_0376	P665_1530	P666_0536	P667_0673	P668_0658	P669_0607	P670_0897	P671_0740	P672_0652	P673_0897	P674_1718	P675_0461	P676_2678	P677_1484	P678_0553	P679_1838	P680_0175
313	hydrolase, alpha/beta domain protein	ntab22	156,703		M794_1203	A591_2351	P639_6945	P640_1831	P641_1948	P643_0476	P642_0559	P644_0453	P645_0706	V427_1840	P646_0311	P647_1241	P648_1454	P649_1108	P650_1437	P651_0486	P652_0344	P653_0326	P654_0562	P655_2751	P656_1554	P657_0654	P658_0953	P659_1151	P660_2646	P661_0780	P662_1830	P663_0197	P664_0375	P665_1529	P666_0535	P667_0672	P668_0657	P669_0608	P670_0898	P671_0741	P672_0651	P673_0898	P674_1717	P675_0460	P676_2679	P677_1485	P678_0554	P679_1837	P680_0176
314	Na+/H+ antiporter family protein	ntab18	145	FS	M794_1202	A591_2352	P639_6946	P640_1832	P641_1947	P643_0475	P642_0560	P644_0452	P645_0705	V427_1839	P646_0312	P647_1242	P648_1455	P649_1109	P650_1436	P651_0485	P652_0345	P653_0327	P654_0563	P655_2750	P656_1555	P657_0655	P658_0954	P659_1152	P660_2645	P661_0779	P662_1829	P663_0198	P664_0374	P665_1528	P666_0534	P667_0671	P668_0656	P669_0609	P670_0899	P671_0742	P672_0650	P673_0899	P674_1716	P675_0459	P676_2680	P677_1486	P678_0555	P679_1836	P680_0177
315	outer membrane insertion C-terminal signal	ntab18	185,88	FS	M794_1201	A591_2353	P639_6947	P640_1833	P641_1946	P643_0474	P642_0561	P644_0451	P645_0704	V427_1838	P646_0313	P647_1243	P648_1456	P649_1110	P650_1435	P651_0484	P652_0346	P653_0328	P654_0564	P655_2749	P656_1556	P657_0656	P658_0955	P659_1153	P660_2644	P661_0778	P662_1828	P663_0199	P664_0373	P665_1527	P666_0533	P667_0670	P668_0655	P669_0610	P670_0900	P671_0743	P672_0649	P673_0900	P674_1715	P675_0458	P676_2681	P677_1487	P678_0556	P679_1835	P680_0178
316	putative lipoprotein	ntab18	156,88	FS	M794_1200	A591_2354	P639_6948	P640_1834	P641_1945	P643_0473	P642_0562	P644_0450	P645_0703	V427_1837	P646_0314	P647_1244	P648_1457	P649_1111	P650_1434	P651_0483	P652_0347	P653_0329	P654_0565	P655_2748	P656_1557	P657_0657	P658_0956	P659_1154	P660_2643	P661_0777	P662_1827	P663_0200	P664_0372	P665_1526	P666_0532	P667_0669	P668_0654	P669_0611	P670_0901	P671_0744	P672_0648	P673_0901	P674_1714	P675_0457	P676_2682	P677_1488	P678_0557	P679_1834	P680_0179
317	Hsp90 protein	ntab18	703,95	FS	M794_1199	A591_2355	P639_6949	P640_1835	P641_1944	P643_0472	P642_0563	P644_0449	P645_0702	V427_1836	P646_0315	P647_1245	P648_1458	P649_1112	P650_1433	P651_0482	P652_0348	P653_0330	P654_0566	P655_2747	P656_1558	P657_0658	P658_0957	P659_1155	P660_2642	P661_0776	P662_1826	P663_0201	P664_0371	P665_1525	P666_0531	P667_0668	P668_0653	P669_0612	P670_0902	P671_0745	P672_0647	P673_0902	P674_1713	P675_0456	P676_2683	P677_1489	P678_0558	P679_1833	P680_0180
318	conserved hypothetical protein	gacin50	156,704		M794_1198	A591_2356	P639_6950	P640_1836	P641_1943	P643_0471	P642_0564	P644_0448	P645_0701	V427_1835	P646_0316	P647_1246	P648_1459	P649_1113	P650_1432	P651_0481	P652_0349	P653_0331	P654_0567	P655_2746	P656_1559	P657_0659	P658_0958	P659_1156	P660_2641	P661_0774	P662_1825	P663_0202	P664_0370	P665_1524	P666_0530	P667_0667	P668_0652	P669_0613	P670_0903	P671_0746	P672_0646	P673_0903	P674_1712	P675_0455	P676_2684	P677_1490	P678_0559	P679_1832	P680_0181
319	conserved hypothetical protein	ntab18	156	FS	M794_1197	A591_2357	P639_6951	P640_1837	P641_1942	P643_0470	P642_0565	P644_0447	P645_0700	V427_1834	P646_0317	P647_1247	P648_1460	P649_1114	P650_1431	P651_0480	P652_0350	P653_0332	P654_0568	P655_2745	P656_1560	P657_0660	P658_0959	P659_1157	P660_2640	P661_0773	P662_1824	P663_0203	P664_0369	P665_1523	P666_0529	P667_0666	P668_0651	P669_0614	P670_0904	P671_0747	P672_0645	P673_0904	P674_1711	P675_0454	P676_2685	P677_1491	P678_0560	P679_1831	P680_0182
320	DsbA-like protein	ntab18	157	FS	M794_1196	A591_2358	P639_6952	P640_1838	P641_1941	P643_0469	P642_0566	P644_0446	P645_0699	V427_1833	P646_0318	P647_1248	P648_1461	P649_1115	P650_1430	P651_0479	P652_0351	P653_0333	P654_0569	P655_2744	P656_1561	P657_0661	P658_0960	P659_1158	P660_2639	P661_0772	P662_1823	P663_0204	P664_0368	P665_1522	P666_0528	P667_0665	P668_0650	P669_0615	P670_0905	P671_0748	P672_0644	P673_0905	P674_1710	P675_0453	P676_2686	P677_1492	P678_0561	P679_2472	P680_0183
321	conserved hypothetical protein	ntab22	156,704	FS	M794_1195	A591_2359	P639_6953	P640_1839	P641_1940	P643_0468	P642_0567	P644_0445	P645_0698	V427_1832	P646_0319	P647_1249	P648_1462	P649_1116	P650_1429	P651_0478	P652_0352	P653_0334	P654_0570	P655_2743	P656_1562	P657_0662	P658_0961	P659_1159	P660_2638	P661_0771	P662_1822	P663_0205	P664_0367	P665_1521	P666_0527	P667_0664	P668_0649	P669_0616	P670_0906	P671_0749	P672_0643	P673_0906	P674_1709	P675_0452	P676_2687	P677_1493	P678_0562	P679_2473	P680_0184
322	transcriptional regulator, MerR family	ntab08	156,261	FS	M794_1194	A591_2360	P639_6954	P640_1840	P641_1939	P643_0467	P642_0568	P644_0444	P645_0697	V427_1831	P646_0320	P647_1250	P648_1463	P649_1117	P650_1428	P651_0477	P652_0353	P653_0335	P654_0571	P655_2742	P656_1563	P657_0663	P658_0962	P659_1160	P660_2637	P661_0770	P662_1821	P663_0206	P664_0366	P665_1520	P666_0526	P667_0663	P668_0648	P669_0617	P670_0907	P671_0750	P672_0642	P673_0907	P674_1708	P675_0451	P676_2688	P677_1494	P678_0563	P679_2474	P680_0185
323	conserved hypothetical protein	ntab08	156		M794_1193	A591_2361	P639_6955	P640_1841	P641_1938	P643_0466	P642_0569	P644_0443	P645_0696	V427_1830	P646_0321	P647_1251	P648_1464	P649_1118	P650_1427	P651_0476	P652_0354	P653_0336	P654_0572	P655_2741	P656_1564	P657_0664	P658_0963	P659_1161	P660_2636	P661_0769	P662_1820	P663_0207	P664_0365	P665_1519	P666_0525	P667_0662	P668_0647	P669_0618	P670_0908	P671_0751	P672_0641	P673_0908	P674_1707	P675_0450	P676_2689	P677_1495	P678_0564	P679_2475	P680_0186
324	putative lipoprotein	ntab18	156,704,88				P639_6956	P640_1842	P641_1937	P643_0465	P642_0570	P644_0442	P645_0695	V427_1829	P646_0322		P648_1465	P649_1119	P650_1426	P651_0475	P652_0355	P653_0337	P654_0573	P655_2740		P657_0665		P659_1162	P660_2635	P661_0768		P663_0208	P664_0364	P665_1518	P666_0524		P668_0646	P669_0619	P670_0909	P671_0752	P672_0640	P673_0909		P675_0449		P677_1496	P678_0565		P680_0187
325	conserved hypothetical protein	ntab08	156,704		M794_1192	A591_2362	P639_6957	P640_1843	P641_1936	P643_0464	P642_0571	P644_0441	P645_0694	V427_1828	P646_0323	P647_1252	P648_1466	P649_1120	P650_1425	P651_0474	P652_0356	P653_0338	P654_0574	P655_2739	P656_1565	P657_0666	P658_0964	P659_1163	P660_2634	P661_0767	P662_1819	P663_0209	P664_0363	P665_1517	P666_0523	P667_0661	P668_0645	P669_0620	P670_0910	P671_0753	P672_0639	P673_0910	P674_1706	P675_0448	P676_2690	P677_1497	P678_0566	P679_2476	P680_0188
326	acetyl-CoA C-acyltransferase FadA	ntab18	177	FS	M794_1191	A591_2363	P639_6958	P640_1844	P641_1935	P643_0463	P642_0572	P644_0440	P645_0693	V427_1827	P646_0324	P647_1253	P648_1467	P649_1121	P650_1424	P651_0473	P652_0357	P653_0339	P654_0575	P655_2738	P656_1566	P657_0667	P658_0965	P659_1164	P660_2633	P661_0766	P662_1818	P663_0210	P664_0362	P665_1516	P666_0522	P667_0659	P668_0644	P669_0621	P670_0911	P671_0754	P672_0638	P673_0911	P674_1705	P675_0447	P676_2691	P677_1498	P678_0567	P679_2477	P680_0189
327	fatty oxidation complex, alpha subunit FadB	ntab18	177,703	FS	M794_1190	A591_2364	P639_6959	P640_1845	P641_1934	P643_0462	P642_0573	P644_0439	P645_0692	V427_1826	P646_0325	P647_1254	P648_1468	P649_1122	P650_1423	P651_0472	P652_0358	P653_0340	P654_0576	P655_2737	P656_1567	P657_0668	P658_0966	P659_1165	P660_2632	P661_0765	P662_1817	P663_0211	P664_0361	P665_1515	P666_0521	P667_0658	P668_0643	P669_0622	P670_0912	P671_0755	P672_0637	P673_0912	P674_1704	P675_0446	P676_2692	P677_1499	P678_0568	P679_2478	P680_0190
328	beta-hydroxylase, aspartyl/asparaginyl family	ntab08	109	FS	M794_1188	A591_2366	P639_6960	P640_1846	P641_1933	P643_0461	P642_0574	P644_0438	P645_0691	V427_1825	P646_0326	P647_1255	P648_1469	P649_1123	P650_1422	P651_0471	P652_0359	P653_0341	P654_0577	P655_2736	P656_1568	P657_0669	P658_0967	P659_1166	P660_2631	P661_0764	P662_1816	P663_0212	P664_0360	P665_1514	P666_0520	P667_0656	P668_0642	P669_0623	P670_0913	P671_0756	P672_0636	P673_0914	P674_1703	P675_0445	P676_2693	P677_1500	P678_0569	P679_2479	P680_0191
329	conserved hypothetical protein	ntab18	156,704				P639_6961	P640_1359	P641_1624	P643_0460	P642_0575	P644_0437	P645_1902	V427_1814	P646_0327		P648_1470	P649_1124	P650_1421	P651_0470	P652_0360	P653_0342	P654_0578	P655_2735		P657_0670		P659_1167	P660_2630	P661_0763		P663_0213	P664_1798	P665_1480	P666_0519			P669_0624	P670_0914	P671_0757	P672_0635			P675_0444		P677_2168	P678_0570		P680_0192
330	conserved hypothetical protein	ntabw13	156,185	FS	M794_1187	A591_2367	P639_6962	P640_1360	P641_1623	P643_0459	P642_0576	P644_0436	P645_1901	V427_1813	P646_0328	P647_1258	P648_1471	P649_1125	P650_1420	P651_0469	P652_0361	P653_0343	P654_0579	P655_2734	P656_1571	P657_0671	P658_0970	P659_1168	P660_2629	P661_0762	P662_0590	P663_0214	P664_1799	P665_1479	P666_0518	P667_0655	P668_0641	P669_0625	P670_0915	P671_0758	P672_0634	P673_0915	P674_1700	P675_0443	P676_2696	P677_2169	P678_0571	P679_2482	P680_0193
331	excinuclease ABC, C subunit	ntab08	132	FS	M794_1186	A591_2368	P639_6963	P640_1361	P641_1622	P643_0458	P642_0577	P644_0435	P645_1900	V427_1812	P646_0329	P647_1259	P648_1472	P649_1126	P650_1419	P651_0468	P652_0362	P653_0344	P654_0580	P655_2733	P656_1572	P657_0672	P658_0971	P659_1169	P660_2628	P661_0761	P662_0589	P663_0215	P664_1800	P665_1478	P666_0517	P667_0654	P668_0640	P669_0626	P670_0916	P671_0759	P672_0633	P673_0916	P674_1699	P675_0442	P676_2697	P677_2170	P678_0572	P679_2483	P680_0194
332	thioesterase-like family protein	ntabw70	156,157,185	FS	M794_1185	A591_2369	P639_6964	P640_1362	P641_1621	P643_0457	P642_0578	P644_0434	P645_1899	V427_1811	P646_0330	P647_1260	P648_1473	P649_1127	P650_1418	P651_0467	P652_0363	P653_0345	P654_0581	P655_2732	P656_1573	P657_0673	P658_0972	P659_1170	P660_2627	P661_0760	P662_0588	P663_0216	P664_1801	P665_1477	P666_0516	P667_0653	P668_0639	P669_0627	P670_0917	P671_0760	P672_0632	P673_0917	P674_1698	P675_0441	P676_2698	P677_2171	P678_0573	P679_2484	P680_0195
333	CDP-diacylglycerol--glycerol-3-phosphate 3-phosphatidyltransferase	ntab08	176		M794_1184	A591_2370	P639_6965	P640_1363	P641_1620	P643_0456	P642_0579	P644_0433	P645_1898	V427_1810	P646_0331	P647_1261	P648_1474	P649_1128	P650_1417	P651_0466	P652_0364	P653_0346	P654_0582	P655_2731	P656_1574	P657_0674	P658_0973	P659_1171	P660_2626	P661_0759	P662_0587	P663_0217	P664_1802	P665_1476	P666_0515	P667_0652	P668_0638	P669_0628	P670_0918	P671_0761	P672_0631	P673_0918	P674_1697	P675_0440	P676_2699	P677_2172	P678_0574	P679_2485	P680_0196
334	DNA-binding domain, methylated-DNA-[protein]-cysteine S-methyltransferase family protein	ntabw43	132,157,261	FS	M794_1183	A591_2371	P639_6966	P640_1364	P641_1619	P643_0455	P642_0580	P644_0432	P645_1897	V427_1809	P646_0332	P647_1262	P648_1475	P649_1129	P650_1416	P651_0465	P652_0365	P653_0347	P654_0583	P655_2730	P656_1575	P657_0675	P658_0974	P659_1172	P660_2625	P661_0758	P662_0586	P663_0218	P664_1803	P665_1475	P666_0514	P667_0651	P668_0637	P669_0629	P670_0919	P671_0762	P672_0630	P673_0919	P674_1696	P675_0439	P676_2700	P677_2173	P678_0575	P679_2486	P680_0197
335	oxidoreductase, 2OG-Fe(II) oxygenase family protein	ntab20	703		M794_1182	A591_2372	P639_6967	P640_1365	P641_1618	P643_0454	P642_0581	P644_0431	P645_1896	V427_1808	P646_0333	P647_1263	P648_1476	P649_1130	P650_1415	P651_0464	P652_0366	P653_0348	P654_0584	P655_2729	P656_1576	P657_0676	P658_0975	P659_1173	P660_2624	P661_0757	P662_0585	P663_0219	P664_1804	P665_1474	P666_0513	P667_0650	P668_0636	P669_0630	P670_0920	P671_0763	P672_0629	P673_0920	P674_1695	P675_0438	P676_2701	P677_2174	P678_0576	P679_2487	P680_0198
336	transcriptional regulator, IclR family, C-terminal domain protein	ntab18	261	FS	M794_1181	A591_2373	P639_6968	P640_1366	P641_1617	P643_0453	P642_0582	P644_0430	P645_1895	V427_1807	P646_0334	P647_1264	P648_1477	P649_1131	P650_1414	P651_0463	P652_0367	P653_0349	P654_0585	P655_2728	P656_1577	P657_0677	P658_0976	P659_1174	P660_2623	P661_0756	P662_0584	P663_0220	P664_1805	P665_1473	P666_0512	P667_0649	P668_0635	P669_0631	P670_0921	P671_0764	P672_0628	P673_0921	P674_1694	P675_0437	P676_2702	P677_2175	P678_0577	P679_2488	P680_0199
337	fusaric acid resistance family protein	ntab08	157,88,94	FS	M794_1180	A591_2374	P639_6969	P640_1367	P641_1616	P643_0452	P642_0584	P644_0428	P645_1894	V427_1806	P646_0336	P647_1265	P648_1479	P649_1133	P650_1412	P651_0462	P652_0368	P653_0351	P654_0587	P655_2727	P656_1578	P657_0678	P658_0977	P659_1176	P660_2622	P661_0755	P662_0583	P663_0222	P664_1806	P665_1472	P666_0511	P667_0648	P668_0634	P669_0633	P670_0922	P671_0765	P672_0627	P673_0922	P674_1693	P675_0436	P676_2703	P677_2176	P678_0578	P679_2489	P680_0201
338	conserved hypothetical protein	ntab18	156,157		M794_1179	A591_2375	P639_6970	P640_1368	P641_1615	P643_0451	P642_0585	P644_0427	P645_1893	V427_1805	P646_0337	P647_1266	P648_1480	P649_1134	P650_1411	P651_0461	P652_0369	P653_0352	P654_0588	P655_2726	P656_1579	P657_0679	P658_0978	P659_1177	P660_2621	P661_0754	P662_0582	P663_0223	P664_1807	P665_1471	P666_0510	P667_0647	P668_0633	P669_0634	P670_0923	P671_0766	P672_0626	P673_0923	P674_1692	P675_0435	P676_2704	P677_2177	P678_0579	P679_2490	P680_0202
339	auxiliary transport protein, membrane fusion protein (MFP) family protein	ntab18	147,97	FS	M794_1178	A591_2376	P639_6971	P640_1369	P641_1614	P643_0450	P642_0586	P644_0426	P645_1892	V427_1804	P646_0338	P647_1267	P648_1481	P649_1135	P650_1410	P651_0460	P652_0370	P653_0353	P654_0589	P655_2725	P656_1580	P657_0680	P658_0979	P659_1178	P660_2620	P661_0753	P662_0581	P663_0224	P664_1808	P665_1470	P666_0509	P667_0646	P668_0632	P669_0635	P670_0924	P671_0767	P672_0625	P673_0924	P674_1691	P675_0434	P676_2705	P677_2178	P678_0580	P679_2491	P680_0203
340	RNAse H-fold protein YqgF	ntab18	157		M794_1177	A591_2377	P639_6972	P640_1370	P641_1613	P643_0449	P642_0587	P644_0425	P645_1891	V427_1803	P646_0339	P647_1268	P648_1482	P649_1136	P650_1409	P651_0459	P652_0371	P653_0354	P654_0590	P655_2724	P656_1581	P657_0681	P658_0980	P659_1179	P660_2619	P661_0752	P662_0580	P663_0225	P664_1809	P665_1469	P666_0508	P667_0645	P668_0631	P669_0636	P670_0925	P671_0768	P672_0624	P673_0925	P674_1690	P675_0433	P676_2706	P677_2179	P678_0581	P679_2492	P680_0204
341	conserved hypothetical protein	ntab18	156	FS	M794_1176	A591_2378	P639_6973	P640_1371	P641_1612	P643_0448	P642_0588	P644_0424	P645_1890	V427_1802	P646_0340	P647_1269	P648_1483	P649_1137	P650_1408	P651_0458	P652_0372	P653_0355	P654_0591	P655_2723	P656_1582	P657_0682	P658_0981	P659_1180	P660_2618	P661_0751	P662_0579	P663_0226	P664_1810	P665_1468	P666_0507	P667_0644	P668_0630	P669_0637	P670_0926	P671_0769	P672_0623	P673_0926	P674_1689	P675_0432	P676_2707	P677_2180	P678_0582	P679_2493	P680_0205
342	DNA repair protein RecN	ntab08	132	FS	M794_1175	A591_2379	P639_6974	P640_1372	P641_1611	P643_0447	P642_0589	P644_0423	P645_1889	V427_1801	P646_0341	P647_1270	P648_1484	P649_1138	P650_1407	P651_0457	P652_0373	P653_0356	P654_0592	P655_2722	P656_1583	P657_0683	P658_0982	P659_1181	P660_2617	P661_0750	P662_0578	P663_0227	P664_1811	P665_1467	P666_0506	P667_0643	P668_0629	P669_0638	P670_0927	P671_0770	P672_0622	P673_0927	P674_1688	P675_0431	P676_2708	P677_2181	P678_0583	P679_2494	P680_0206
343	tetratricopeptide repeat protein	ntab18	156,157	FS	M794_1174	A591_2380	P639_6975	P640_1373	P641_1610	P643_0446	P642_0590	P644_0422	P645_1888	V427_1800	P646_0342	P647_1271	P648_1485	P649_1139	P650_1406	P651_0456	P652_0374	P653_0357	P654_0593	P655_2721	P656_1584	P657_0684	P658_0983	P659_1182	P660_2616	P661_0749	P662_0577	P663_0228	P664_1812	P665_1466	P666_0505	P667_0642	P668_0628	P669_0639	P670_0928	P671_0771	P672_0621	P673_0928	P674_1687	P675_0430	P676_2709	P677_2182	P678_0584	P679_2495	P680_0207
344	conserved hypothetical protein	ntab18	156,157		M794_1173	A591_2381	P639_6976	P640_1374	P641_1609	P643_0445	P642_0591	P644_0421	P645_1887	V427_1799	P646_0343	P647_1272	P648_1486	P649_1140	P650_1405	P651_0455	P652_0375	P653_0358	P654_0594	P655_2720	P656_1585	P657_0685	P658_0984	P659_1183	P660_2615	P661_0748	P662_0576	P663_0229	P664_1813	P665_1465	P666_0504	P667_0641	P668_0627	P669_0640	P670_0929	P671_0772	P672_0620	P673_0929	P674_1686	P675_0429	P676_2710	P677_2183	P678_0585	P679_2496	P680_0208
345	RNA methyltransferase, TrmH family, group 3	ntab18	168	FS	M794_1172	A591_2382	P639_6977	P640_1375	P641_1608	P643_0444	P642_0592	P644_0420	P645_1886	V427_1798	P646_0344	P647_1273	P648_1487	P649_1141	P650_1404	P651_0454	P652_0376	P653_0359	P654_0595	P655_2719	P656_1586	P657_0686	P658_0985	P659_1184	P660_2614	P661_0747	P662_0575	P663_0230	P664_1814	P665_1464	P666_0503	P667_0640	P668_0626	P669_0641	P670_0930	P671_0773	P672_0619	P673_0930	P674_1685	P675_0428	P676_2711	P677_2184	P678_0586	P679_2497	P680_0209
346	putative membrane protein	ntab18	157,185,88	FS	M794_1170	A591_2383	P639_6979	P640_1377	P641_1606	P643_0442	P642_0594	P644_0418	P645_1884	V427_1796	P646_0346	P647_1275	P648_1489	P649_1143	P650_1402	P651_0452	P652_0378	P653_0361	P654_0597	P655_2717	P656_1588	P657_0688	P658_0987	P659_1186	P660_2612	P661_0745	P662_0573	P663_0232	P664_1816	P665_1462	P666_0501	P667_0638	P668_0624	P669_0643	P670_0932	P671_0775	P672_0617	P673_0932	P674_1683	P675_0426	P676_2713	P677_2186	P678_0588	P679_2499	P680_0211
347	dephospho-CoA kinase	ntab18	83		M794_1171	A591_2384	P639_6978	P640_1376	P641_1607	P643_0443	P642_0593	P644_0419	P645_1885	V427_1797	P646_0345	P647_1274	P648_1488	P649_1142	P650_1403	P651_0453	P652_0377	P653_0360	P654_0596	P655_2718	P656_1587	P657_0687	P658_0986	P659_1185	P660_2613	P661_0746	P662_0574	P663_0231	P664_1815	P665_1463	P666_0502	P667_0639	P668_0625	P669_0642	P670_0931	P671_0774	P672_0618	P673_0931	P674_1684	P675_0427	P676_2712	P677_2185	P678_0587	P679_2498	P680_0210
348	type 4 prepilin-like protein leader peptide-processing enzyme	ntab28	140,185,91,97		M794_1169	A591_2385	P639_6980	P640_1378	P641_1605	P643_0441	P642_0595	P644_0417	P645_1883	V427_1795	P646_0347	P647_1276	P648_1490	P649_1144	P650_1401	P651_0451	P652_0379	P653_0362	P654_0598	P655_2716	P656_1589	P657_0689	P658_0988	P659_1187	P660_2611	P661_0744	P662_0572	P663_0233	P664_1817	P665_1461	P666_0500	P667_0637	P668_0623	P669_0644	P670_0933	P671_0776	P672_0616	P673_0933	P674_1682	P675_0425	P676_2714	P677_2187	P678_0589	P679_2500	P680_0212
349	type IV fimbrial assembly protein PilC	ntab18	91,97	FS	M794_1168	A591_2386	P639_6981	P640_1379	P641_1604	P643_0440	P642_0596	P644_0416	P645_1882	V427_1794	P646_0348	P647_1277	P648_1491	P649_1145	P650_1400	P651_0450	P652_0380	P653_0363	P654_0599	P655_2715	P656_1590	P657_0690	P658_0989	P659_1188	P660_2610	P661_0743	P662_0571	P663_0234	P664_1818	P665_1460	P666_0499	P667_0636	P668_0622	P669_0645	P670_0934	P671_0777	P672_0615	P673_0934	P674_1681	P675_0424	P676_2715	P677_2188	P678_0590	P679_2501	P680_0213
350	type IV-A pilus assembly ATPase PilB	ntab18	91,97	FS	M794_1167	A591_2387	P639_6982	P640_1380	P641_1603	P643_0439	P642_0597	P644_0415	P645_1881	V427_1793	P646_0349	P647_1278	P648_1492	P649_1146	P650_1399	P651_0449	P652_0381	P653_0364	P654_0600	P655_2714	P656_1591	P657_0691	P658_0990	P659_1189	P660_2609	P661_0742	P662_0570	P663_0235	P664_1819	P665_1459	P666_0498	P667_0635	P668_0621	P669_0646	P670_0935	P671_0778	P672_0614	P673_0935	P674_1680	P675_0423	P676_2716	P677_2189	P678_0591	P679_2502	P680_0214
351	triose-phosphate isomerase	ntab18	116		M794_1166	A591_2388	P639_6983	P640_1381	P641_1602	P643_0438	P642_0598	P644_0414	P645_1880	V427_1792	P646_0350	P647_1279	P648_1493	P649_1147	P650_1398	P651_0448	P652_0382	P653_0365	P654_0601	P655_2713	P656_1592	P657_0692	P658_0991	P659_1190	P660_2608	P661_0741	P662_0569	P663_0236	P664_1820	P665_1458	P666_0497	P667_0634	P668_0620	P669_0647	P670_0936	P671_0779	P672_0613	P673_0936	P674_1679	P675_0422	P676_2717	P677_2190	P678_0592	P679_2503	P680_0215
352	preprotein translocase, SecG subunit	ntab08	97	FS	M794_1165	A591_2389	P639_6984	P640_1382	P641_1601	P643_0437	P642_0599	P644_0413	P645_1879	V427_1791	P646_0351	P647_1280	P648_1494	P649_1148	P650_1397	P651_0447	P652_0383	P653_0366	P654_0602	P655_2712	P656_1593	P657_0693	P658_0992	P659_1191	P660_2607	P661_0740	P662_0568	P663_0237	P664_1821	P665_1457	P666_0496	P667_0633	P668_0619	P669_0648	P670_0937	P671_0780	P672_0612	P673_0937	P674_1678	P675_0421	P676_2718	P677_2191	P678_0593	P679_2504	P680_0216
353	conserved hypothetical protein	ntab18	156,157,185	FS	M794_3027	A591_2393	P639_6988	P640_1386	P641_1597	P643_0433	P642_0603	P644_0409	P645_1875	V427_1787	P646_0355	P647_1284	P648_1498	P649_1152	P650_1393	P651_0443	P652_0387	P653_0370	P654_0606	P655_2708	P656_1597	P657_0697	P658_0996	P659_1195	P660_2603	P661_0736	P662_0564	P663_0241	P664_1825	P665_1453	P666_0492	P667_0629	P668_0615	P669_0652	P670_0941	P671_0784	P672_0609	P673_0941	P674_1674	P675_0417	P676_2722	P677_2195	P678_0597	P679_2508	P680_0220
354	transcription termination factor NusA	ntab08	165	FS	M794_3026	A591_2394	P639_6989	P640_1387	P641_1596	P643_0432	P642_0604	P644_0408	P645_1874	V427_1786	P646_0356	P647_1285	P648_1499	P649_1153	P650_1392	P651_0442	P652_0388	P653_0371	P654_0607	P655_2707	P656_1598	P657_0698	P658_0997	P659_1196	P660_2602	P661_0735	P662_0563	P663_0242	P664_1826	P665_1452	P666_0491	P667_0628	P668_0614	P669_0653	P670_0942	P671_0785	P672_0608	P673_0942	P674_1673	P675_0416	P676_2723	P677_2196	P678_0598	P679_2509	P680_0221
355	translation initiation factor IF-2	ntab18	145,169	FS	M794_3025	A591_2395	P639_6990	P640_1388	P641_1595	P643_0431	P642_0605	P644_0407	P645_1873	V427_1785	P646_0357	P647_1286	P648_1500	P649_1154	P650_1391	P651_0441	P652_0389	P653_0372	P654_0608	P655_2706	P656_1599	P657_0699	P658_0998	P659_1197	P660_2601	P661_0734	P662_0562	P663_0243	P664_1827	P665_1451	P666_0490	P667_0627	P668_0613	P669_0654	P670_0943	P671_0786	P672_0607	P673_0943	P674_1672	P675_0415	P676_2724	P677_2197	P678_0599	P679_2510	P680_0222
356	ribosome-binding factor A	ntab08	166	FS	M794_3024	A591_2396	P639_6991	P640_1389	P641_1594	P643_0430	P642_0606	P644_0406	P645_1872	V427_1784	P646_0358	P647_1287	P648_1501	P649_1155	P650_1390	P651_0440	P652_0390	P653_0373	P654_0609	P655_2705	P656_1600	P657_0700	P658_0999	P659_1198	P660_2600	P661_0733	P662_0561	P663_0244	P664_1828	P665_1450	P666_0489	P667_0626	P668_0612	P669_0655	P670_0944	P671_0787	P672_0606	P673_0944	P674_1671	P675_0414	P676_2725	P677_2198	P678_0600	P679_2511	P680_0223
357	monovalent cation/proton antiporter, MnhG/PhaG subunit	ntab18	145		M794_3023	A591_2397	P639_6992	P640_1390	P641_1593	P643_0429	P642_0607	P644_0405	P645_1871	V427_1783	P646_0359	P647_1288	P648_1502	P649_1156	P650_1389	P651_0439	P652_0391	P653_0374	P654_0610	P655_2704	P656_1601	P657_0701	P658_1000	P659_1199	P660_2599	P661_0732	P662_0560	P663_0245	P664_1829	P665_1449	P666_0488	P667_0625	P668_0611	P669_0656	P670_0945	P671_0788	P672_0605	P673_0945	P674_1670	P675_0413	P676_2726	P677_2199	P678_0601	P679_2512	P680_0224
358	multiple resistance and pH regulation protein F, MrpF/PhaF family	ntab20	141,145,157		M794_3022	A591_2398	P639_6993	P640_1391	P641_1592	P643_0428	P642_0608	P644_0404	P645_1870	V427_1782	P646_0360	P647_1289	P648_1503	P649_1157	P650_1388	P651_0438	P652_0392	P653_0375	P654_0611	P655_2703	P656_1602	P657_0702	P658_1001	P659_1200	P660_2598	P661_0731	P662_0559	P663_0246	P664_1830	P665_1448	P666_0487	P667_0624	P668_0610	P669_0657	P670_0946	P671_0789	P672_0604	P673_0946	P674_1669	P675_0412	P676_2727	P677_2200	P678_0602	P679_2513	P680_0225
359	Na+/H+ ion antiporter subunit	ntab18	145,185		M794_3021	A591_2399	P639_6994	P640_1392	P641_1591	P643_0427	P642_0609	P644_0403	P645_1869	V427_1781	P646_0361	P647_1290	P648_1504	P649_1158	P650_1387	P651_0437	P652_0393	P653_0376	P654_0612	P655_2702	P656_1603	P657_0703	P658_1002	P659_1201	P660_2597	P661_0730	P662_0558	P663_0247	P664_1831	P665_1447	P666_0486	P667_0623	P668_0609	P669_0658	P670_0947	P671_0790	P672_0603	P673_0947	P674_1668	P675_0411	P676_2728	P677_2201	P678_0603	P679_2514	P680_0226
360	putative monovalent cation/H+ antiporter subunit D	ntab18	112,185	FS	M794_3020	A591_2400	P639_6995	P640_1393	P641_1590	P643_0426	P642_0610	P644_0402	P645_1868	V427_1780	P646_0362	P647_1291	P648_1505	P649_1159	P650_1386	P651_0436	P652_0394	P653_0377	P654_0613	P655_2701	P656_1604	P657_0704	P658_1003	P659_1202	P660_2596	P661_0729	P662_0557	P663_0248	P664_1832	P665_1446	P666_0485	P667_0622	P668_0608	P669_0659	P670_0948	P671_0791	P672_0602	P673_0948	P674_1667	P675_0410	P676_2729	P677_2202	P678_0604	P679_2515	P680_0227
361	putative K(+)/H(+) antiporter subunit C	ntab08	112,145,185		M794_3019	A591_2401	P639_6996	P640_1394	P641_1589	P643_0425	P642_0611	P644_0401	P645_1867	V427_1779	P646_0363	P647_1292	P648_1506	P649_1160	P650_1385	P651_0435	P652_0395	P653_0378	P654_0614	P655_2700	P656_1605	P657_0705	P658_1004	P659_1203	P660_2595	P661_0728	P662_0556	P663_0249	P664_1833	P665_1445	P666_0484	P667_0621	P668_0607	P669_0660	P670_0949	P671_0792	P672_0601	P673_0949	P674_1666	P675_0409	P676_2730	P677_2203	P678_0605	P679_2516	P680_0228
362	putative monovalent cation/H+ antiporter subunit A	ntab22	112,156,157,185,88	FS	M794_3018	A591_2402	P639_6997	P640_1395	P641_1588	P643_0424	P642_0612	P644_0400	P645_1866	V427_1778	P646_0364	P647_1293	P648_1507	P649_1161	P650_1384	P651_0434	P652_0396	P653_0379	P654_0615	P655_2699	P656_1606	P657_0706	P658_1005	P659_1204	P660_2594	P661_0727	P662_0555	P663_0250	P664_1834	P665_1444	P666_0483	P667_0620	P668_0606	P669_0661	P670_0950	P671_0793	P672_0600	P673_0950	P674_1665	P675_0408	P676_2731	P677_2204	P678_0606	P679_2517	P680_0229
363	AAA domain protein	gacin22	156,157	FS	M794_3017	A591_2403	P639_6998	P640_1396	P641_1587	P643_0423	P642_0613	P644_0399	P645_1865	V427_1777	P646_0365	P647_1294	P648_1508	P649_1162	P650_1383	P651_0433	P652_0397	P653_0380	P654_0616	P655_2698	P656_1607	P657_0707	P658_1006	P659_1205	P660_2593	P661_0726	P662_0554	P663_0251	P664_1835	P665_1443	P666_0482	P667_0619	P668_0605	P669_0662	P670_0951	P671_0794	P672_0599	P673_0951	P674_1664	P675_0407	P676_2732	P677_2205	P678_0607	P679_2518	P680_0230
364	conserved hypothetical protein	ntab18	132,156		M794_3016	A591_2404	P639_6999	P640_1397	P641_1586	P643_0422	P642_0614	P644_0398	P645_1864	V427_1776	P646_0366	P647_1295	P648_1509	P649_1163	P650_1382	P651_0432	P652_0398	P653_0381	P654_0617	P655_2697	P656_1608	P657_0708	P658_1007	P659_1206	P660_2592	P661_0725	P662_0553	P663_0252	P664_1836	P665_1442	P666_0481	P667_0618	P668_0604	P669_0663	P670_0952	P671_0795	P672_0598	P673_0952	P674_1663	P675_0406	P676_2733	P677_2206	P678_0608	P679_2519	P680_0231
365	phosphoribosyl-ATP diphosphatase	ntab18	161		M794_3015	A591_2405	P639_7000	P640_1398	P641_1585	P643_0421	P642_0615	P644_0397	P645_1863	V427_1775	P646_0367	P647_1296	P648_1510	P649_1164	P650_1381	P651_0431	P652_0399	P653_0382	P654_0618	P655_2696	P656_1609	P657_0709	P658_1008	P659_1207	P660_2591	P661_0724	P662_0552	P663_0253	P664_1837	P665_1441	P666_0480	P667_0617	P668_0603	P669_0664	P670_0953	P671_0796	P672_0597	P673_0953	P674_1662	P675_0405	P676_2734	P677_2207	P678_0609	P679_2520	P680_0232
366	FAD binding domain protein	ntab18	156,157	FS	M794_3014	A591_2406	P639_7001	P640_1399	P641_1584	P643_0420	P642_0616	P644_0396	P645_1862	V427_1774	P646_0368	P647_1297	P648_1511	P649_1165	P650_1380	P651_0430	P652_0400	P653_0383	P654_0619	P655_2695	P656_1610	P657_0710	P658_1009	P659_1208	P660_2590	P661_0723	P662_0551	P663_0254	P664_1838	P665_1440	P666_0479	P667_0616	P668_0602	P669_0665	P670_0954	P671_0797	P672_0596	P673_0954	P674_1661	P675_0404	P676_2735	P677_2208	P678_0610	P679_2521	P680_0233
367	ABC1 family protein	ntab18	157,81		M794_3013	A591_2407	P639_7002	P640_1400	P641_1583	P643_0419	P642_0617	P644_0395	P645_1861	V427_1773	P646_0369	P647_1298	P648_1512	P649_1166	P650_1379	P651_0429	P652_0401	P653_0384	P654_0620	P655_2694	P656_1611	P657_0711	P658_1010	P659_1209	P660_2589	P661_0722	P662_0550	P663_0255	P664_1839	P665_1439	P666_0478	P667_0615	P668_0601	P669_0666	P670_0955	P671_0798	P672_0595	P673_0955	P674_1660	P675_0403	P676_2736	P677_2209	P678_0611	P679_2522	P680_0234
368	conserved hypothetical protein	ntab18	156		M794_3012	A591_2408	P639_7003	P640_1401	P641_1582	P643_0418	P642_0618	P644_0394	P645_1860	V427_1772	P646_0370	P647_1299	P648_1513	P649_1167	P650_1378	P651_0428	P652_0402	P653_0385	P654_0621	P655_2693	P656_1612	P657_0712	P658_1011	P659_1210	P660_2588	P661_0721	P662_0549	P663_0256	P664_1840	P665_1438	P666_0477	P667_0614	P668_0600	P669_0667	P670_0956	P671_0799	P672_0594	P673_0956	P674_1659	P675_0402	P676_2737	P677_2210	P678_0612	P679_2523	P680_0235
369	ubiquinone/menaquinone biosynthesis methyltransferase	ntab18	71,81		M794_3011	A591_2409	P639_7004	P640_1402	P641_1581	P643_0417	P642_0619	P644_0393	P645_1859	V427_1771	P646_0371	P647_1300	P648_1514	P649_1168	P650_1377	P651_0427	P652_0403	P653_0386	P654_0622	P655_2692	P656_1613	P657_0713	P658_1012	P659_1211	P660_2587	P661_0720	P662_0548	P663_0257	P664_1841	P665_1437	P666_0476	P667_0613	P668_0599	P669_0668	P670_0957	P671_0800	P672_0593	P673_0957	P674_1658	P675_0401	P676_2738	P677_2211	P678_0613	P679_2524	P680_0236
370	conserved hypothetical protein	ntab18	156		M794_3010	A591_2410	P639_7005	P640_1403	P641_1580	P643_0416	P642_0620	P644_0392	P645_1858	V427_1770	P646_0372	P647_1301	P648_1515	P649_1169	P650_1376	P651_0426	P652_0404	P653_0387	P654_0623	P655_2691	P656_1614	P657_0714	P658_1013	P659_1212	P660_2586	P661_0719	P662_0547	P663_0258	P664_1842	P665_1436	P666_0475	P667_0612	P668_0598	P669_0669	P670_0958	P671_0801	P672_0592	P673_0958	P674_1657	P675_0400	P676_2739	P677_2212	P678_0614	P679_2525	P680_0237
371	polyphosphate kinase 2	ntab08	103	FS	M794_3009	A591_2411	P639_7006	P640_1404	P641_1579	P643_0415	P642_0621	P644_0391	P645_1857	V427_1769	P646_0373	P647_1302	P648_1516	P649_1170	P650_1375	P651_0425	P652_0405	P653_0388	P654_0624	P655_2690	P656_1615	P657_0715	P658_1014	P659_1213	P660_2585	P661_0718	P662_0546	P663_0259	P664_1843	P665_1435	P666_0474	P667_0611	P668_0597	P669_0670	P670_0959	P671_0802	P672_0591	P673_0959	P674_1656	P675_0399	P676_2740	P677_2213	P678_0615	P679_2526	P680_0238
372	conserved hypothetical protein	ntab18	156,704	FS	M794_3007	A591_2412	P639_7007	P640_1405	P641_1578	P643_0414	P642_0622	P644_0390	P645_1856	V427_1768	P646_0374	P647_1303	P648_1517	P649_1171	P650_1374	P651_0424	P652_0406	P653_0389	P654_0625	P655_2689	P656_1616	P657_0716	P658_1015	P659_1214	P660_2584	P661_0717	P662_0545	P663_0260	P664_1844	P665_1434	P666_0473	P667_0610	P668_0596	P669_0671	P670_0960	P671_0803	P672_0590	P673_0960	P674_1655	P675_0398	P676_2741	P677_2214	P678_0616	P679_2527	P680_0239
373	putative exodeoxyribonuclease V, gamma subunit	ntab18	132,185	FS	M794_3006	A591_2413	P639_7008	P640_1406	P641_1577	P643_0413	P642_0623	P644_0389	P645_1855	V427_1767	P646_0375	P647_1304	P648_1518	P649_1172	P650_1373	P651_0423	P652_0407	P653_0390	P654_0626	P655_2688	P656_1617	P657_0717	P658_1016	P659_1215	P660_2583	P661_0716	P662_0544	P663_0261	P664_1845	P665_1433	P666_0472	P667_0609	P668_0595	P669_0672	P670_0961	P671_0804	P672_0589	P673_0961	P674_1654	P675_0397	P676_2742	P677_2215	P678_0617	P679_2528	P680_0240
374	putative exodeoxyribonuclease V, beta subunit	ntab18	132,157	FS	M794_3005	A591_2414	P639_7009	P640_1407	P641_1576	P643_0412	P642_0624	P644_0388	P645_1854	V427_1766	P646_0376	P647_1305	P648_1519	P649_1173	P650_1372	P651_0422	P652_0408	P653_0391	P654_0627	P655_2687	P656_1618	P657_0718	P658_1017	P659_1216	P660_2582	P661_0715	P662_0543	P663_0262	P664_1846	P665_1432	P666_0471	P667_0608	P668_0594	P669_0673	P670_0962	P671_0805	P672_0588	P673_0962	P674_1653	P675_0396	P676_2743	P677_2216	P678_0618	P679_2529	P680_0241
375	exodeoxyribonuclease V, alpha subunit	ntab18	132,157	FS	M794_3004	A591_2415	P639_7010	P640_1408	P641_1575	P643_0411	P642_0625	P644_0387	P645_1853	V427_1765	P646_0377	P647_1306	P648_1520	P649_1174	P650_1371	P651_0421	P652_0409	P653_0392	P654_0628	P655_2686	P656_1619	P657_0719	P658_1018	P659_1217	P660_2581	P661_0714	P662_0542	P663_0263	P664_1847	P665_1431	P666_0470	P667_0607	P668_0593	P669_0674	P670_0963	P671_0806	P672_0587	P673_0963	P674_1652	P675_0395	P676_2744	P677_2217	P678_0619	P679_2530	P680_0242
376	beta-lactamase	ntab18	94	FS	M794_3003	A591_2416	P639_7011	P640_1409	P641_1574	P643_0410	P642_0626	P644_0386	P645_1852	V427_1764	P646_0378	P647_1307	P648_1521	P649_1175	P650_1370	P651_0420	P652_0410	P653_0393	P654_0629	P655_2685	P656_1620	P657_0720	P658_1019	P659_1218	P660_2580	P661_0713	P662_0541	P663_0264	P664_1848	P665_1430	P666_0469	P667_0606	P668_0592	P669_0675	P670_0964	P671_0807	P672_0586	P673_0964	P674_1651	P675_0394	P676_2745	P677_2218	P678_0620	P679_2531	P680_0243
377	ribosomal protein S15	ntab18	158		M794_3002	A591_2417	P639_7012	P640_1410	P641_1573	P643_0408	P642_0628	P644_0384	P645_1851	V427_1763	P646_0380	P647_1309	P648_1522	P649_1176	P650_1369	P651_0418	P652_0411	P653_0394	P654_0630	P655_2684	P656_1622	P657_0721	P658_1021	P659_1220	P660_2578	P661_0712	P662_0539	P663_0266	P664_1849	P665_1429	P666_0468	P667_0605	P668_0590	P669_0676	P670_0965	P671_0808	P672_0585	P673_0965	P674_1649	P675_0393	P676_2747	P677_2219	P678_0621	P679_2533	P680_0245
378	polyribonucleotide nucleotidyltransferase	ntab08	134	FS	M794_3001	A591_2418	P639_7013	P640_1411	P641_1572	P643_0407	P642_0629	P644_0383	P645_1850	V427_1762	P646_0381	P647_1310	P648_1523	P649_1177	P650_1368	P651_0417	P652_0412	P653_0395	P654_0631	P655_2683	P656_1623	P657_0722	P658_1022	P659_1221	P660_2577	P661_0711	P662_0538	P663_0267	P664_1850	P665_1428	P666_0467	P667_0604	P668_0589	P669_0677	P670_0966	P671_0809	P672_0584	P673_0966	P674_1648	P675_0392	P676_2748	P677_2220	P678_0622	P679_2534	P680_0246
379	CorA-like protein	ntab08	145,185	FS	M794_3000	A591_2419	P639_7014	P640_1412	P641_1571	P643_0406	P642_0630	P644_0382	P645_1849	V427_1761	P646_0382	P647_1311	P648_1524	P649_1178	P650_1367	P651_0416	P652_0413	P653_0396	P654_0632	P655_2682	P656_1624	P657_0723	P658_1023	P659_1222	P660_2576	P661_0710	P662_0537	P663_0268	P664_1851	P665_1427	P666_0466	P667_0603	P668_0588	P669_0678	P670_0967	P671_0810	P672_0583	P673_0967	P674_1647	P675_0391	P676_2749	P677_2221	P678_0623	P679_2535	P680_0247
380	conserved hypothetical protein	ntab18	156,157		M794_2999	A591_2420	P639_7015	P640_1413	P641_1570	P643_0405	P642_0631	P644_0381	P645_1848	V427_1760	P646_0383	P647_1312	P648_1525	P649_1179	P650_1366	P651_0415	P652_0414	P653_0397	P654_0633	P655_2681	P656_1625	P657_0724	P658_1024	P659_1223	P660_2575	P661_0709	P662_0536	P663_0269	P664_1852	P665_1426	P666_0465	P667_0602	P668_0587	P669_0679	P670_0968	P671_0811	P672_0582	P673_0968	P674_1646	P675_0390	P676_2750	P677_2222	P678_0624	P679_2536	P680_0248
381	DnaJ C-terminal domain protein	ntab30	95	FS	M794_2998	A591_2421	P639_7016	P640_1414	P641_1569	P643_0404	P642_0632	P644_0380	P645_1847	V427_1759	P646_0384	P647_1313	P648_1526	P649_1180	P650_1365	P651_0414	P652_0415	P653_0398	P654_0634	P655_2680	P656_1626	P657_0725	P658_1025	P659_1224	P660_2574	P661_0708	P662_0535	P663_0270	P664_1853	P665_1425	P666_0464	P667_0601	P668_0586	P669_0680	P670_0969	P671_0812	P672_0581	P673_0969	P674_1645	P675_0389	P676_2751	P677_2223	P678_0625	P679_2537	P680_0249
382	translocator protein, LysE family	ntab18	142	FS	M794_2997	A591_2422	P639_7017	P640_1415	P641_1568	P643_0403	P642_0633	P644_0379	P645_1846	V427_1758	P646_0385	P647_1314	P648_1527	P649_1181	P650_1364	P651_0413	P652_0416	P653_0399	P654_0635	P655_2679	P656_1627	P657_0726	P658_1026	P659_1225	P660_2573	P661_0707	P662_0534	P663_0271	P664_1854	P665_1424	P666_0463	P667_0600	P668_0585	P669_0681	P670_0970	P671_0813	P672_0580	P673_0970	P674_1644	P675_0388	P676_2752	P677_2224	P678_0626	P679_2538	P680_0250
383	chaperonin HslO	ntab08	95		M794_2996	A591_2423	P639_7018	P640_1416	P641_1567	P643_0402	P642_0634	P644_0378	P645_1845	V427_1757	P646_0386	P647_1315	P648_1528	P649_1182	P650_1363	P651_0412	P652_0417	P653_0400	P654_0636	P655_2678	P656_1628	P657_0727	P658_1027	P659_1226	P660_2572	P661_0706	P662_0533	P663_0272	P664_1855	P665_1423	P666_0462	P667_0599	P668_0584	P669_0682	P670_0971	P671_0814	P672_0579	P673_0971	P674_1643	P675_0387	P676_2753	P677_2225	P678_0627	P679_2539	P680_0251
384	transporter, CPA2 family	ntabw40	145	FS	M794_2995	A591_2424	P639_7019	P640_1417	P641_1566	P643_0401	P642_0635	P644_0377	P645_1844	V427_1756	P646_0387	P647_1316	P648_1529	P649_1183	P650_1362	P651_0411	P652_0418	P653_0401	P654_0637	P655_2677	P656_1629	P657_0728	P658_1028	P659_1227	P660_2571	P661_0705	P662_0532	P663_0273	P664_1856	P665_1422	P666_0461	P667_0598	P668_0583	P669_0683	P670_0972	P671_0815	P672_0578	P673_0972	P674_1642	P675_0386	P676_2754	P677_2226	P678_0628	P679_2540	P680_0252
385	primosomal protein N'	ntab22	132,157	FS	M794_2994	A591_2425	P639_7020	P640_1418	P641_1565	P643_0400	P642_0636	P644_0376	P645_1843	V427_1755	P646_0388	P647_1317	P648_1530	P649_1184	P650_1361	P651_0410	P652_0419	P653_0402	P654_0638	P655_2676	P656_1630	P657_0729	P658_1029	P659_1228	P660_2570	P661_0704	P662_0531	P663_0274	P664_1857	P665_1421	P666_0460	P667_0597	P668_0582	P669_0684	P670_0973	P671_0816	P672_0577	P673_0973	P674_1641	P675_0385	P676_2755	P677_2227	P678_0629	P679_2541	P680_0253
386	general secretion pathway protein F	ntab18	97	FS	M794_2993	A591_2426	P639_7021	P640_1419	P641_1564	P643_0399	P642_0637	P644_0375	P645_1842	V427_1754	P646_0389	P647_1318	P648_1531	P649_1185	P650_1360	P651_0409	P652_0420	P653_0403	P654_0639	P655_2675	P656_1631	P657_0730	P658_1030	P659_1229	P660_2569	P661_0703	P662_0530	P663_0275	P664_1858	P665_1420	P666_0459	P667_0596	P668_0581	P669_0685	P670_0974	P671_0817	P672_0576	P673_0974	P674_1640	P675_0384	P676_2756	P677_2228	P678_0630	P679_2542	P680_0254
387	general secretion pathway protein G	ntab22	187,97		M794_2992	A591_2427	P639_7022	P640_1420	P641_1563	P643_0398	P642_0638	P644_0374	P645_1841	V427_1753	P646_0390	P647_1319	P648_1532	P649_1186	P650_1359	P651_0408	P652_0421	P653_0404	P654_0640	P655_2674	P656_1632	P657_0731	P658_1031	P659_1230	P660_2568	P661_0702	P662_0529	P663_0276	P664_1859	P665_1419	P666_0458	P667_0595	P668_0580	P669_0686	P670_0975	P671_0818	P672_0575	P673_0975	P674_1639	P675_0383	P676_2757	P677_2229	P678_0631	P679_2543	P680_0255
388	conserved hypothetical protein	ntab18	156	FS	M794_2991	A591_2428	P639_7023	P640_1421	P641_1562	P643_0397	P642_0639	P644_0373	P645_1840	V427_1752	P646_0391	P647_1320	P648_1533	P649_1187	P650_1358	P651_0407	P652_0422	P653_0405	P654_0641	P655_2673	P656_1633	P657_0732	P658_1032	P659_1231	P660_2567	P661_0701	P662_0528	P663_0277	P664_1860	P665_1418	P666_0457	P667_0594	P668_0579	P669_0687	P670_0976	P671_0819	P672_0574	P673_0976	P674_1638	P675_0382	P676_2758	P677_2230	P678_0632	P679_0626	P680_0256
389	CsaA protein	ntab18	95,97		M794_2990	A591_2429	P639_7024	P640_1422	P641_1561	P643_0396	P642_0640	P644_0372	P645_1839	V427_1751	P646_0392	P647_1321	P648_1534	P649_1188	P650_1357	P651_0406	P652_0423	P653_0406	P654_0642	P655_2672	P656_1634	P657_0733	P658_1033	P659_1232	P660_2566	P661_0700	P662_0527	P663_0278	P664_1861	P665_1417	P666_0456	P667_0593	P668_0578	P669_0688	P670_0977	P671_0820	P672_0573	P673_0977	P674_1637	P675_0381	P676_2759	P677_2231	P678_0633	P679_0625	P680_0257
390	apolipoprotein N-acyltransferase	ntabw02	140		M794_2989	A591_2430	P639_7025	P640_1423	P641_1560	P643_0395	P642_0641	P644_0371	P645_1838	V427_1750	P646_0393	P647_1322	P648_1535	P649_1189	P650_1356	P651_0405	P652_0424	P653_0407	P654_0643	P655_2671	P656_1635	P657_0734	P658_1034	P659_1233	P660_2565	P661_0699	P662_0526	P663_0279	P664_1862	P665_1416	P666_0455	P667_0592	P668_0577	P669_0689	P670_0978	P671_0821	P672_0572	P673_0978	P674_1636	P675_0380	P676_2760	P677_2232	P678_0634	P679_0624	P680_0258
391	CBS domain protein	ntab08	141,157		M794_2988	A591_2431	P639_7026	P640_1424	P641_1559	P643_0394	P642_0642	P644_0370	P645_1837	V427_1749	P646_0394	P647_1323	P648_1536	P649_1190	P650_1355	P651_0404	P652_0425	P653_0408	P654_0644	P655_2670	P656_1636	P657_0735	P658_1035	P659_1234	P660_2564	P661_0698	P662_0525	P663_0280	P664_1863	P665_1415	P666_0454	P667_0591	P668_0576	P669_0690	P670_0979	P671_0822	P672_0571	P673_0979	P674_1635	P675_0379	P676_2761	P677_2233	P678_0635	P679_0623	P680_0259
392	conserved hypothetical protein	ntab18	156,168,185		M794_2987	A591_2432	P639_7027	P640_1425	P641_1558	P643_0393	P642_0643	P644_0369	P645_1836	V427_1748	P646_0395	P647_1324	P648_1537	P649_1191	P650_1354	P651_0403	P652_0426	P653_0409	P654_0645	P655_2669	P656_1637	P657_0736	P658_1036	P659_1235	P660_2563	P661_0697	P662_0524	P663_0281	P664_1864	P665_1414	P666_0453	P667_0590	P668_0575	P669_0691	P670_0980	P671_0823	P672_0570	P673_0980	P674_1634	P675_0378	P676_2762	P677_2234	P678_0636	P679_0622	P680_0260
393	electron-transferring-flavoprotein dehydrogenase	ntab18	112	FS	M794_2985	A591_2434	P639_7028	P640_1426	P641_1557	P643_0392	P642_0644	P644_0368	P645_1835	V427_1747	P646_0396	P647_1325	P648_1538	P649_1192	P650_1353	P651_0402	P652_0427	P653_0410	P654_0646	P655_2668	P656_1638	P657_0737	P658_1037	P659_1236	P660_2562	P661_0696	P662_0523	P663_0282	P664_1865	P665_1413	P666_0452	P667_0588	P668_0573	P669_0692	P670_0981	P671_0824	P672_0569	P673_0982	P674_1633	P675_0377	P676_2763	P677_2235	P678_0637	P679_0621	P680_0261
394	conserved hypothetical protein	ntab22	156,157		M794_2984	A591_2435	P639_7029	P640_1427	P641_1556	P643_0391	P642_0645	P644_0367	P645_1834	V427_1746	P646_0397	P647_1326	P648_1539	P649_1193	P650_1352	P651_0401	P652_0428	P653_0411	P654_0647	P655_2667	P656_1639	P657_0738	P658_1038	P659_1237	P660_2561	P661_0695	P662_0522	P663_0283	P664_1866	P665_1412	P666_0451	P667_0587	P668_0572	P669_0693	P670_0982	P671_0825	P672_0568	P673_0983	P674_1632	P675_0376	P676_2764	P677_2236	P678_0638	P679_0620	P680_0262
395	glutamate racemase	ntab18	185,89	FS	M794_2983	A591_2436	P639_7030	P640_1428	P641_1555	P643_0390	P642_0646	P644_0366	P645_1833	V427_1745	P646_0398	P647_1327	P648_1540	P649_1194	P650_1351	P651_0400	P652_0429	P653_0412	P654_0648	P655_2666	P656_1640	P657_0739	P658_1039	P659_1238	P660_2560	P661_0694	P662_0521	P663_0284	P664_1867	P665_1411	P666_0450	P667_0586	P668_0571	P669_0694	P670_0983	P671_0826	P672_0567	P673_0984	P674_1631	P675_0375	P676_2765	P677_2237	P678_0639	P679_0619	P680_0263
396	conserved hypothetical protein	ntab18	156,185	FS	M794_2981	A591_2437	P639_7031	P640_1430	P641_1553	P643_0389	P642_0647	P644_0365	P645_1831	V427_1744	P646_0399	P647_1329	P648_1541	P649_1195	P650_1350	P651_0399	P652_0431	P653_0414	P654_0650	P655_2665	P656_1642	P657_0740	P658_1041	P659_1240	P660_2559	P661_0693	P662_0520	P663_0285	P664_1869	P665_1409	P666_0449	P667_0584	P668_0569	P669_0695	P670_0984	P671_0828	P672_0566	P673_0986	P674_1630	P675_0374	P676_2767	P677_2239	P678_0640	P679_0617	P680_0265
397	ferrochelatase	ntab18	79		M794_2980	A591_2438	P639_7032	P640_1431	P641_1552	P643_0388	P642_0648	P644_0364	P645_1830	V427_1743	P646_0400	P647_1330	P648_1542	P649_1196	P650_1349	P651_0398	P652_0432	P653_0415	P654_0651	P655_2664	P656_1643	P657_0741	P658_1042	P659_1241	P660_2558	P661_0692	P662_0519	P663_0286	P664_1870	P665_1408	P666_0448	P667_0583	P668_0568	P669_0696	P670_0985	P671_0829	P672_0565	P673_0987	P674_1629	P675_0373	P676_2768	P677_2240	P678_0641	P679_0616	P680_0266
398	metallo-beta-lactamase domain protein	ntab30	157		M794_2978	A591_2439	P639_7034	P640_1433	P641_1550	P643_0386	P642_0650	P644_0362	P645_1828	V427_1741	P646_0402	P647_1332	P648_1544	P649_1198	P650_1347	P651_0396	P652_0434	P653_0417	P654_0653	P655_2662	P656_1645	P657_0743	P658_1044	P659_1243	P660_2556	P661_0690	P662_0517	P663_0288	P664_1872	P665_1406	P666_0446	P667_0581	P668_0566	P669_0698	P670_0987	P671_0831	P672_0563	P673_0989	P674_1627	P675_0371	P676_2770	P677_2242	P678_0643	P679_0614	P680_0268
399	conserved hypothetical protein	ntab18	156,157,185		M794_2979	A591_2440	P639_7033	P640_1432	P641_1551	P643_0387	P642_0649	P644_0363	P645_1829	V427_1742	P646_0401	P647_1331	P648_1543	P649_1197	P650_1348	P651_0397	P652_0433	P653_0416	P654_0652	P655_2663	P656_1644	P657_0742	P658_1043	P659_1242	P660_2557	P661_0691	P662_0518	P663_0287	P664_1871	P665_1407	P666_0447	P667_0582	P668_0567	P669_0697	P670_0986	P671_0830	P672_0564	P673_0988	P674_1628	P675_0372	P676_2769	P677_2241	P678_0642	P679_0615	P680_0267
400	conserved hypothetical protein	ntab18	156,703		M794_2977	A591_2441	P639_7035	P640_1434	P641_1549	P643_0385	P642_0651	P644_0361	P645_1827	V427_1740	P646_0403	P647_1333	P648_1545	P649_1199	P650_1346	P651_0395	P652_0435	P653_0418	P654_0654	P655_2661	P656_1646	P657_0744	P658_1045	P659_1244	P660_2555	P661_0689	P662_0516	P663_0289	P664_1873	P665_1405	P666_0445	P667_0580	P668_0565	P669_0699	P670_0988	P671_0832	P672_0562	P673_0990	P674_1626	P675_0370	P676_2771	P677_2243	P678_0644	P679_0613	P680_0269
401	uncharacterized flavoprotein, PP_4765 family	ntab18	157	FS	M794_2976	A591_2442	P639_7036	P640_1436	P641_1547	P643_0384	P642_0652	P644_0360	P645_1825	V427_1738	P646_0404	P647_1334	P648_1546	P649_1200	P650_1345	P651_0394	P652_0436	P653_0419	P654_0655	P655_2660	P656_1647	P657_0745	P658_1046	P659_1245	P660_2554	P661_0688	P662_0515	P663_0290	P664_1875	P665_1403	P666_0444	P667_0579	P668_0564	P669_0700	P670_0989	P671_0833	P672_0561	P673_0991	P674_1625	P675_0369	P676_2772	P677_2245	P678_0645	P679_0612	P680_0270
402	S-(hydroxymethyl)glutathione synthase	ntab18	157,698		M794_2975	A591_2443	P639_7037	P640_1437	P641_1546	P643_0383	P642_0653	P644_0359	P645_1824	V427_1737	P646_0405	P647_1335	P648_1547	P649_1201	P650_1344	P651_0393	P652_0437	P653_0420	P654_0656	P655_2659	P656_1648	P657_0746	P658_1047	P659_1246	P660_2553	P661_0687	P662_0514	P663_0291	P664_1876	P665_1402	P666_0443	P667_0578	P668_0563	P669_0701	P670_0990	P671_0834	P672_0560	P673_0992	P674_1624	P675_0368	P676_2773	P677_2246	P678_0646	P679_0611	P680_0271
403	protein CrcB	ntabw04	156,157		M794_2974	A591_2444	P639_7038	P640_1438	P641_1545	P643_0382	P642_0654	P644_0358	P645_1823	V427_1736	P646_0406	P647_1336	P648_1548	P649_1202	P650_1343	P651_0392	P652_0438	P653_0421	P654_0657	P655_2658	P656_1649	P657_0747	P658_1048	P659_1247	P660_2552	P661_0686	P662_0513	P663_0292	P664_1877	P665_1401	P666_0442	P667_0577	P668_0562	P669_0702	P670_0991	P671_0835	P672_0559	P673_0993	P674_1623	P675_0367	P676_2774	P677_2247	P678_0647	P679_0610	P680_0272
404	HopJ type III effector protein	ntab18	187,97		M794_2973	A591_2445	P639_7039	P640_1439	P641_1544	P643_0381	P642_0655	P644_0357	P645_1822	V427_1735	P646_0407	P647_1337	P648_1549	P649_1203	P650_1342	P651_0391	P652_0439	P653_0422	P654_0658	P655_2657	P656_1650	P657_0748	P658_1049	P659_1248	P660_2551	P661_0685	P662_0512	P663_0293	P664_1878	P665_1400	P666_0441	P667_0576	P668_0561	P669_0703	P670_0992	P671_0836	P672_0558	P673_0994	P674_1622	P675_0366	P676_2775	P677_2248	P678_0648	P679_0609	P680_0273
405	ribosomal protein L31	ntab18	158		M794_2972	A591_2446	P639_7040	P640_1440	P641_1543	P643_0380	P642_0656	P644_0356	P645_1821	V427_1734	P646_0408	P647_1338	P648_1550	P649_1204	P650_1341	P651_0390	P652_0440	P653_0423	P654_0659	P655_2656	P656_1651	P657_0749	P658_1050	P659_1249	P660_2550	P661_0684	P662_0511	P663_0294	P664_1879	P665_1399	P666_0440	P667_0575	P668_0560	P669_0704	P670_0993	P671_0837	P672_0557	P673_0995	P674_1621	P675_0365	P676_2776	P677_2249	P678_0649	P679_0608	P680_0274
406	ABC1 family protein	ntab18	157		M794_2971	A591_2447	P639_7041	P640_1441	P641_1542	P643_0379	P642_0657	P644_0355	P645_1820	V427_1733	P646_0409	P647_1339	P648_1551	P649_1205	P650_1340	P651_0389	P652_0441	P653_0424	P654_0660	P655_2655	P656_1652	P657_0750	P658_1051	P659_1250	P660_2549	P661_0683	P662_0510	P663_0295	P664_1880	P665_1398	P666_0439	P667_0574	P668_0559	P669_0705	P670_0994	P671_0838	P672_0556	P673_0996	P674_1620	P675_0364	P676_2777	P677_2250	P678_0650	P679_0607	P680_0275
407	acyl-CoA dehydrogenase, C-terminal domain protein	ntab18	106,116,120,159,177	FS	M794_2970	A591_2448	P639_7042	P640_1442	P641_1541	P643_0378	P642_0658	P644_0354	P645_1819	V427_1732	P646_0410	P647_1340	P648_1552	P649_1206	P650_1339	P651_0388	P652_0442	P653_0425	P654_0661	P655_2654	P656_1653	P657_0751	P658_1052	P659_1251	P660_2548	P661_0682	P662_0509	P663_0296	P664_1881	P665_1397	P666_0438	P667_0573	P668_0558	P669_0706	P670_0995	P671_0839	P672_0555	P673_0997	P674_1619	P675_0363	P676_2778	P677_2251	P678_0651	P679_0606	P680_0276
408	acyl-CoA dehydrogenase, C-terminal domain protein	ntab18	114,116,120,159,177	FS	M794_2969	A591_2449	P639_7043	P640_1443	P641_1540	P643_0377	P642_0659	P644_0353	P645_1818	V427_1731	P646_0411	P647_1341	P648_1553	P649_1207	P650_1338	P651_0387	P652_0443	P653_0426	P654_0662	P655_2653	P656_1654	P657_0752	P658_1053	P659_1252	P660_2547	P661_0681	P662_0508	P663_0297	P664_1882	P665_1396	P666_0437	P667_0572	P668_0557	P669_0707	P670_0996	P671_0841	P672_0554	P673_0998	P674_1618	P675_0362	P676_2779	P677_2252	P678_0652	P679_0605	P680_0277
409	putative multidrug efflux protein	ntab18	147,185,94	FS	M794_2968	A591_2450	P639_7044	P640_1444	P641_1539	P643_0376	P642_0660	P644_0352	P645_1817	V427_1730	P646_0412	P647_1342	P648_1554	P649_1208	P650_1337	P651_0386	P652_0444	P653_0427	P654_0663	P655_2652	P656_1655	P657_0753	P658_1054	P659_1253	P660_2546	P661_0680	P662_0507	P663_0298	P664_1883	P665_1395	P666_0436	P667_0571	P668_0556	P669_0708	P670_0997	P671_0842	P672_0553	P673_0999	P674_1617	P675_0361	P676_2780	P677_2253	P678_0653	P679_0604	P680_0278
410	conserved hypothetical protein	ntab21	156,157,185	FS	M794_2967	A591_2451	P639_7045	P640_1445	P641_1538	P643_0375	P642_0661	P644_0351	P645_1816	V427_1729	P646_0413	P647_1343	P648_1555	P649_1209	P650_1336	P651_0385	P652_0445	P653_0428	P654_0664	P655_2651	P656_1656	P657_0754	P658_1055	P659_1254	P660_2545	P661_0679	P662_0506	P663_0299	P664_1884	P665_1394	P666_0435	P667_0570	P668_0555	P669_0709	P670_0998	P671_0843	P672_0552	P673_1000	P674_1616	P675_0360	P676_2781	P677_2254	P678_0654	P679_0603	P680_0279
411	putative coproporphyrinogen dehydrogenase	gacin39	79		M794_2966	A591_2452	P639_7047	P640_1446	P641_1537	P643_0374	P642_0662	P644_0350	P645_1815	V427_1728	P646_0414	P647_1344	P648_1556	P649_1210	P650_1335	P651_0384	P652_0446	P653_0429	P654_0665	P655_2650	P656_1657	P657_0755	P658_1056	P659_1255	P660_2544	P661_0678	P662_0505	P663_0300	P664_1885	P665_1393	P666_0434	P667_0569	P668_0554	P669_0710	P670_0999	P671_0844	P672_0551	P673_1001	P674_1615	P675_0359	P676_2782	P677_2255	P678_0655	P679_0602	P680_0280
412	oxidoreductase, short chain dehydrogenase/reductase family protein	ntab18	156,703		M794_2965	A591_2453	P639_7048	P640_1447	P641_1536	P643_0373	P642_0663	P644_0349	P645_1814	V427_1727	P646_0415	P647_1345	P648_1557	P649_1211	P650_1334	P651_0383	P652_0447	P653_0430	P654_0666	P655_2649	P656_1658	P657_0756	P658_1057	P659_1256	P660_2543	P661_0677	P662_0504	P663_0301	P664_1886	P665_1392	P666_0433	P667_0568	P668_0553	P669_0711	P670_1000	P671_0845	P672_0550	P673_1002	P674_1614	P675_0358	P676_2783	P677_2256	P678_0656	P679_0601	P680_0281
413	LysR substrate-binding domain protein	ntabw119	141,185,261,264		M794_2964	A591_2454	P639_7049	P640_1448	P641_1535	P643_0372	P642_0664	P644_0348	P645_1813	V427_1726	P646_0416	P647_1346	P648_1558	P649_1212	P650_1333	P651_0382	P652_0448	P653_0431	P654_0667	P655_2648	P656_1659	P657_0757	P658_1058	P659_1257	P660_2542	P661_0676	P662_0503	P663_0302	P664_1887	P665_1391	P666_0432	P667_0567	P668_0552	P669_0712	P670_1001	P671_0846	P672_0549	P673_1003	P674_1613	P675_0357	P676_2784	P677_2257	P678_0657	P679_0600	P680_0282
414	AMP-binding enzyme	ntab30	185,703	FS	M794_2187	A591_2457	P639_7052	P640_1451	P641_1532	P643_0369	P642_0667	P644_0345	P645_1810	V427_1723	P646_0419	P647_1350	P648_1561	P649_1215	P650_1330	P651_0379	P652_0451	P653_0434	P654_0670	P655_2645	P656_1662	P657_0760	P658_1061	P659_1260	P660_2539	P661_0673	P662_0500	P663_0305	P664_1890	P665_1388	P666_0429	P667_0564	P668_0549	P669_0715	P670_1004	P671_0849	P672_0546	P673_1006	P674_1610	P675_0354	P676_2787	P677_2260	P678_0660	P679_0597	P680_0285
415	S1 RNA binding domain protein	ntab18	156,157,166	FS	M794_2188	A591_2458	P639_7053	P640_1452	P641_1531	P643_0368	P642_0668	P644_0344	P645_1809	V427_1722	P646_0420	P647_1351	P648_1562	P649_1216	P650_1329	P651_0378	P652_0452	P653_0435	P654_0671	P655_2644	P656_1663	P657_0761	P658_1062	P659_1262	P660_2538	P661_0672	P662_0499	P663_0306	P664_1891	P665_1387	P666_0428	P667_0563	P668_0548	P669_0716	P670_1005	P671_0850	P672_0545	P673_1007	P674_1609	P675_0353	P676_2788	P677_2261	P678_0661	P679_0596	P680_0286
416	conserved hypothetical protein	ntab18	156		M794_2189	A591_2459	P639_7054	P640_1453	P641_1530	P643_0367	P642_0669	P644_0343	P645_1808	V427_1721	P646_0421	P647_1352	P648_1563	P649_1217	P650_1328	P651_0377	P652_0453	P653_0436	P654_0672	P655_2643	P656_1664	P657_0762	P658_1063	P659_1263	P660_2537	P661_0671	P662_0498	P663_0307	P664_1892	P665_1386	P666_0427	P667_0562	P668_0547	P669_0717	P670_1006	P671_0851	P672_0544	P673_1008	P674_1608	P675_0352	P676_2789	P677_2262	P678_0662	P679_0595	P680_0287
417	pseudouridine synthase, RluA family	ntab18	168	FS	M794_2191	A591_2461	P639_7055	P640_1454	P641_1529	P643_0366	P642_0670	P644_0342	P645_1807	V427_1720	P646_0422	P647_1353	P648_1564	P649_1218	P650_1327	P651_0376	P652_0454	P653_0437	P654_0673	P655_2642	P656_1665	P657_0763	P658_1064	P659_1264	P660_2536	P661_0670	P662_0497	P663_0308	P664_1893	P665_1385	P666_0426	P667_0560	P668_0546	P669_0718	P670_1007	P671_0852	P672_0543	P673_1009	P674_1607	P675_0351	P676_2790	P677_2263	P678_0663	P679_0594	P680_0288
418	HAD hydrolase, family IA, variant 1	ntab08	703		M794_2192	A591_2462	P639_7056	P640_1455	P641_1528	P643_0365	P642_0671	P644_0341	P645_1806	V427_1719	P646_0423	P647_1354	P648_1565	P649_1219	P650_1326	P651_0375	P652_0455	P653_0438	P654_0674	P655_2641	P656_1666	P657_0764	P658_1065	P659_1265	P660_2535	P661_0669	P662_0496	P663_0309	P664_1894	P665_1384	P666_0425	P667_0559	P668_0545	P669_0719	P670_1008	P671_0853	P672_0542	P673_1010	P674_1606	P675_0350	P676_2791	P677_2264	P678_0664	P679_0593	P680_0289
419	HTH domain protein	ntab18	157,261,81	FS	M794_2193	A591_2463	P639_7057	P640_1456	P641_1527	P643_0364	P642_0672	P644_0340	P645_1805	V427_1718	P646_0424	P647_1355	P648_1566	P649_1220	P650_1325	P651_0374	P652_0456	P653_0439	P654_0675	P655_2640	P656_1667	P657_0765	P658_1066	P659_1266	P660_2534	P661_0668	P662_0495	P663_0310	P664_1895	P665_1383	P666_0424	P667_0558	P668_0544	P669_0720	P670_1009	P671_0854	P672_0541	P673_1011	P674_1605	P675_0349	P676_2792	P677_2265	P678_0665	P679_0592	P680_0290
420	glutathione S-transferase, N-terminal domain protein	ntabw117	157	FS	M794_2194	A591_2464	P639_7058	P640_1457	P641_1526	P643_0363	P642_0673	P644_0339	P645_1804	V427_1717	P646_0425	P647_1356	P648_1567	P649_1221	P650_1324	P651_0373	P652_0457	P653_0440	P654_0676	P655_2639	P656_1668	P657_0766	P658_1067	P659_1267	P660_2533	P661_0667	P662_0494	P663_0311	P664_1896	P665_1382	P666_0423	P667_0557	P668_0543	P669_0721	P670_1010	P671_0855	P672_0540	P673_1012	P674_1604	P675_0348	P676_2793	P677_2266	P678_0666	P679_0591	P680_0291
421	conserved hypothetical protein	ntab18	156,157	FS	M794_2195	A591_2465	P639_7059	P640_1458	P641_1525	P643_0362	P642_0674	P644_0338	P645_1803	V427_1716	P646_0426	P647_1357	P648_1568	P649_1222	P650_1323	P651_0372	P652_0458	P653_0441	P654_0677	P655_2638	P656_1669	P657_0767	P658_1068	P659_1268	P660_2532	P661_0666	P662_0493	P663_0312	P664_1897	P665_1381	P666_0422	P667_0556	P668_0542	P669_0722	P670_1011	P671_0856	P672_0539	P673_1013	P674_1603	P675_0347	P676_2794	P677_2267	P678_0667	P679_0590	P680_0292
422	LysR substrate binding domain family protein	ntab18	129,141,261	FS	M794_2196	A591_2466	P639_7060	P640_1459	P641_1524	P643_0361	P642_0675	P644_0337	P645_1802	V427_1715	P646_0427	P647_1358	P648_1569	P649_1223	P650_1322	P651_0371	P652_0459	P653_0442	P654_0678	P655_2637	P656_1670	P657_0768	P658_1069	P659_1269	P660_2531	P661_0665	P662_0492	P663_0313	P664_1898	P665_1380	P666_0421	P667_0555	P668_0541	P669_0723	P670_1012	P671_0857	P672_0538	P673_1014	P674_1602	P675_0346	P676_2795	P677_2268	P678_0668	P679_0589	P680_0293
423	conserved hypothetical protein	ntab18	156,157,94	FS	M794_2197	A591_2467	P639_7061	P640_1460	P641_1523	P643_0360	P642_0676	P644_0336	P645_1801	V427_1714	P646_0428	P647_1359	P648_1570	P649_1224	P650_1321	P651_0370	P652_0460	P653_0443	P654_0679	P655_2636	P656_1671	P657_0769	P658_1070	P659_1270	P660_2530	P661_0664	P662_0491	P663_0314	P664_1899	P665_1379	P666_0420	P667_0554	P668_0540	P669_0724	P670_1013	P671_0858	P672_0537	P673_1015	P674_1601	P675_0345	P676_2796	P677_2269	P678_0669	P679_0588	P680_0294
424	catalase/peroxidase HPI	ntab18	96	FS	M794_2198	A591_2468	P639_7062	P640_1461	P641_1522	P643_0359	P642_0677	P644_0335	P645_1800	V427_1713	P646_0429	P647_1360	P648_1571	P649_1225	P650_1320	P651_0369	P652_0461	P653_0444	P654_0680	P655_2635	P656_1672	P657_0770	P658_1071	P659_1271	P660_2529	P661_0663	P662_0490	P663_0315	P664_1900	P665_1378	P666_0419	P667_0553	P668_0539	P669_0725	P670_1014	P671_0859	P672_0536	P673_1016	P674_1600	P675_0344	P676_2797	P677_2270	P678_0670	P679_0587	P680_0295
425	phosphoenolpyruvate-protein phosphotransferase	ntab08	144,157,700	FS	M794_2199	A591_2469	P639_7063	P640_1462	P641_1521	P643_0358	P642_0678	P644_0334	P645_1799	V427_1711	P646_0430	P647_1361	P648_1572	P649_1226	P650_1319	P651_0368	P652_0462	P653_0445	P654_0681	P655_2634	P656_1673	P657_0771	P658_1072	P659_1272	P660_2528	P661_0662	P662_0489	P663_0316	P664_1901	P665_1377	P666_0418	P667_0552	P668_0538	P669_0726	P670_1015	P671_0860	P672_0535	P673_1017	P674_1599	P675_0343	P676_2798	P677_2271	P678_0671	P679_0586	P680_0296
426	bis(5'-nucleosyl)-tetraphosphatase (symmetrical)	ntab18	103,122,134,187,703		M794_2200	A591_2470	P639_7064	P640_1463	P641_1520	P643_0357	P642_0679	P644_0333	P645_1798	V427_1710	P646_0431	P647_1362	P648_1573	P649_1227	P650_1318	P651_0367	P652_0463	P653_0446	P654_0682	P655_2633	P656_1674	P657_0772	P658_1073	P659_1273	P660_2527	P661_0661	P662_0488	P663_0317	P664_1902	P665_1376	P666_0417	P667_0551	P668_0537	P669_0727	P670_1016	P671_0861	P672_0534	P673_1018	P674_1598	P675_0342	P676_2799	P677_2272	P678_0672	P679_0585	P680_0297
427	HAD hydrolase, family IB	ntab18	703		M794_2201	A591_2471	P639_7065	P640_1464	P641_1519	P643_0356	P642_0680	P644_0332	P645_1797	V427_1709	P646_0432	P647_1363	P648_1574	P649_1228	P650_1317	P651_0366	P652_0464	P653_0447	P654_0683	P655_2632	P656_1675	P657_0773	P658_1074	P659_1274	P660_2526	P661_0660	P662_0487	P663_0318	P664_1903	P665_1375	P666_0416	P667_0550	P668_0536	P669_0728	P670_1017	P671_0862	P672_0533	P673_1019	P674_1597	P675_0341	P676_2800	P677_2273	P678_0673	P679_0584	P680_0298
428	conserved hypothetical protein	ntab18	156,704				P639_7066	P640_1465	P641_1518	P643_0355	P642_0681	P644_0331	P645_1796	V427_1708	P646_0433	P647_1364	P648_1575	P649_1229	P650_1316	P651_0365	P652_0465	P653_0448	P654_0684	P655_2631	P656_1676	P657_0774	P658_1075	P659_1275	P660_2525	P661_0659	P662_0486	P663_0319	P664_1904	P665_1374	P666_0415		P668_0535	P669_0729	P670_1018	P671_0863	P672_0532	P673_1020	P674_1596	P675_0340	P676_2801	P677_2274	P678_0674	P679_0583	P680_0299
429	hypothetical protein	ntab18	156				P639_7067	P640_1466	P641_1517	P643_0354	P642_0682	P644_0330	P645_1795	V427_1707	P646_0434	P647_1365	P648_1576	P649_1230	P650_1315	P651_0364	P652_0466	P653_0449	P654_0685	P655_2630	P656_1677	P657_0775	P658_1076	P659_1276	P660_2524	P661_0658	P662_0485	P663_0320	P664_1905	P665_1373	P666_0414		P668_0534	P669_0730	P670_1019	P671_0864	P672_0531	P673_1021	P674_1595	P675_0339	P676_2802	P677_2275	P678_0675	P679_0582	P680_0300
430	LysR substrate binding domain family protein	ntab18	141,185,261,264	FS	M794_2202	A591_2472	P639_7068	P640_1467	P641_1516	P643_0353	P642_0683	P644_0329	P645_1794	V427_1706	P646_0435	P647_1366	P648_1577	P649_1231	P650_1314	P651_0363	P652_0467	P653_0450	P654_0686	P655_2629	P656_1678	P657_0776	P658_1077	P659_1277	P660_2523	P661_0657	P662_0484	P663_0321	P664_1906	P665_1372	P666_0413	P667_0549	P668_0533	P669_0731	P670_1020	P671_0865	P672_0530	P673_1022	P674_1594	P675_0338	P676_2803	P677_2276	P678_0676	P679_0581	P680_0301
431	conserved hypothetical protein	ntab18	156,157,185		M794_2203	A591_2473	P639_7069	P640_1468	P641_1515	P643_0352	P642_0684	P644_0328	P645_1793	V427_1705	P646_0436	P647_1367	P648_1578	P649_1232	P650_1313	P651_0362	P652_0468	P653_0451	P654_0687	P655_2628	P656_1679	P657_0777	P658_1078	P659_1278	P660_2522	P661_0656	P662_0483	P663_0322	P664_1907	P665_1371	P666_0412	P667_0548	P668_0532	P669_0732	P670_1021	P671_0866	P672_0529	P673_1023	P674_1593	P675_0337	P676_2804	P677_2277	P678_0677	P679_0580	P680_0302
432	3-isopropylmalate dehydratase, large subunit	ntab22	185,74	FS	M794_2204	A591_2474	P639_7070	P640_1469	P641_1514	P643_0351	P642_0685	P644_0327	P645_1792	V427_1704	P646_0437	P647_1368	P648_1579	P649_1233	P650_1312	P651_0361	P652_0469	P653_0452	P654_0688	P655_2627	P656_1680	P657_0778	P658_1079	P659_1279	P660_2521	P661_0655	P662_0482	P663_0323	P664_1908	P665_1370	P666_0411	P667_0547	P668_0531	P669_0733	P670_1022	P671_0867	P672_0528	P673_1024	P674_1592	P675_0336	P676_2805	P677_2278	P678_0678	P679_0579	P680_0303
433	3-isopropylmalate dehydratase, small subunit	ntab18	74		M794_2205	A591_2475	P639_7071	P640_1470	P641_1513	P643_0350	P642_0686	P644_0326	P645_1791	V427_1703	P646_0438	P647_1369	P648_1580	P649_1234	P650_1311	P651_0360	P652_0470	P653_0453	P654_0689	P655_2626	P656_1681	P657_0779	P658_1080	P659_1280	P660_2520	P661_0654	P662_0481	P663_0324	P664_1909	P665_1369	P666_0410	P667_0546	P668_0530	P669_0734	P670_1023	P671_0868	P672_0527	P673_1025	P674_1591	P675_0335	P676_2806	P677_2279	P678_0679	P679_0578	P680_0304
434	conserved hypothetical protein	ntab18	156,704,88	FS	M794_2206	A591_2476	P639_7072	P640_1471	P641_1512	P643_0349	P642_0687	P644_0325	P645_1790	V427_1702	P646_0439	P647_1370	P648_1581	P649_1235	P650_1310	P651_0359	P652_0471	P653_0454	P654_0690	P655_2625	P656_1682	P657_0780	P658_1081	P659_1281	P660_2519	P661_0653	P662_0480	P663_0325	P664_1910	P665_1368	P666_0409	P667_0545	P668_0529	P669_0735	P670_1024	P671_0869	P672_0526	P673_1026	P674_1590	P675_0334	P676_2807	P677_2280	P678_0680	P679_0577	P680_0305
435	3-isopropylmalate dehydrogenase	ntab08	74	FS	M794_2207	A591_2477	P639_7073	P640_1472	P641_1511	P643_0348	P642_0688	P644_0324	P645_1789	V427_1701	P646_0440	P647_1371	P648_1582	P649_1236	P650_1309	P651_0358	P652_0472	P653_0455	P654_0691	P655_2624	P656_1683	P657_0781	P658_1082	P659_1282	P660_2518	P661_0652	P662_0479	P663_0326	P664_1911	P665_1367	P666_0408	P667_0544	P668_0528	P669_0736	P670_1025	P671_0870	P672_0525	P673_1027	P674_1589	P675_0333	P676_2808	P677_2281	P678_0681	P679_0576	P680_0306
436	conserved hypothetical protein	ntab30	156,704		M794_2208	A591_2478	P639_7074	P640_1473	P641_1510	P643_0347	P642_0689	P644_0323	P645_1788	V427_1700	P646_0441	P647_1372	P648_1583	P649_1237	P650_1308	P651_0357	P652_0473	P653_0456	P654_0692	P655_2623	P656_1684	P657_0782	P658_1083	P659_1283	P660_2517	P661_0651	P662_0478	P663_0327	P664_1912	P665_1366	P666_0407	P667_0543	P668_0527	P669_0737	P670_1026	P671_0871	P672_0524	P673_1028	P674_1588	P675_0332	P676_2809	P677_2282	P678_0682	P679_0575	P680_0307
437	conserved hypothetical protein	ntab18	156		M794_2209	A591_2479	P639_7075	P640_0036	P641_0676	P643_0346	P642_0690	P644_0322	P645_0285	V427_1697	P646_0442	P647_1373	P648_1584	P649_1238	P650_1307	P651_0356	P652_0474	P653_0457	P654_0693	P655_2622	P656_1685	P657_0783	P658_1084	P659_1284	P660_2516	P661_0650	P662_0477	P663_0328	P664_1181	P665_0955	P666_0406	P667_0542	P668_0526	P669_0738	P670_1027	P671_0872	P672_0523	P673_1029	P674_1587	P675_0331	P676_2810	P677_0342	P678_0683	P679_0574	P680_0308
438	translation initiation factor IF-1	ntab18	169		M794_2210	A591_2480	P639_7076	P640_0037	P641_0677	P643_0345	P642_0691	P644_0321	P645_0286	V427_1696	P646_0443	P647_1374	P648_1585	P649_1239	P650_1306	P651_0355	P652_0475	P653_0458	P654_0694	P655_2621	P656_1686	P657_0784	P658_1085	P659_1285	P660_2515	P661_0649	P662_0476	P663_0329	P664_1182	P665_0954	P666_0405	P667_0541	P668_0525	P669_0739	P670_1028	P671_0873	P672_0522	P673_1030	P674_1586	P675_0330	P676_2811	P677_0343	P678_0684	P679_0573	P680_0309
439	transcriptional regulator, AraC family	ntab08	185,261		M794_2211	A591_2481	P639_7077	P640_0038	P641_0678	P643_0344	P642_0692	P644_0320	P645_0287	V427_1695	P646_0444	P647_1375	P648_1586	P649_1240	P650_1305	P651_0354	P652_0476	P653_0459	P654_0695	P655_2620	P656_1687	P657_0785	P658_1086	P659_1286	P660_2514	P661_0648	P662_0475	P663_0330	P664_1183	P665_0953	P666_0404	P667_0540	P668_0524	P669_0740	P670_1029	P671_0874	P672_0521	P673_1031	P674_1585	P675_0329	P676_2812	P677_0344	P678_0685	P679_0572	P680_0310
440	tRNA pseudouridine(38-40) synthase	ntab30	168	FS	M794_2212	A591_2482	P639_7078	P640_0039	P641_0679	P643_0343	P642_0693	P644_0319	P645_0288	V427_1694	P646_0445	P647_1376	P648_1587	P649_1241	P650_1304	P651_0353	P652_0477	P653_0460	P654_0696	P655_2619	P656_1688	P657_0786	P658_1087	P659_1287	P660_2513	P661_0647	P662_0474	P663_0331	P664_1184	P665_0952	P666_0403	P667_0539	P668_0523	P669_0741	P670_1030	P671_0875	P672_0520	P673_1032	P674_1584	P675_0328	P676_2813	P677_0345	P678_0686	P679_0571	P680_0311
441	asparaginase	ntabw04	109,88	FS	M794_2213	A591_2483	P639_7079	P640_0040	P641_0680	P643_0342	P642_0694	P644_0318	P645_0289	V427_1693	P646_0446	P647_1377	P648_1588	P649_1242	P650_1303	P651_0352	P652_0478	P653_0461	P654_0697	P655_2618	P656_1689	P657_0787	P658_1088	P659_1288	P660_2512	P661_0646	P662_0473	P663_0332	P664_1185	P665_0951	P666_0402	P667_0538	P668_0522	P669_0742	P670_1031	P671_0876	P672_0519	P673_1033	P674_1583	P675_0327	P676_2814	P677_0346	P678_0687	P679_0570	P680_0312
442	conserved hypothetical protein	ntabw68	156,185	FS	M794_2214	A591_2484	P639_7080	P640_0041	P641_0681	P643_0341	P642_0695	P644_0317	P645_0290	V427_1692	P646_0447	P647_1378	P648_1589	P649_1243	P650_1302	P651_0351	P652_0479	P653_0462	P654_0698	P655_2617	P656_1690	P657_0788	P658_1089	P659_1289	P660_2511	P661_0645	P662_0472	P663_0333	P664_1186	P665_0950	P666_0401	P667_0537	P668_0521	P669_0743	P670_1032	P671_0877	P672_0518	P673_1034	P674_1582	P675_0326	P676_2815	P677_0347	P678_0688	P679_0569	P680_0313
443	conserved hypothetical protein	ntabw13	156	FS	M794_2215	A591_2485	P639_7081	P640_0042	P641_0682	P643_0340	P642_0696	P644_0316	P645_0291	V427_1691	P646_0448	P647_1379	P648_1590	P649_1244	P650_1301	P651_0350	P652_0480	P653_0463	P654_0699	P655_2616	P656_1691	P657_0789	P658_1090	P659_1290	P660_2510	P661_0644	P662_0471	P663_0334	P664_1187	P665_0949	P666_0400	P667_0536	P668_0520	P669_0744	P670_1033	P671_0878	P672_0517	P673_1035	P674_1581	P675_0325	P676_2816	P677_0348	P678_0689	P679_0568	P680_0314
444	aspartate-semialdehyde dehydrogenase	ntab18	71	FS	M794_2216	A591_2486	P639_7082	P640_0043	P641_0683	P643_0339	P642_0697	P644_0315	P645_0292	V427_1690	P646_0449	P647_1380	P648_1591	P649_1245	P650_1300	P651_0349	P652_0481	P653_0464	P654_0700	P655_2615	P656_1692	P657_0790	P658_1091	P659_1291	P660_2509	P661_0643	P662_0470	P663_0335	P664_1188	P665_0948	P666_0399	P667_0535	P668_0519	P669_0745	P670_1034	P671_0879	P672_0516	P673_1036	P674_1580	P675_0324	P676_2817	P677_0349	P678_0690	P679_0567	P680_0315
445	endonuclease/exonuclease/phosphatase family protein	ntab18	156,703		M794_2217	A591_2487	P639_7083	P640_0044	P641_0684	P643_0338	P642_0698	P644_0314	P645_0293	V427_1689	P646_0450	P647_1381	P648_1592	P649_1246	P650_1299	P651_0348	P652_0482	P653_0465	P654_0701	P655_2614	P656_1693	P657_0791	P658_1092	P659_1292	P660_2508	P661_0642	P662_0469	P663_0336	P664_1189	P665_0947	P666_0398	P667_0534	P668_0518	P669_0746	P670_1035	P671_0880	P672_0515	P673_1037	P674_1579	P675_0323	P676_2818	P677_0350	P678_0691	P679_0566	P680_0316
446	proton/sodium-glutamate symport protein GltT	ntab08	142,144,145		M794_2218	A591_2488	P639_7084	P640_0045	P641_0685	P643_0337	P642_0699	P644_0313	P645_0294	V427_1688	P646_0451	P647_1382	P648_1593	P649_1247	P650_1298	P651_0347	P652_0483	P653_0466	P654_0702	P655_2613	P656_1694	P657_0792	P658_1093	P659_1293	P660_2507	P661_0641	P662_0468	P663_0337	P664_1190	P665_0946	P666_0397	P667_0533	P668_0517	P669_0747	P670_1036	P671_0881	P672_0514	P673_1038	P674_1578	P675_0322	P676_2819	P677_0351	P678_0692	P679_0565	P680_0317
447	lipopolysaccharide core biosynthesis glycosyltransferase LpsB	ntab18	185,90	FS	M794_2219	A591_2489	P639_7085	P640_0046	P641_0686	P643_0336	P642_0700	P644_0312	P645_0295	V427_1687	P646_0452	P647_1383	P648_1594	P649_1248	P650_1297	P651_0346	P652_0484	P653_0467	P654_0703	P655_2612	P656_1695	P657_0793	P658_1094	P659_1294	P660_2506	P661_0640	P662_0467	P663_0338	P664_1191	P665_0945	P666_0396	P667_0532	P668_0516	P669_0748	P670_1037	P671_0882	P672_0513	P673_1039	P674_1577	P675_0321	P676_2820	P677_0352	P678_0693	P679_0564	P680_0318
448	putative lipid A biosynthesis lauroyl acyltransferase	ntabw42	90	FS	M794_2220	A591_2490	P639_7086	P640_0047	P641_0687	P643_0335	P642_0701	P644_0311	P645_0296	V427_1686	P646_0453	P647_1384	P648_1595	P649_1249	P650_1296	P651_0345	P652_0485	P653_0468	P654_0704	P655_2611	P656_1696	P657_0794	P658_1095	P659_1295	P660_2505	P661_0639	P662_0466	P663_0339	P664_1192	P665_0944	P666_0395	P667_0531	P668_0515	P669_0749	P670_1038	P671_0883	P672_0512	P673_1040	P674_1576	P675_0320	P676_2821	P677_0353	P678_0694	P679_0563	P680_0319
449	translocator protein, LysE family	gacin22	142	FS	M794_2221	A591_2491	P639_7087	P640_0048	P641_0688	P643_0334	P642_0702	P644_0310	P645_0297	V427_1685	P646_0454	P647_1385	P648_1596	P649_1250	P650_1295	P651_0344	P652_0486	P653_0469	P654_0705	P655_2610	P656_1697	P657_0795	P658_1096	P659_1296	P660_2504	P661_0638	P662_0465	P663_0340	P664_1193	P665_0943	P666_0394	P667_0530	P668_0514	P669_0750	P670_1039	P671_0884	P672_0511	P673_1041	P674_1575	P675_0319	P676_2822	P677_0354	P678_0695	P679_0562	P680_0320
450	ABC transporter, ATP-binding protein	ntab18	141	FS	M794_3659	A591_2492	P639_7088	P640_0049	P641_0689	P643_0333	P642_0703	P644_0309	P645_0298	V427_1684	P646_0455	P647_1386	P648_1597	P649_1251	P650_1294	P651_0343	P652_0487	P653_0470	P654_0706	P655_2609	P656_1698	P657_0796	P658_1097	P659_1297	P660_2503	P661_0637	P662_0464	P663_0341	P664_1194	P665_0942	P666_0393	P667_0529	P668_0513	P669_0751	P670_1040	P671_0885	P672_0510	P673_1042	P674_1574	P675_0318	P676_2823	P677_0355	P678_0696	P679_0561	P680_0321
451	SlyX protein	ntab18	157		M794_3658	A591_2493	P639_7089	P640_0050	P641_0690	P643_0332	P642_0704	P644_0308	P645_0299	V427_1683	P646_0456	P647_1387	P648_1598	P649_1252	P650_1293	P651_0342	P652_0488	P653_0471	P654_0707	P655_2608	P656_1699	P657_0797	P658_1098	P659_1298	P660_2502	P661_0636	P662_0463	P663_0342	P664_1195	P665_0941	P666_0392	P667_0528	P668_0512	P669_0752	P670_1041	P671_0886	P672_0509	P673_1043	P674_1573	P675_0317	P676_2824	P677_0356	P678_0697	P679_0560	P680_0322
452	zinc-binding alcohol dehydrogenase family protein	ntab22	114,703	FS	M794_3657	A591_2494	P639_7090	P640_0051	P641_0691	P643_0331	P642_0705	P644_0307	P645_0300	V427_1682	P646_0457	P647_1388	P648_1599	P649_1253	P650_1292	P651_0341	P652_0489	P653_0472	P654_0708	P655_2607	P656_1700	P657_0798	P658_1099	P659_1299	P660_2501	P661_0635	P662_0462	P663_0343	P664_1196	P665_0940	P666_0391	P667_0527	P668_0511	P669_0753	P670_1042	P671_0887	P672_0508	P673_1044	P674_1572	P675_0316	P676_2825	P677_0357	P678_0698	P679_0559	P680_0323
453	transcriptional regulator, HxlR family	ntab18	261		M794_3656	A591_2495	P639_7091	P640_0052	P641_0692	P643_0330	P642_0706	P644_0306	P645_0301	V427_1681	P646_0458	P647_1389	P648_1600	P649_1254	P650_1291	P651_0340	P652_0490	P653_0473	P654_0709	P655_2606	P656_1701	P657_0799	P658_1100	P659_1300	P660_2500	P661_0634	P662_0461	P663_0344	P664_1197	P665_0939	P666_0390	P667_0526	P668_0510	P669_0754	P670_1043	P671_0888	P672_0507	P673_1045	P674_1571	P675_0315	P676_2826	P677_0358	P678_0699	P679_0558	P680_0324
454	conserved hypothetical protein	ntab08	156		M794_3655	A591_2496	P639_7092	P640_0053	P641_0693	P643_0329	P642_0707	P644_0305	P645_0302	V427_1680	P646_0459	P647_1390	P648_1601	P649_1255	P650_1290	P651_0339	P652_0491	P653_0474	P654_0710	P655_2605	P656_1702	P657_0800	P658_1101	P659_1301	P660_2499	P661_0633	P662_0460	P663_0345	P664_1198	P665_0938	P666_0389	P667_0525	P668_0509	P669_0755	P670_1044	P671_0889	P672_0506	P673_1046	P674_1570	P675_0314	P676_2827	P677_0359	P678_0700	P679_0557	P680_0325
455	DNA topoisomerase I	ntab18	130,132,157	FS	M794_3654	A591_2497	P639_7093	P640_0054	P641_0694	P643_0328	P642_0708	P644_0304	P645_0303	V427_1679	P646_0460	P647_1391	P648_1602	P649_1256	P650_1289	P651_0338	P652_0492	P653_0475	P654_0711	P655_2604	P656_1703	P657_0801	P658_1102	P659_1302	P660_2498	P661_0632	P662_0459	P663_0346	P664_1199	P665_0937	P666_0388	P667_0524	P668_0508	P669_0756	P670_1045	P671_0890	P672_0505	P673_1047	P674_1569	P675_0313	P676_2828	P677_0360	P678_0701	P679_0556	P680_0326
456	conserved hypothetical protein	ntabw42	156	FS	M794_3653	A591_2498	P639_7094	P640_0055	P641_0695	P643_0327	P642_0709	P644_0303	P645_0304	V427_1678	P646_0461	P647_1392	P648_1603	P649_1257	P650_1288	P651_0337	P652_0493	P653_0476	P654_0712	P655_2603	P656_1704	P657_0802	P658_1103	P659_1303	P660_2497	P661_0631	P662_0458	P663_0347	P664_1200	P665_0936	P666_0387	P667_0523	P668_0507	P669_0757	P670_1046	P671_0892	P672_0504	P673_1048	P674_1568	P675_0312	P676_2829	P677_0361	P678_0702	P679_0555	P680_0327
457	putative membrane protein	ntab18	156,185,88		M794_3652	A591_2499	P639_7095	P640_0056	P641_0696	P643_0326	P642_0710	P644_0302	P645_0305	V427_1677	P646_0462	P647_1393	P648_1604	P649_1258	P650_1287	P651_0336	P652_0494	P653_0477	P654_0713	P655_2602	P656_1705	P657_0803	P658_1104	P659_1304	P660_2496	P661_0630	P662_0457	P663_0348	P664_1201	P665_0935	P666_0386	P667_0522	P668_0506	P669_0758	P670_1047	P671_0893	P672_0503	P673_1049	P674_1567	P675_0311	P676_2830	P677_0362	P678_0703	P679_0554	P680_0328
458	UvrD/REP helicase	ntab18	132,185	FS	M794_3651	A591_2500	P639_7096	P640_0057	P641_0697	P643_0325	P642_0711	P644_0301	P645_0306	V427_1676	P646_0463	P647_1394	P648_1605	P649_1259	P650_1286	P651_0335	P652_0495	P653_0478	P654_0714	P655_2601	P656_1706	P657_0804	P658_1105	P659_1305	P660_2495	P661_0629	P662_0456	P663_0349	P664_1202	P665_0934	P666_0385	P667_0521	P668_0505	P669_0759	P670_1048	P671_0894	P672_0502	P673_1050	P674_1566	P675_0310	P676_2831	P677_0363	P678_0704	P679_0553	P680_0329
459	conserved hypothetical protein	ntab08	133,156	FS	M794_3650	A591_2501	P639_7097	P640_0058	P641_0698	P643_0324	P642_0712	P644_0300	P645_0307	V427_1675	P646_0464	P647_1395	P648_1606	P649_1260	P650_1285	P651_0334	P652_0496	P653_0479	P654_0715	P655_2600	P656_1749	P657_0805	P658_1106	P659_1306	P660_2494	P661_0628	P662_0455	P663_0350	P664_1203	P665_0933	P666_0384	P667_0520	P668_0504	P669_0760	P670_1049	P671_0895	P672_0501	P673_1051	P674_1565	P675_0309	P676_2832	P677_0364	P678_0705	P679_0552	P680_0330
460	conserved hypothetical protein	ntab18	156,157,185	FS	M794_3649	A591_2502	P639_7098	P640_0059	P641_0699	P643_0323	P642_0713	P644_0299	P645_0308	V427_1674	P646_0465	P647_1396	P648_1607	P649_1261	P650_1284	P651_0333	P652_0497	P653_0480	P654_0716	P655_2599	P656_1748	P657_0806	P658_1107	P659_1307	P660_2493	P661_0627	P662_0454	P663_0351	P664_1204	P665_0932	P666_0383	P667_0519	P668_0503	P669_0761	P670_1050	P671_0896	P672_0500	P673_1052	P674_1564	P675_0308	P676_2833	P677_0365	P678_0706	P679_0551	P680_0331
461	conserved hypothetical protein	ntab18	156		M794_3648	A591_2503	P639_7099	P640_0060	P641_0700	P643_0322	P642_0714	P644_0298	P645_0309	V427_1673	P646_0466	P647_1397	P648_1608	P649_1262	P650_1283	P651_0332	P652_0498	P653_0481	P654_0717	P655_2598	P656_1747	P657_0807	P658_1108	P659_1308	P660_2492	P661_0626	P662_0453	P663_0352	P664_1205	P665_0931	P666_0382	P667_0518	P668_0502	P669_0762	P670_1051	P671_0897	P672_0499	P673_1053	P674_1563	P675_0307	P676_2834	P677_0366	P678_0707	P679_0550	P680_0332
462	conserved hypothetical protein	ntab18	156	FS	M794_3647	A591_2504	P639_7100	P640_0061	P641_0701	P643_0321	P642_0715	P644_0297	P645_0310	V427_1672	P646_0467	P647_1398	P648_1610	P649_1264	P650_1282	P651_0331	P652_0499	P653_0482	P654_0718	P655_2597	P656_1746	P657_0808	P658_1109	P659_1309	P660_2491	P661_0625	P662_0452	P663_0353	P664_1206	P665_0930	P666_0381	P667_0517	P668_0501	P669_0763	P670_1052	P671_0898	P672_0498	P673_1054	P674_1562	P675_0306	P676_2835	P677_0367	P678_0708	P679_0549	P680_0333
463	transporter, monovalent cation:proton antiporter-2 (CPA2) family protein	ntab18	145	FS	M794_3646	A591_2505	P639_7101	P640_0062	P641_0702	P643_0320	P642_0716	P644_0296	P645_0311	V427_1671	P646_0468	P647_1399	P648_1611	P649_1265	P650_1281	P651_0330	P652_0500	P653_0483	P654_0719	P655_2596	P656_1745	P657_0809	P658_1110	P659_1310	P660_2490	P661_0624	P662_0451	P663_0354	P664_1207	P665_0929	P666_0380	P667_0516	P668_0500	P669_0764	P670_1053	P671_0899	P672_0497	P673_1055	P674_1561	P675_0305	P676_2836	P677_0368	P678_0709	P679_0548	P680_0334
464	ribosomal protein L33	ntab18	158		M794_3645	A591_2506	P639_7102	P640_0063	P641_0703	P643_0319	P642_0717	P644_0295	P645_0312	V427_1670	P646_0469	P647_1400	P648_1612	P649_1266	P650_1280	P651_0329	P652_0501	P653_0484	P654_0720	P655_2595	P656_1744	P657_0810	P658_1111	P659_1311	P660_2489	P661_0623	P662_0450	P663_0355	P664_1208	P665_0928	P666_0379	P667_0515	P668_0499	P669_0765	P670_1054	P671_0900	P672_0496	P673_1056	P674_1560	P675_0304	P676_2837	P677_0369	P678_0710	P679_0547	P680_0335
465	ribosomal protein L28	ntab18	158		M794_3644	A591_2507	P639_7103	P640_0064	P641_0704	P643_0318	P642_0718	P644_0294	P645_0313	V427_1669	P646_0470	P647_1401	P648_1613	P649_1267	P650_1279	P651_0328	P652_0502	P653_0485	P654_0721	P655_2594	P656_1743	P657_0811	P658_1112	P659_1312	P660_2488	P661_0622	P662_0449	P663_0356	P664_1209	P665_0927	P666_0378	P667_0514	P668_0498	P669_0766	P670_1055	P671_0901	P672_0495	P673_1057	P674_1559	P675_0303	P676_2838	P677_0370	P678_0711	P679_0546	P680_0336
466	putative coniferyl-aldehyde dehydrogenase	ntab08	114,156,185,703		M794_3643	A591_2508	P639_7104	P640_0065	P641_0705	P643_0317	P642_0719	P644_0293	P645_0314	V427_1668	P646_0471	P647_1402	P648_1614	P649_1268	P650_1278	P651_0327	P652_0503	P653_0486	P654_0722	P655_2593	P656_1742	P657_0812	P658_1113	P659_1313	P660_2487	P661_0621	P662_0448	P663_0357	P664_1210	P665_0926	P666_0377	P667_0513	P668_0497	P669_0767	P670_1056	P671_0902	P672_0494	P673_1058	P674_1558	P675_0302	P676_2839	P677_0371	P678_0712	P679_0545	P680_0337
467	transcriptional regulator, TetR family	ntab22	156,185,261	FS	M794_3642	A591_2509	P639_7105	P640_0066	P641_0706	P643_0316	P642_0720	P644_0292	P645_0315	V427_1667	P646_0472	P647_1403	P648_1615	P649_1269	P650_1277	P651_0326	P652_0504	P653_0487	P654_0723	P655_2592	P656_1741	P657_0813	P658_1114	P659_1314	P660_2486	P661_0620	P662_0447	P663_0358	P664_1211	P665_0925	P666_0376	P667_0512	P668_0496	P669_0768	P670_1057	P671_0903	P672_0493	P673_1059	P674_1557	P675_0301	P676_2840	P677_0372	P678_0713	P679_0544	P680_0338
468	formyltetrahydrofolate deformylase	ntab08	125		M794_3641	A591_2510	P639_7106	P640_0067	P641_0707	P643_0315	P642_0721	P644_0291	P645_0316	V427_1666	P646_0473	P647_1404	P648_1616	P649_1270	P650_1276	P651_0325	P652_0505	P653_0488	P654_0724	P655_2591	P656_1740	P657_0814	P658_1115	P659_1315	P660_2485	P661_0619	P662_0446	P663_0359	P664_1212	P665_0924	P666_0375	P667_0511	P668_0495	P669_0769	P670_1058	P671_0904	P672_0492	P673_1060	P674_1556	P675_0300	P676_2841	P677_0373	P678_0714	P679_0543	P680_0339
469	TonB-dependent receptor	ntab21	145,156,185		M794_3640	A591_2511	P639_7107	P640_0068	P641_0708	P643_0314	P642_0722	P644_0290	P645_0317	V427_1665	P646_0474	P647_1405	P648_1617	P649_1271	P650_1275	P651_0324	P652_0506	P653_0489	P654_0725	P655_2590	P656_1739	P657_0815	P658_1116	P659_1316	P660_2484	P661_0618	P662_0445	P663_0360	P664_1213	P665_0923	P666_0374	P667_0510	P668_0494	P669_0770	P670_1059	P671_0905	P672_0491	P673_1061	P674_1555	P675_0299	P676_2842	P677_0374	P678_0715	P679_0542	P680_0340
470	transporter, MotA/TolQ/ExbB proton channel family protein	ntab18	145		M794_3639	A591_2512	P639_7108	P640_0069	P641_0709	P643_0313	P642_0723	P644_0289	P645_0318	V427_1664	P646_0475	P647_1406	P648_1618	P649_1272	P650_1274	P651_0323	P652_0507	P653_0490	P654_0726	P655_2589	P656_1738	P657_0816	P658_1117	P659_1317	P660_2483	P661_0617	P662_0444	P663_0361	P664_1214	P665_0922	P666_0373	P667_0509	P668_0493	P669_0771	P670_1060	P671_0906	P672_0490	P673_1062	P674_1554	P675_0298	P676_2843	P677_0375	P678_0716	P679_0541	P680_0341
471	transport energizing protein, ExbD/TolR family	ntab18	145		M794_3638	A591_2513	P639_7109	P640_0070	P641_0710	P643_0312	P642_0724	P644_0288	P645_0319	V427_1663	P646_0476	P647_1407	P648_1619	P649_1273	P650_1273	P651_0322	P652_0508	P653_0491	P654_0727	P655_2588	P656_1737	P657_0817	P658_1118	P659_1318	P660_2482	P661_0616	P662_0443	P663_0362	P664_1215	P665_0921	P666_0372	P667_0508	P668_0492	P669_0772	P670_1061	P671_0907	P672_0489	P673_1063	P674_1553	P675_0297	P676_2844	P677_0376	P678_0717	P679_0540	P680_0342
472	peptide-methionine (S)-S-oxide reductase	ntab18	140,149		M794_3637	A591_2514	P639_7110	P640_0071	P641_0711	P643_0311	P642_0725	P644_0287	P645_0320	V427_1662	P646_0477	P647_1408	P648_1620	P649_1274	P650_1272	P651_0321	P652_0509	P653_0492	P654_0728	P655_2587	P656_1736	P657_0818	P658_1119	P659_1319	P660_2481	P661_0615	P662_0442	P663_0363	P664_1216	P665_0920	P666_0371	P667_0507	P668_0491	P669_0773	P670_1062	P671_0908	P672_0488	P673_1064	P674_1552	P675_0296	P676_2845	P677_0377	P678_0718	P679_0539	P680_0343
473	conserved hypothetical protein	ntab18	156,185	FS	M794_3636	A591_2515	P639_7111	P640_0072	P641_0712	P643_0310	P642_0726	P644_0286	P645_0321	V427_1661	P646_0478	P647_1409	P648_1621	P649_1275	P650_1271	P651_0320	P652_0510	P653_0493	P654_0729	P655_2586	P656_1735	P657_0819	P658_1120	P659_1320	P660_2480	P661_0614	P662_0441	P663_0364	P664_1217	P665_0919	P666_0370	P667_0506	P668_0490	P669_0774	P670_1063	P671_0909	P672_0487	P673_1065	P674_1551	P675_0295	P676_2846	P677_0378	P678_0719	P679_0538	P680_0344
474	dihydrofolate reductase	ntab08	78	FS	M794_3635	A591_2516	P639_7112	P640_0073	P641_0713	P643_0309	P642_0727	P644_0285	P645_0322	V427_1660	P646_0479	P647_1410	P648_1622	P649_1276	P650_1270	P651_0319	P652_0511	P653_0494	P654_0730	P655_2585	P656_1734	P657_0820	P658_1121	P659_1321	P660_2479	P661_0613	P662_0440	P663_0365	P664_1218	P665_0918	P666_0369	P667_0505	P668_0489	P669_0775	P670_1064	P671_0910	P672_0486	P673_1066	P674_1550	P675_0294	P676_2847	P677_0379	P678_0720	P679_0537	P680_0345
475	thymidylate synthase	ntab18	123		M794_3634	A591_2517	P639_7113	P640_0074	P641_0714	P643_0308	P642_0728	P644_0284	P645_0323	V427_1659	P646_0480	P647_1411	P648_1623	P649_1277	P650_1269	P651_0318	P652_0512	P653_0495	P654_0731	P655_2584	P656_1733	P657_0821	P658_1122	P659_1322	P660_2478	P661_0612	P662_0439	P663_0366	P664_1219	P665_0917	P666_0368	P667_0504	P668_0488	P669_0776	P670_1065	P671_0911	P672_0485	P673_1067	P674_1549	P675_0293	P676_2848	P677_0380	P678_0721	P679_0536	P680_0346
476	conserved hypothetical protein	ntabw73	156,704		M794_3633	A591_2518	P639_7114	P640_0075	P641_0715	P643_0307	P642_0729	P644_0283	P645_0324	V427_1658	P646_0481	P647_1412	P648_1624	P649_1278	P650_1268	P651_0317	P652_0513	P653_0496	P654_0732	P655_2583	P656_1732	P657_0822	P658_1123	P659_1323	P660_2477	P661_0611	P662_0438	P663_0367	P664_1220	P665_0916	P666_0367	P667_0503	P668_0487	P669_0777	P670_1066	P671_0912	P672_0484	P673_1068	P674_1548	P675_0292	P676_2849	P677_0381	P678_0722	P679_0535	P680_0347
477	conserved hypothetical protein	ntab18	156	FS	M794_3632	A591_2519	P639_7115	P640_0076	P641_0716	P643_0306	P642_0730	P644_0282	P645_0325	V427_1657	P646_0482	P647_1413	P648_1625	P649_1279	P650_1267	P651_0316	P652_0514	P653_0497	P654_0733	P655_2582	P656_1731	P657_0823	P658_1124	P659_1324	P660_2476	P661_0610	P662_0437	P663_0368	P664_1221	P665_0915	P666_0366	P667_0502	P668_0486	P669_0778	P670_1067	P671_0913	P672_0483	P673_1069	P674_1547	P675_0291	P676_2850	P677_0382	P678_0723	P679_0534	P680_0348
478	prolipoprotein diacylglyceryl transferase	ntab22	140	FS	M794_3631	A591_2520	P639_7116	P640_0077	P641_0717	P643_0305	P642_0731	P644_0281	P645_0326	V427_1656	P646_0483	P647_1414	P648_1626	P649_1280	P650_1266	P651_0315	P652_0515	P653_0498	P654_0734	P655_2581	P656_1730	P657_0824	P658_1125	P659_1325	P660_2475	P661_0609	P662_0436	P663_0369	P664_1222	P665_0914	P666_0365	P667_0501	P668_0485	P669_0779	P670_1068	P671_0914	P672_0482	P673_1070	P674_1546	P675_0290	P676_2851	P677_0383	P678_0724	P679_0533	P680_0349
479	conserved hypothetical protein	ntab08	156,157,185	FS	M794_3630	A591_2521	P639_7117	P640_0078	P641_0718	P643_0304	P642_0732	P644_0280	P645_0327	V427_1655	P646_0484	P647_1415	P648_1627	P649_1281	P650_1265	P651_0314	P652_0516	P653_0499	P654_0735	P655_2580	P656_1729	P657_0825	P658_1126	P659_1326	P660_2474	P661_0608	P662_0435	P663_0370	P664_1223	P665_0913	P666_0364	P667_0500	P668_0484	P669_0780	P670_1069	P671_0915	P672_0481	P673_1071	P674_1545	P675_0289	P676_2852	P677_0384	P678_0725	P679_0532	P680_0350
480	Tat (twin-arginine translocation) pathway signal sequence	ntab18	156,157,185	FS	M794_3629	A591_2522	P639_7118	P640_0079	P641_0719	P643_0303	P642_0733	P644_0279	P645_0328	V427_1654	P646_0485	P647_1416	P648_1628	P649_1282	P650_1264	P651_0313	P652_0517	P653_0500	P654_0736	P655_2579	P656_1728	P657_0826	P658_1127	P659_1327	P660_2473	P661_0607	P662_0434	P663_0371	P664_1224	P665_0912	P666_0363	P667_0499	P668_0483	P669_0781	P670_1070	P671_0916	P672_0480	P673_1072	P674_1544	P675_0288	P676_2853	P677_0385	P678_0726	P679_0531	P680_0351
481	conserved hypothetical protein	ntab18	156,157,185,704	FS	M794_2334	A591_2523	P639_7119	P640_0080	P641_0720	P643_0302	P642_0734	P644_0278	P645_0329	V427_1653	P646_0486	P647_1417	P648_1629	P649_1283	P650_1263	P651_0312	P652_0518	P653_0501	P654_0737	P655_2578	P656_1727	P657_0827	P658_1128	P659_1328	P660_2472	P661_0606	P662_0433	P663_0372	P664_1225	P665_0911	P666_0362	P667_0498	P668_0482	P669_0782	P670_1071	P671_0917	P672_0479	P673_1073	P674_1543	P675_0287	P676_2854	P677_0386	P678_0727	P679_0530	P680_0352
482	twin arginine-targeting protein translocase TatC	ntab18	185,97	FS	M794_2335	A591_2524	P639_7120	P640_0081	P641_0721	P643_0301	P642_0735	P644_0277	P645_0330	V427_1652	P646_0487	P647_1418	P648_1630	P649_1284	P650_1262	P651_0311	P652_0519	P653_0502	P654_0738	P655_2577	P656_1726	P657_0828	P658_1129	P659_1329	P660_2471	P661_0605	P662_0432	P663_0373	P664_1226	P665_0910	P666_0361	P667_0497	P668_0481	P669_0783	P670_1072	P671_0918	P672_0478	P673_1074	P674_1542	P675_0286	P676_2855	P677_0387	P678_0728	P679_0529	P680_0353
483	twin arginine-targeting protein translocase TatB	gab	97		M794_2336	A591_2525	P639_7121	P640_0082	P641_0722	P643_0300	P642_0736	P644_0276	P645_0331	V427_1651	P646_0488	P647_1419	P648_1631	P649_1285	P650_1261	P651_0310	P652_0520	P653_0503	P654_0739	P655_2576	P656_1725	P657_0829	P658_1130	P659_1330	P660_2470	P661_0604	P662_0431	P663_0374	P664_1227	P665_0909	P666_0360	P667_0496	P668_0480	P669_0784	P670_1073	P671_0919	P672_0477	P673_1075	P674_1541	P675_0285	P676_2856	P677_0388	P678_0729	P679_0528	P680_0354
484	twin arginine-targeting protein translocase, TatA/E family	ntab18	97		M794_2337	A591_2526	P639_7122	P640_0083	P641_0723	P643_0299	P642_0737	P644_0275	P645_0332	V427_1650	P646_0489	P647_1420	P648_1632	P649_1286	P650_1260	P651_0309	P652_0521	P653_0504	P654_0740	P655_2575	P656_1724	P657_0830	P658_1131	P659_1331	P660_2469	P661_0603	P662_0430	P663_0375	P664_1228	P665_0908	P666_0359	P667_0495	P668_0479	P669_0785	P670_1074	P671_0920	P672_0476	P673_1076	P674_1540	P675_0284	P676_2857	P677_0389	P678_0730	P679_0527	P680_0355
485	putative membrane protein	ntab18	156,704,88	FS	M794_2338	A591_2527	P639_7123	P640_0084	P641_0724	P643_0298	P642_0738	P644_0274	P645_0333	V427_1649	P646_0490	P647_1421	P648_1633	P649_1287	P650_1259	P651_0308	P652_0522	P653_0505	P654_0741	P655_2574	P656_1723	P657_0831	P658_1132	P659_1332	P660_2468	P661_0602	P662_0429	P663_0376	P664_1229	P665_0907	P666_0358	P667_0494	P668_0478	P669_0786	P670_1075	P671_0921	P672_0475	P673_1077	P674_1539	P675_0283	P676_2858	P677_0390	P678_0731	P679_0526	P680_0356
486	non-canonical purine NTP pyrophosphatase, RdgB/HAM1 family	ntabw13	132		M794_2339	A591_2528	P639_7124	P640_0085	P641_0725	P643_0297	P642_0739	P644_0273	P645_0334	V427_1648	P646_0491	P647_1422	P648_1634	P649_1288	P650_1258	P651_0307	P652_0523	P653_0506	P654_0742	P655_2573	P656_1722	P657_0832	P658_1133	P659_1333	P660_2467	P661_0601	P662_0428	P663_0377	P664_1230	P665_0906	P666_0357	P667_0493	P668_0477	P669_0787	P670_1076	P671_0922	P672_0474	P673_1078	P674_1538	P675_0282	P676_2859	P677_0391	P678_0732	P679_0525	P680_0357
487	Sel1 repeat protein	ntab08	157		M794_2340	A591_2529	P639_7125	P640_0086	P641_0726	P643_0296	P642_0740	P644_0272	P645_0335	V427_1647	P646_0492	P647_1423	P648_1635	P649_1289	P650_1257	P651_0306	P652_0524	P653_0507	P654_0743	P655_2572	P656_1721	P657_0833	P658_1134	P659_1334	P660_2466	P661_0600	P662_0427	P663_0378	P664_1231	P665_0905	P666_0356	P667_0492	P668_0476	P669_0788	P670_1077	P671_0923	P672_0473	P673_1079	P674_1537	P675_0281	P676_2860	P677_0392	P678_0733	P679_0524	P680_0358
488	methionine biosynthesis protein MetW	ntab18	71		M794_2341	A591_2530	P639_7126	P640_0087	P641_0727	P643_0295	P642_0741	P644_0271	P645_0336	V427_1646	P646_0493	P647_1424	P648_1636	P649_1290	P650_1256	P651_0305	P652_0525	P653_0508	P654_0744	P655_2571	P656_1720	P657_0834	P658_1135	P659_1335	P660_2465	P661_0599	P662_0426	P663_0379	P664_1232	P665_0904	P666_0355	P667_0491	P668_0475	P669_0789	P670_1078	P671_0924	P672_0472	P673_1080	P674_1536	P675_0280	P676_2861	P677_0393	P678_0734	P679_0523	P680_0359
489	homoserine O-acetyltransferase	ntab18	71	FS	M794_2342	A591_2531	P639_7127	P640_0088	P641_0728	P643_0294	P642_0742	P644_0270	P645_0337	V427_1645	P646_0494	P647_1425	P648_1637	P649_1291	P650_1255	P651_0304	P652_0526	P653_0509	P654_0745	P655_2570	P656_1719	P657_0835	P658_1136	P659_1336	P660_2464	P661_0598	P662_0425	P663_0380	P664_1233	P665_0903	P666_0354	P667_0490	P668_0474	P669_0790	P670_1079	P671_0925	P672_0471	P673_1081	P674_1535	P675_0279	P676_2862	P677_0394	P678_0735	P679_0522	P680_0360
490	2-isopropylmalate synthase	ntab22	185,74	FS	M794_2343	A591_2532	P639_7128	P640_0089	P641_0729	P643_0293	P642_0743	P644_0269	P645_0338	V427_1644	P646_0495	P647_1426	P648_1638	P649_1292	P650_1254	P651_0303	P652_0527	P653_0510	P654_0746	P655_2569	P656_1718	P657_0836	P658_1137	P659_1337	P660_2463	P661_0597	P662_0424	P663_0381	P664_1234	P665_0902	P666_0353	P667_0489	P668_0473	P669_0791	P670_1080	P671_0926	P672_0470	P673_1082	P674_1534	P675_0278	P676_2863	P677_0395	P678_0736	P679_0521	P680_0361
491	oxidoreductase, 2OG-Fe(II) oxygenase family protein	ntab18	157,703	FS	M794_2344	A591_2533	P639_7130	P640_0090	P641_0730	P643_0292	P642_0744	P644_0268	P645_0339	V427_1643	P646_0496	P647_1427	P648_1639	P649_1293	P650_1253	P651_0302	P652_0528	P653_0511	P654_0747	P655_2568	P656_1717	P657_0837	P658_1138	P659_1338	P660_2462	P661_0596	P662_0423	P663_0382	P664_1235	P665_0901	P666_0352	P667_0488	P668_0472	P669_0792	P670_1081	P671_0927	P672_0469	P673_1083	P674_1533	P675_0277	P676_2864	P677_0396	P678_0737	P679_0520	P680_0362
492	TonB-dependent siderophore receptor	ntabw139	145,157,182,185	FS	M794_2345	A591_2534	P639_7131	P640_0091	P641_0731	P643_0291	P642_0745	P644_0267	P645_0340	V427_1642	P646_0497	P647_1428	P648_1640	P649_1294	P650_1252	P651_0301	P652_0529	P653_0512	P654_0748	P655_2567	P656_1716	P657_0838	P658_1139	P659_1339	P660_2461	P661_0595	P662_0422	P663_0383	P664_1236	P665_0900	P666_0351	P667_0487	P668_0471	P669_0793	P670_1082	P671_0928	P672_0468	P673_1084	P674_1532	P675_0276	P676_2865	P677_0397	P678_0738	P679_3368	P680_0363
493	trigger factor	ntab18	95	FS	M794_2346	A591_2535	P639_7132	P640_0092	P641_0732	P643_0290	P642_0746	P644_0266	P645_0341	V427_1641	P646_0498	P647_1429	P648_1641	P649_1295	P650_1251	P651_0300	P652_0530	P653_0513	P654_0749	P655_2566	P656_1715	P657_0839	P658_1140	P659_1340	P660_2460	P661_0594	P662_0421	P663_0384	P664_1237	P665_0899	P666_0350	P667_0486	P668_0470	P669_0794	P670_1083	P671_0929	P672_0467	P673_1085	P674_1531	P675_0275	P676_2866	P677_0398	P678_0739	P679_3367	P680_0364
494	ATP-dependent Clp protease, proteolytic subunit ClpP	ntab18	138		M794_2347	A591_2536	P639_7133	P640_0093	P641_0733	P643_0289	P642_0747	P644_0265	P645_0342	V427_1640	P646_0499	P647_1430	P648_1642	P649_1296	P650_1250	P651_0299	P652_0531	P653_0514	P654_0750	P655_2565	P656_1714	P657_0840	P658_1141	P659_1341	P660_2459	P661_0593	P662_0420	P663_0385	P664_1238	P665_0898	P666_0349	P667_0485	P668_0469	P669_0795	P670_1084	P671_0930	P672_0466	P673_1086	P674_1530	P675_0274	P676_2867	P677_0399	P678_0740	P679_3366	P680_0365
495	ATP-dependent Clp protease, ATP-binding subunit ClpX	ntab18	138,95		M794_2348	A591_2537	P639_7134	P640_0094	P641_0734	P643_0288	P642_0748	P644_0264	P645_0343	V427_1639	P646_0500	P647_1431	P648_1643	P649_1297	P650_1249	P651_0298	P652_0532	P653_0515	P654_0751	P655_2564	P656_1713	P657_0841	P658_1142	P659_1342	P660_2458	P661_0592	P662_0419	P663_0386	P664_1239	P665_0897	P666_0348	P667_0484	P668_0468	P669_0796	P670_1085	P671_0931	P672_0465	P673_1087	P674_1529	P675_0273	P676_2868	P677_0400	P678_0741	P679_3365	P680_0366
496	putative lipoprotein	ntab18	156,157,185,88		M794_2349	A591_2538	P639_7135	P640_0095	P641_0735	P643_0287	P642_0749	P644_0263	P645_0344	V427_1638	P646_0501	P647_1432	P648_1644	P649_1298	P650_1248	P651_0297	P652_0533	P653_0516	P654_0752	P655_2563	P656_1712	P657_0842	P658_1143	P659_1343	P660_2457	P661_0591	P662_0418	P663_0387	P664_1240	P665_0896	P666_0347	P667_0483	P668_0467	P669_0797	P670_1086	P671_0932	P672_0464	P673_1088	P674_1528	P675_0272	P676_2869	P677_0401	P678_0742	P679_3364	P680_0367
497	conserved hypothetical protein	ntab18	156,157,704	FS	M794_2350	A591_2539	P639_7136	P640_0096	P641_0736	P643_0286	P642_0750	P644_0262	P645_0345	V427_1637	P646_0502	P647_1433	P648_1645	P649_1299	P650_1247	P651_0296	P652_0534	P653_0517	P654_0753	P655_2562	P656_1711	P657_0843	P658_1144	P659_1344	P660_2456	P661_0590	P662_0417	P663_0388	P664_1241	P665_0895	P666_0346	P667_0482	P668_0466	P669_0798	P670_1087	P671_0933	P672_0463	P673_1089	P674_1527	P675_0271	P676_2870	P677_0402	P678_0743	P679_3363	P680_0368
498	hydrolyase, tartrate alpha subunit/fumarate domain protein, Fe-S type	ntab18	120,185,703	FS	M794_2351	A591_2540	P639_7137	P640_0097	P641_0737	P643_0285	P642_0751	P644_0261	P645_0346	V427_1636	P646_0503	P647_1434	P648_1646	P649_1300	P650_1246	P651_0295	P652_0535	P653_0518	P654_0754	P655_2561	P656_1710	P657_0844	P658_1145	P659_1345	P660_2455	P661_0589	P662_0416	P663_0389	P664_1242	P665_0894	P666_0345	P667_0481	P668_0465	P669_0799	P670_1088	P671_0934	P672_0462	P673_1090	P674_1526	P675_0270	P676_2871	P677_0403	P678_0744	P679_3362	P680_0369
499	phosphate acetyltransferase	ntab20	102,114,157	FS	M794_2352	A591_2541	P639_7138	P640_0098	P641_0738	P643_0284	P642_0752	P644_0260	P645_0347	V427_1635	P646_0504	P647_1435	P648_1647	P649_1301	P650_1245	P651_0294	P652_0536	P653_0519	P654_0755	P655_2560	P656_1709	P657_0845	P658_1146	P659_1346	P660_2454	P661_0588	P662_0415	P663_0390	P664_1243	P665_0893	P666_0344	P667_0480	P668_0464	P669_0800	P670_1089	P671_0935	P672_0461	P673_1091	P674_1525	P675_0269	P676_2872	P677_0404	P678_0745	P679_3361	P680_0370
500	acetate kinase	ntab21	114		M794_2353	A591_2542	P639_7139	P640_0099	P641_0739	P643_0283	P642_0753	P644_0259	P645_0348	V427_1634	P646_0505	P647_1436	P648_1648	P649_1302	P650_1244	P651_0293	P652_0537	P653_0520	P654_0756	P655_2559	P656_1708	P657_0846	P658_1147	P659_1347	P660_2453	P661_0587	P662_0414	P663_0391	P664_1244	P665_0892	P666_0343	P667_0479	P668_0463	P669_0801	P670_1090	P671_0936	P672_0460	P673_1092	P674_1524	P675_0268	P676_2873	P677_0405	P678_0746	P679_3360	P680_0371
501	phosphogluconate dehydratase	ntab18	113,185	FS	M794_2354	A591_2543	P639_7140	P640_0100	P641_0740	P643_0282	P642_0754	P644_0258	P645_0349	V427_1633	P646_0506	P647_0284	P648_1649	P649_1303	P650_1243	P651_0292	P652_0538	P653_0521	P654_0757	P655_2558	P656_1540	P657_0847	P658_0498	P659_1348	P660_2452	P661_0586	P662_0928	P663_0392	P664_1245	P665_0891	P666_0342	P667_0478	P668_0462	P669_0802	P670_1091	P671_0937	P672_0459	P673_1093	P674_0899	P675_0267	P676_0791	P677_0406	P678_0747	P679_1772	P680_0372
502	putative KHG/KDPG aldolase	ntab18	113,73		M794_2355	A591_2544	P639_7141	P640_0101	P641_0741	P643_0281	P642_0755	P644_0257	P645_0350	V427_1632	P646_0507	P647_0283	P648_1650	P649_1304	P650_1242	P651_0291	P652_0539	P653_0522	P654_0758	P655_2557	P656_1539	P657_0848	P658_0497	P659_1349	P660_2451	P661_0585	P662_0929	P663_0393	P664_1246	P665_0890	P666_0341	P667_0477	P668_0461	P669_0803	P670_1092	P671_0938	P672_0458	P673_1094	P674_0898	P675_0266	P676_0790	P677_0407	P678_0748	P679_1771	P680_0373
503	transporter, gluconate:H+ symporter (GntP) family protein	ntab18	144	FS	M794_2356	A591_2545	P639_7142	P640_0102	P641_0742	P643_0280	P642_0756	P644_0256	P645_0351	V427_1631	P646_0508	P647_0282	P648_1651	P649_1305	P650_1241	P651_0290	P652_0540	P653_0523	P654_0759	P655_2556	P656_1538	P657_0849	P658_0496	P659_1350	P660_2450	P661_0584	P662_0930	P663_0394	P664_1247	P665_0889	P666_0340	P667_0476	P668_0460	P669_0804	P670_1093	P671_0939	P672_0457	P673_1095	P674_0897	P675_0265	P676_0789	P677_0408	P678_0749	P679_1770	P680_0374
504	shikimate kinase	ntab18	119,184,70	FS	M794_2357	A591_2546	P639_7143	P640_0103	P641_0743	P643_0279	P642_0757	P644_0255	P645_0352	V427_1630	P646_0509	P647_0281	P648_1652	P649_1306	P650_1240	P651_0289	P652_0541	P653_0524	P654_0760	P655_2555	P656_1537	P657_0850	P658_0495	P659_1351	P660_2449	P661_0583	P662_0931	P663_0395	P664_1248	P665_0888	P666_0339	P667_0475	P668_0459	P669_0805	P670_1094	P671_0940	P672_0456	P673_1096	P674_0896	P675_0264	P676_0788	P677_0409	P678_0750	P679_1769	P680_0375
505	aldehyde dehydrogenase (NAD) family protein	ntab18	116,703	FS	M794_2358	A591_2547	P639_7144	P640_0104	P641_0744	P643_0278	P642_0758	P644_0254	P645_0353	V427_1629	P646_0510	P647_0280	P648_1653	P649_1307	P650_1239	P651_0288	P652_0542	P653_0525	P654_0761	P655_2554	P656_1536	P657_0851	P658_0494	P659_1352	P660_2448	P661_0582	P662_0932	P663_0396	P664_1249	P665_0887	P666_0338	P667_0474	P668_0458	P669_0806	P670_1095	P671_0941	P672_0455	P673_1097	P674_0895	P675_0263	P676_0787	P677_0410	P678_0751	P679_1768	P680_0376
506	glutamate-5-semialdehyde dehydrogenase	ntab18	156,73	FS	M794_2359	A591_2548	P639_7145	P640_0105	P641_0745	P643_0277	P642_0759	P644_0253	P645_0354	V427_1628	P646_0511	P647_0279	P648_1654	P649_1308	P650_1238	P651_0287	P652_0543	P653_0526	P654_0762	P655_2553	P656_1535	P657_0852	P658_0493	P659_1353	P660_2447	P661_0581	P662_0933	P663_0397	P664_1250	P665_0886	P666_0337	P667_0473	P668_0457	P669_0807	P670_1096	P671_0942	P672_0454	P673_1098	P674_0894	P675_0262	P676_0786	P677_0411	P678_0752	P679_1767	P680_0377
507	alpha/beta hydrolase family protein	ntab30	156,157,703	FS	M794_2360	A591_2550	P639_7146	P640_0106	P641_0746	P643_0276	P642_0760	P644_0252	P645_0356	V427_1626	P646_0512	P647_0278	P648_1655	P649_1309	P650_1237	P651_0286	P652_0545	P653_0528	P654_0763	P655_2552	P656_1534	P657_0854	P658_0492	P659_1355	P660_2446	P661_0580	P662_0934	P663_0398	P664_1251	P665_0885	P666_0336	P667_0472	P668_0455	P669_0809	P670_1097	P671_0943	P672_0453	P673_1100	P674_0893	P675_0260	P676_0785	P677_0412	P678_0753	P679_1766	P680_0379
508	leucine carboxyl methyltransferase	gacin02	156,185		M794_2361	A591_2551	P639_7147	P640_0107	P641_0747	P643_0275	P642_0761	P644_0251	P645_0357	V427_1625	P646_0513	P647_0277	P648_1656	P649_1310	P650_1236	P651_0285	P652_0546	P653_0529	P654_0764	P655_2551	P656_1533	P657_0855	P658_0491	P659_1356	P660_2445	P661_0579	P662_0935	P663_0399	P664_1252	P665_0884	P666_0335	P667_0471	P668_0454	P669_0810	P670_1098	P671_0944	P672_0452	P673_1101	P674_0892	P675_0259	P676_0784	P677_0413	P678_0754	P679_1765	P680_0380
509	glycosyl hydrolase family 3 N-terminal domain protein	ntab18	105,89		M794_2362	A591_2552	P639_7148	P640_0108	P641_0748	P643_0274	P642_0762	P644_0250	P645_0358	V427_1624	P646_0514	P647_0276	P648_1657	P649_1311	P650_1235	P651_0284	P652_0547	P653_0530	P654_0765	P655_2550	P656_1532	P657_0856	P658_0490	P659_1357	P660_2444	P661_0578	P662_0936	P663_0400	P664_1253	P665_0883	P666_0334	P667_0470	P668_0453	P669_0811	P670_1099	P671_0945	P672_0451	P673_1102	P674_0891	P675_0258	P676_0783	P677_0414	P678_0755	P679_1764	P680_0381
510	peptidase, S41 family	ntab08	138,140,185	FS	M794_2363	A591_2553	P639_7149	P640_0109	P641_0749	P643_0273	P642_0763	P644_0249	P645_0359	V427_1623	P646_0515	P647_0275	P648_1658	P649_1312	P650_1234	P651_0283	P652_0548	P653_0531	P654_0766	P655_2549	P656_1531	P657_0857	P658_0489	P659_1358	P660_2443	P661_0577	P662_0937	P663_0401	P664_1254	P665_0882	P666_0333	P667_0469	P668_0452	P669_0812	P670_1100	P671_0946	P672_0450	P673_1103	P674_0890	P675_0257	P676_0782	P677_0415	P678_0756	P679_1763	P680_0382
511	glycosyltransferase, group 1 family protein	ntabw136	156,90	FS	M794_2364	A591_2554	P639_7150	P640_0110	P641_0750	P643_0272	P642_0764	P644_0248	P645_0360	V427_1622	P646_0516	P647_0274	P648_1659	P649_1313	P650_1233	P651_0282	P652_0549	P653_0532	P654_0767	P655_2548	P656_1530	P657_0858	P658_0488	P659_1359	P660_2442	P661_0576	P662_0938	P663_0402	P664_1255	P665_0881	P666_0332	P667_0468	P668_0451	P669_0813	P670_1101	P671_0947	P672_0449	P673_1104	P674_0889	P675_0256	P676_0781	P677_0416	P678_0757	P679_1762	P680_0383
512	PAP2 family protein	ntab08	157,703		M794_2365	A591_2555	P639_7151	P640_0111	P641_0751	P643_0271	P642_0765	P644_0247	P645_0361	V427_1621	P646_0517	P647_0273	P648_1660	P649_1314	P650_1232	P651_0281	P652_0550	P653_0533	P654_0768	P655_2547	P656_1529	P657_0859	P658_0487	P659_1360	P660_2441	P661_0575	P662_0939	P663_0403	P664_1256	P665_0880	P666_0331	P667_0467	P668_0450	P669_0814	P670_1102	P671_0948	P672_0448	P673_1105	P674_0888	P675_0255	P676_0780	P677_0417	P678_0758	P679_1761	P680_0384
513	FeS assembly protein IscX	ntab18	76		M794_2366	A591_2556	P639_7152	P640_0112	P641_0752	P643_0270	P642_0766	P644_0246	P645_0362	V427_1620	P646_0518	P647_0272	P648_1661	P649_1315	P650_1231	P651_0280	P652_0551	P653_0534	P654_0769	P655_2546	P656_1528	P657_0860	P658_0486	P659_1361	P660_2440	P661_0574	P662_0940	P663_0404	P664_1257	P665_0879	P666_0330	P667_0466	P668_0449	P669_0815	P670_1103	P671_0949	P672_0447	P673_1106	P674_0887	P675_0254	P676_0779	P677_0418	P678_0759	P679_1760	P680_0385
514	nucleoside diphosphate kinase	ntab18	124		M794_2367	A591_2557	P639_7153	P640_0113	P641_0753	P643_0269	P642_0767	P644_0245	P645_0363	V427_1619	P646_0519	P647_0271	P648_1662	P649_1316	P650_1230	P651_0279	P652_0552	P653_0535	P654_0770	P655_2545	P656_1527	P657_0861	P658_0485	P659_1362	P660_2439	P661_0573	P662_0941	P663_0405	P664_1258	P665_0878	P666_0329	P667_0465	P668_0448	P669_0816	P670_1104	P671_0950	P672_0446	P673_1107	P674_0886	P675_0253	P676_0778	P677_0419	P678_0760	P679_1759	P680_0386
515	23S rRNA m2A2503 methyltransferase	ntab18	168	FS	M794_2368	A591_2558	P639_7154	P640_0114	P641_0754	P643_0268	P642_0768	P644_0244	P645_0364	V427_1618	P646_0520	P647_0270	P648_1663	P649_1317	P650_1229	P651_0278	P652_0553	P653_0536	P654_0771	P655_2544	P656_1526	P657_0862	P658_0484	P659_1363	P660_2438	P661_0572	P662_0942	P663_0406	P664_1259	P665_0877	P666_0328	P667_0464	P668_0447	P669_0817	P670_1105	P671_0951	P672_0445	P673_1108	P674_0885	P675_0252	P676_0777	P677_0420	P678_0761	P679_1758	P680_0387
516	type IV pilus biogenesis/stability protein PilW	ntab18	91	FS	M794_2369	A591_2559	P639_7155	P640_0115	P641_0755	P643_0267	P642_0769	P644_0243	P645_0365	V427_1617	P646_0521	P647_0269	P648_1664	P649_1318	P650_1228	P651_0277	P652_0554	P653_0537	P654_0772	P655_2543	P656_1525	P657_0863	P658_0483	P659_1364	P660_2437	P661_0571	P662_0943	P663_0407	P664_1260	P665_0876	P666_0327	P667_0463	P668_0446	P669_0818	P670_1106	P671_0952	P672_0444	P673_1109	P674_0884	P675_0251	P676_0776	P677_0421	P678_0762	P679_1757	P680_0388
517	conserved hypothetical protein	ntab18	156,185,261		M794_2370	A591_2560	P639_7156	P640_0116	P641_0756	P643_0266	P642_0770	P644_0242	P645_0366	V427_1616	P646_0522	P647_0268	P648_1665	P649_1319	P650_1227	P651_0276	P652_0555	P653_0538	P654_0773	P655_2542	P656_1524	P657_0864	P658_0482	P659_1365	P660_2436	P661_0570	P662_0944	P663_0408	P664_1261	P665_0875	P666_0326	P667_0462	P668_0445	P669_0819	P670_1107	P671_0953	P672_0443	P673_1110	P674_0883	P675_0250	P676_0775	P677_0422	P678_0763	P679_1756	P680_0389
518	4-hydroxy-3-methylbut-2-en-1-yl diphosphate synthase	ntab18	76	FS	M794_2371	A591_2561	P639_7157	P640_0117	P641_0757	P643_0265	P642_0771	P644_0241	P645_0367	V427_1615	P646_0523	P647_0267	P648_1666	P649_1320	P650_1226	P651_0275	P652_0556	P653_0539	P654_0774	P655_2541	P656_1523	P657_0865	P658_0481	P659_1366	P660_2435	P661_0569	P662_0945	P663_0409	P664_1262	P665_0874	P666_0325	P667_0461	P668_0444	P669_0820	P670_1108	P671_0954	P672_0442	P673_1111	P674_0882	P675_0249	P676_0774	P677_0423	P678_0764	P679_1755	P680_0390
519	histidine--tRNA ligase	ntab18	137	FS	M794_2372	A591_2562	P639_7158	P640_0118	P641_0758	P643_0264	P642_0772	P644_0240	P645_0368	V427_1614	P646_0524	P647_0266	P648_1667	P649_1321	P650_1225	P651_0274	P652_0557	P653_0540	P654_0775	P655_2540	P656_1522	P657_0866	P658_0480	P659_1367	P660_2434	P661_0568	P662_0946	P663_0410	P664_1263	P665_0873	P666_0324	P667_0460	P668_0443	P669_0821	P670_1109	P671_0955	P672_0441	P673_1112	P674_0881	P675_0248	P676_0773	P677_0424	P678_0765	P679_1754	P680_0391
520	conserved hypothetical protein	ntab18	156,157	FS	M794_2373	A591_2563	P639_7159	P640_0119	P641_0759	P643_0263	P642_0773	P644_0239	P645_0369	V427_1613	P646_0525	P647_0265	P648_1668	P649_1322	P650_1224	P651_0273	P652_0558	P653_0541	P654_0776	P655_2539	P656_1521	P657_0867	P658_0479	P659_1368	P660_2433	P661_0567	P662_0947	P663_0411	P664_1264	P665_0872	P666_0323	P667_0459	P668_0442	P669_0822	P670_1110	P671_0956	P672_0440	P673_1113	P674_0880	P675_0247	P676_0772	P677_0425	P678_0766	P679_1753	P680_0392
521	outer membrane assembly lipoprotein YfgL	ntab08	97	FS	M794_2374	A591_2564	P639_7160	P640_0120	P641_0760	P643_0262	P642_0774	P644_0238	P645_0370	V427_1612	P646_0526	P647_0264	P648_1669	P649_1323	P650_1223	P651_0272	P652_0559	P653_0542	P654_0777	P655_2538	P656_1520	P657_0868	P658_0478	P659_1369	P660_2432	P661_0566	P662_0948	P663_0412	P664_1265	P665_0871	P666_0322	P667_0458	P668_0441	P669_0823	P670_0373	P671_0957	P672_0439	P673_1114	P674_0879	P675_0246	P676_0771	P677_0426	P678_0767	P679_1752	P680_0393
522	ribosome-associated GTPase EngA	ntab18	136,145,156	FS	M794_2375	A591_2565	P639_7161	P640_0121	P641_0761	P643_0261	P642_0775	P644_0237	P645_0371	V427_1611	P646_0527	P647_0263	P648_1670	P649_1324	P650_1222	P651_0271	P652_0560	P653_0543	P654_0778	P655_2537	P656_1519	P657_0869	P658_0477	P659_1370	P660_2431	P661_0565	P662_0949	P663_0413	P664_1266	P665_0870	P666_0321	P667_0457	P668_0440	P669_0824	P670_0374	P671_0958	P672_0438	P673_1115	P674_0878	P675_0245	P676_0770	P677_0427	P678_0768	P679_1751	P680_0394
523	conserved hypothetical protein	ntab18	156,176,94				P639_7162	P640_0122	P641_0762	P643_0260	P642_0776	P644_0236	P645_0372	V427_1610	P646_0528		P648_1671	P649_1325	P650_1221	P651_0270	P652_0561	P653_0544	P654_0779	P655_2536		P657_0870		P659_1371	P660_2430	P661_0564		P663_0414	P664_1267	P665_0869	P666_0320			P669_0825	P670_0375	P671_0959	P672_0437			P675_0244		P677_0428	P678_0769		P680_0395
524	acyltransferase	ntab22	102,176				P639_7163	P640_0123	P641_0763	P643_0259	P642_0777	P644_0235	P645_0373	V427_1609	P646_0529		P648_1672	P649_1326	P650_1220	P651_0269	P652_0562	P653_0545	P654_0780	P655_2535		P657_0871		P659_1372	P660_2429	P661_0563		P663_0415	P664_1268	P665_0868	P666_0319			P669_0826	P670_0376	P671_0960	P672_0436			P675_0243		P677_0429	P678_0770		P680_0396
525	conserved hypothetical protein	ntab18	156,176	FS			P639_7164	P640_0124	P641_0764	P643_0258	P642_0778	P644_0234	P645_0374	V427_1608	P646_0530		P648_1673	P649_1327	P650_1219	P651_0268	P652_0563	P653_0546	P654_0781	P655_2534		P657_0872		P659_1373	P660_2428	P661_0562		P663_0416	P664_1269	P665_0867	P666_0318			P669_0827	P670_0377	P671_0961	P672_0435			P675_0242		P677_0430	P678_0771		P680_0397
526	putative acyl carrier protein	ntab18	176				P639_7165	P640_0125	P641_0765	P643_0257	P642_0779	P644_0233	P645_0375	V427_1607	P646_0531		P648_1674	P649_1328	P650_1218	P651_0267	P652_0564	P653_0547	P654_0782	P655_2533		P657_0873		P659_1374	P660_2427	P661_0561		P663_0417	P664_1270	P665_0866	P666_0317			P669_0828	P670_0378	P671_0962	P672_0434			P675_0241		P677_0431	P678_0772		P680_0398
527	conserved hypothetical protein	ntab18	156,704,93	FS			P639_7166	P640_0126	P641_0766	P643_0256	P642_0780	P644_0232	P645_0376	V427_1606	P646_0532		P648_1675	P649_1329	P650_1217	P651_0266	P652_0565	P653_0548	P654_0783	P655_2532		P657_0874		P659_1375	P660_2426	P661_0560		P663_0418	P664_1271	P665_0865	P666_0316			P669_0829	P670_0379	P671_0963	P672_0433			P675_0240		P677_0432	P678_0773		P680_0399
528	conserved hypothetical protein	ntab18	156,157,185,703				P639_7167	P640_0127	P641_0767	P643_0255	P642_0032	P644_0231	P645_0377	V427_1605	P646_0533		P648_0879	P649_1367	P650_2318	P651_0265	P652_0566	P653_0549	P654_0784	P655_1875		P657_0875		P659_1376	P660_2425	P661_1341		P663_1201	P664_1272	P665_0864	P666_0315			P669_0830	P670_0380	P671_0964	P672_0432			P675_0239		P677_0433	P678_0774		P680_0400
529	glycosyltransferase, group 2 family protein	ntab18	90	FS			P639_7168	P640_0128	P641_0768	P643_0254	P642_0033	P644_0230	P645_0378	V427_1604	P646_0534		P648_0880	P649_1368	P650_2319	P651_0264	P652_0567	P653_0550	P654_0785	P655_1874		P657_0876		P659_1377	P660_2424	P661_1340		P663_1200	P664_1273	P665_0863	P666_0314			P669_0831	P670_0381	P671_0965	P672_0431			P675_0238		P677_0434	P678_0775		P680_0401
530	lipid A biosynthesis (KDO)2-(lauroyl)-lipid IVA acyltransferase	ntab18	156,90	FS			P639_7169	P640_0129	P641_0769	P643_0253	P642_0034	P644_0229	P645_0379	V427_1603	P646_0535		P648_0881	P649_1369	P650_2320	P651_0263	P652_0568	P653_0551	P654_0786	P655_1873		P657_0877		P659_1378	P660_2423	P661_1339		P663_1199	P664_1274	P665_0862	P666_0313			P669_0832	P670_0382	P671_0966	P672_0430			P675_0237		P677_0435	P678_0776		P680_0402
531	phenylalanine and histidine ammonia-lyase	ntab18	109,185				P639_7170	P640_0130	P641_0770	P643_0252	P642_0035	P644_0228	P645_0380	V427_1602	P646_0536		P648_0882	P649_1370	P650_2321	P651_0262	P652_0569	P653_0552	P654_0787	P655_1872		P657_0878		P659_1379	P660_2422	P661_1338		P663_1198	P664_1275	P665_0861	P666_0312			P669_0833	P670_0383	P671_0967	P672_0429			P675_0236		P677_0436	P678_0777		P680_0403
532	acyl-CoA thioester hydrolase, YbgC/YbaW family	ntab18	157,703				P639_7171	P640_0131	P641_0771	P643_0251	P642_0036	P644_0227	P645_0381	V427_1601	P646_0537		P648_0883	P649_1371	P650_2322	P651_0261	P652_0570	P653_0553	P654_0788	P655_1871		P657_0879		P659_1380	P660_2421	P661_1337		P663_1197	P664_1276	P665_0860	P666_0311			P669_0834	P670_0384	P671_0968	P672_0428			P675_0235		P677_0437	P678_0778		P680_0404
533	outer membrane lipoprotein carrier protein	ntab18	97	FS			P639_7173	P640_0132	P641_0772	P643_0250	P642_0037	P644_0226	P645_0382	V427_1600	P646_0538		P648_0884	P649_1372	P650_2323	P651_0260	P652_0571	P653_0554	P654_0789	P655_1870		P657_0880		P659_1381	P660_2420	P661_1336		P663_1196	P664_1277	P665_0859	P666_0310			P669_0835	P670_0385	P671_0969	P672_0427			P675_0234		P677_0438	P678_0779		P680_0405
534	putative membrane protein	ntab18	156,88	FS			P639_7174	P640_0133	P641_0773	P643_0249	P642_0038	P644_0225	P645_0383	V427_1599	P646_0539		P648_0885	P649_1373	P650_2324	P651_0259	P652_0572	P653_0555	P654_0790	P655_1869		P657_0881		P659_1382	P660_2419	P661_1335		P663_1195	P664_1278	P665_0858	P666_0309			P669_0836	P670_0386	P671_0970	P672_0426			P675_0233		P677_0439	P678_0780		P680_0406
535	FAD binding domain protein	ntab18	157,185				P639_7175	P640_0134	P641_0774	P643_0248	P642_0039	P644_0224	P645_0384	V427_1598	P646_0540		P648_0886	P649_1374	P650_2325	P651_0258	P652_0573	P653_0556	P654_0791	P655_1868		P657_0882		P659_1383	P660_2418	P661_1334		P663_1194	P664_1279	P665_0857	P666_0308			P669_0837	P670_0387	P671_0971	P672_0425			P675_0232		P677_0440	P678_0781		P680_0407
536	conserved hypothetical protein	ntab18	156,157,185				P639_7176	P640_0135	P641_0775	P643_0247	P642_0040	P644_0223	P645_0385	V427_1597	P646_0541		P648_0887	P649_1375	P650_2326	P651_0257	P652_0574	P653_0557	P654_0792	P655_1867		P657_0883		P659_1384	P660_2417	P661_1333		P663_1193	P664_1280	P665_0856	P666_0307			P669_0838	P670_0388	P671_0972	P672_0424			P675_0231		P677_0441	P678_0782		P680_0408
537	3-oxoacyl-(acyl carrier protein) synthase I	ntab18	176,185				P639_7177	P640_0136	P641_0776	P643_0246	P642_0041	P644_0222	P645_0386	V427_1596	P646_0542		P648_0888	P649_1376	P650_2327	P651_0256	P652_0575	P653_0558	P654_0793	P655_1866		P657_0884		P659_1385	P660_2416	P661_1332		P663_1192	P664_1281	P665_0855	P666_0306			P669_0839	P670_0389	P671_0973	P672_0423			P675_0230		P677_0442	P678_0783		P680_0409
538	FabA-like domain protein	ntab18	156,176,177				P639_7178	P640_0137	P641_0777	P643_0245	P642_0042	P644_0221	P645_0387	V427_1595	P646_0543		P648_0889	P649_1377	P650_2328	P651_0255	P652_0576	P653_0559	P654_0794	P655_1865		P657_0885		P659_1386	P660_2415	P661_1331		P663_1191	P664_1282	P665_0854	P666_0305			P669_0840	P670_0390	P671_0974	P672_0422			P675_0229		P677_0443	P678_0784		P680_0410
539	putative 3-oxoacyl-(acyl-carrier-protein) reductase	ntab18	176				P639_7179	P640_0138	P641_0778	P643_0244	P642_0043	P644_0220	P645_0388	V427_1594	P646_0544		P648_0890	P649_1378	P650_2329	P651_0254	P652_0577	P653_0560	P654_0795	P655_1864		P657_0886		P659_1387	P660_2414	P661_1330		P663_1190	P664_1283	P665_0853	P666_0304			P669_0841	P670_0391	P671_0975	P672_0421			P675_0228		P677_0444	P678_0785		P680_0411
540	3-oxoacyl-(acyl carrier protein) synthase II	ntab18	176,185,94				P639_7180	P640_0139	P641_0779	P643_0243	P642_0044	P644_0219	P645_0389	V427_1593	P646_0545		P648_0891	P649_1379	P650_2330	P651_0253	P652_0578	P653_0561	P654_0796	P655_1863		P657_0887		P659_1388	P660_2413	P661_1329		P663_1189	P664_1284	P665_0852	P666_0303			P669_0842	P670_0392	P671_0976	P672_0420			P675_0227		P677_0445	P678_0786		P680_0412
541	conserved domain protein	ntab18	156,704				P639_7181	P640_0140	P641_0780	P643_0242	P642_0045	P644_0218	P645_0390	V427_1592	P646_0546		P648_0892	P649_1380	P650_2331	P651_0252	P652_0579	P653_0562	P654_0797	P655_1862		P657_0888		P659_1389	P660_2412	P661_1328		P663_1188	P664_1285	P665_0851	P666_0302			P669_0843	P670_0393	P671_0977	P672_0419			P675_0226		P677_0446	P678_0787		P680_0413
542	phosphopantethiene--protein transferase domain protein	ntab18	140		M794_2376	A591_2566	P639_7182	P640_0141	P641_0781	P643_0241	P642_0046	P644_0217	P645_0391	V427_1591	P646_0547	P647_0262	P648_0893	P649_1381	P650_2332	P651_0251	P652_0580	P653_0563	P654_0798	P655_1861	P656_1518	P657_0889	P658_0476	P659_1390	P660_2411	P661_1327	P662_0950	P663_1187	P664_1286	P665_0850	P666_0301	P667_0456	P668_0439	P669_0844	P670_0394	P671_0978	P672_0418	P673_1116	P674_0877	P675_0225	P676_0769	P677_0447	P678_0788	P679_1750	P680_0414
543	protein-export chaperone SecB	ntab18	97		M794_2377	A591_2567	P639_7183	P640_0142	P641_0782	P643_0240	P642_0047	P644_0216	P645_0392	V427_1590	P646_0548	P647_0261	P648_0894	P649_1382	P650_2333	P651_0250	P652_0581	P653_0564	P654_0799	P655_1860	P656_1517	P657_0890	P658_0475	P659_1391	P660_2410	P661_1326	P662_0951	P663_1186	P664_1287	P665_0849	P666_0300	P667_0455	P668_0438	P669_0845	P670_0395	P671_0979	P672_0417	P673_1117	P674_0876	P675_0224	P676_0768	P677_0448	P678_0789	P679_1749	P680_0415
544	glutaredoxin 3	ntab18	112		M794_2378	A591_2568	P639_7184	P640_0143	P641_0783	P643_0239	P642_0048	P644_0215	P645_0393	V427_1589	P646_0549	P647_0260	P648_0895	P649_1383	P650_2334	P651_0249	P652_0582	P653_0565	P654_0800	P655_1859	P656_1516	P657_0891	P658_0474	P659_1392	P660_2409	P661_1325	P662_0952	P663_1185	P664_1288	P665_0848	P666_0299	P667_0454	P668_0437	P669_0846	P670_0396	P671_0980	P672_0416	P673_1118	P674_0875	P675_0223	P676_0767	P677_0449	P678_0790	P679_1748	P680_0416
545	rhodanese-like protein	ntab18	157,185		M794_2379	A591_2569	P639_7185	P640_0144	P641_0784	P643_0238	P642_0049	P644_0214	P645_0394	V427_1588	P646_0550	P647_0259	P648_0896	P649_1384	P650_2335	P651_0248	P652_0583	P653_0566	P654_0801	P655_1858	P656_1515	P657_0892	P658_0473	P659_1393	P660_2408	P661_1324	P662_0953	P663_1184	P664_1289	P665_0847	P666_0298	P667_0453	P668_0436	P669_0847	P670_0397	P671_0981	P672_0415	P673_1119	P674_0874	P675_0222	P676_0766	P677_0450	P678_0791	P679_1747	P680_0417
546	ribosome small subunit-dependent GTPase A	ntab18	169	FS	M794_2380	A591_2570	P639_7186	P640_0145	P641_0785	P643_0237	P642_0050	P644_0213	P645_0395	V427_1587	P646_0551	P647_0258	P648_0897	P649_1385	P650_2336	P651_0247	P652_0584	P653_0567	P654_0802	P655_1857	P656_1514	P657_0893	P658_0472	P659_1394	P660_2407	P661_1323	P662_0954	P663_1183	P664_1290	P665_0846	P666_0297	P667_0452	P668_0435	P669_0848	P670_0398	P671_0982	P672_0414	P673_1120	P674_0873	P675_0221	P676_0765	P677_0451	P678_0792	P679_1746	P680_0418
547	exonuclease	ntab18	134,703	FS	M794_2381	A591_2571	P639_7187	P640_0146	P641_0786	P643_0236	P642_0051	P644_0212	P645_0396	V427_1586	P646_0552	P647_0257	P648_0898	P649_1386	P650_2337	P651_0246	P652_0585	P653_0568	P654_0803	P655_1856	P656_1513	P657_0894	P658_0471	P659_1395	P660_2406	P661_1322	P662_0955	P663_1182	P664_1291	P665_0845	P666_0296	P667_0451	P668_0434	P669_0849	P670_0399	P671_0983	P672_0413	P673_1121	P674_0872	P675_0220	P676_0764	P677_0452	P678_0793	P679_1745	P680_0419
548	putative membrane protein	ntab18	156,157,88		M794_2382	A591_2572	P639_7188	P640_0147	P641_0787	P643_0235	P642_0052	P644_0211	P645_0397	V427_1585	P646_0553	P647_0256	P648_0899	P649_1387	P650_2338	P651_0245	P652_0586	P653_0569	P654_0804	P655_1855	P656_1512	P657_0895	P658_0470	P659_1396	P660_2405	P661_1321	P662_0956	P663_1181	P664_1292	P665_0844	P666_0295	P667_0450	P668_0433	P669_0850	P670_0400	P671_0984	P672_0412	P673_1122	P674_0871	P675_0219	P676_0763	P677_0453	P678_0794	P679_1744	P680_0420
549	oxidoreductase, short chain dehydrogenase/reductase family protein	ntab18	176,703	FS	M794_2383	A591_2573	P639_7189	P640_0148	P641_0788	P643_0234	P642_0053	P644_0210	P645_0398	V427_1584	P646_0554	P647_0255	P648_0900	P649_1388	P650_2339	P651_0244	P652_0587	P653_0570	P654_0805	P655_1854	P656_1511	P657_0896	P658_0469	P659_1397	P660_2404	P661_1320	P662_0957	P663_1180	P664_1293	P665_0843	P666_0294	P667_0449	P668_0432	P669_0851	P670_0401	P671_0985	P672_0411	P673_1123	P674_0870	P675_0218	P676_0762	P677_0454	P678_0795	P679_1743	P680_0421
550	efflux transporter, outer membrane factor lipoprotein, NodT family	ntab22	141,182,96	FS	M794_2384	A591_2574	P639_7190	P640_0149	P641_0789	P643_0233	P642_0054	P644_0209	P645_0399	V427_1583	P646_0555	P647_0254	P648_0901	P649_1389	P650_2340	P651_0243	P652_0588	P653_0571	P654_0806	P655_1853	P656_1510	P657_0897	P658_0468	P659_1398	P660_2403	P661_1319	P662_0958	P663_1179	P664_1294	P665_0842	P666_0293	P667_0448	P668_0431	P669_0852	P670_0402	P671_0986	P672_0410	P673_1124	P674_0869	P675_0217	P676_0761	P677_0455	P678_0796	P679_1742	P680_0422
551	efflux ABC transporter, permease protein	ntab08	141,147,185,94	FS	M794_2385	A591_2575	P639_7191	P640_0150	P641_0790	P643_0232	P642_0055	P644_0208	P645_0400	V427_1582	P646_0556	P647_0253	P648_0902	P649_1390	P650_2341	P651_0242	P652_0589	P653_0572	P654_0807	P655_1852	P656_1509	P657_0898	P658_0467	P659_1399	P660_2402	P661_0867	P662_0959	P663_1178	P664_1295	P665_0841	P666_0292	P667_0447	P668_0430	P669_0853	P670_0403	P671_0987	P672_0409	P673_1125	P674_0868	P675_0216	P676_0760	P677_0456	P678_0797	P679_1741	P680_0423
552	efflux transporter, RND family, MFP subunit	ntab18	141,147,185,97	FS	M794_2386	A591_2576	P639_7192	P640_1073		P643_0231	P642_0056	P644_0207	P645_2092	V427_1581	P646_0557	P647_0252	P648_0903	P649_1391	P650_2342	P651_0241	P652_0590	P653_0573	P654_0808	P655_1851	P656_1508	P657_0899	P658_0466	P659_1400	P660_2401	P661_0866	P662_0960	P663_1177	P664_0941	P665_0391	P666_0291	P667_0446	P668_0429	P669_0854	P670_0404	P671_0988	P672_0408	P673_1126	P674_0867	P675_0215	P676_0759	P677_0610	P678_0798	P679_1740	P680_0424
553	DNA polymerase III, delta subunit	ntab18	132		M794_2387	A591_2577	P639_7193	P640_1072	P641_0001	P643_0230	P642_0057	P644_0206	P645_2091	V427_1577	P646_0558	P647_0251	P648_0904	P649_1392	P650_2343	P651_0240	P652_0591	P653_0574	P654_0809	P655_1850	P656_1507	P657_0900	P658_0465	P659_1401	P660_2400	P661_0865	P662_0961	P663_1176	P664_0940	P665_0392	P666_0290	P667_0445	P668_0428	P669_0855	P670_0405	P671_0989	P672_0407	P673_1127	P674_0866	P675_0214	P676_0758	P677_0608	P678_0799	P679_1739	P680_0425
554	putative lipoprotein	ntab18	147,88,90	FS	M794_2388	A591_2578	P639_7194	P640_1071	P641_0002	P643_0229	P642_0058	P644_0205	P645_2090	V427_1576	P646_0559	P647_0250	P648_0905	P649_1393	P650_2344	P651_0239	P652_0592	P653_0575	P654_0810	P655_1849	P656_1506	P657_0901	P658_0464	P659_1402	P660_2399	P661_0864	P662_0962	P663_1175	P664_0939	P665_0393	P666_0289	P667_0444	P668_0427	P669_0856	P670_0406	P671_0990	P672_0406	P673_1128	P674_0865	P675_0213	P676_0757	P677_0607	P678_0800	P679_1738	P680_0426
555	leucine--tRNA ligase	ntab18	137,166	FS	M794_2389	A591_2579	P639_7195	P640_1070	P641_0003	P643_0228	P642_0059	P644_0204	P645_2089	V427_1575	P646_0560	P647_0249	P648_0906	P649_1394	P650_2345	P651_0238	P652_0593	P653_0576	P654_0811	P655_1848	P656_1505	P657_0902	P658_0463	P659_1403	P660_2398	P661_0863	P662_0963	P663_1174	P664_0938	P665_0394	P666_0288	P667_0443	P668_0426	P669_0857	P670_0407	P671_0991	P672_0405	P673_1129	P674_0864	P675_0212	P676_0756	P677_0606	P678_0801	P679_1737	P680_0427
556	conserved hypothetical protein	ntabw08	156,185		M794_2390	A591_2580	P639_7196	P640_1069	P641_0004	P643_0227	P642_0060	P644_0203	P645_2088	V427_1574	P646_0561	P647_0248	P648_0907	P649_1395	P650_2346	P651_0237	P652_0594	P653_0577	P654_0812	P655_1847	P656_1504	P657_0903	P658_0462	P659_1404	P660_2397	P661_0862	P662_0964	P663_1173	P664_0937	P665_0395	P666_0287	P667_0442	P668_0425	P669_0858	P670_0408	P671_0992	P672_0404	P673_1130	P674_0863	P675_0211	P676_0755	P677_0605	P678_0802	P679_1736	P680_0428
557	acetolactate synthase, large subunit, biosynthetic type	ntab18	74	FS	M794_2391	A591_2581	P639_7197	P640_1068	P641_0005	P643_0226	P642_0061	P644_0202	P645_2087	V427_1573	P646_0562	P647_0247	P648_0908	P649_1396	P650_2347	P651_0236	P652_0595	P653_0578	P654_0813	P655_1846	P656_1503	P657_0904	P658_0461	P659_1405	P660_2396	P661_0861	P662_0965	P663_1172	P664_0936	P665_0396	P666_0286	P667_0441	P668_0424	P669_0859	P670_0409	P671_0993	P672_0403	P673_1131	P674_0862	P675_0210	P676_0754	P677_0604	P678_0803	P679_1735	P680_0429
558	acetolactate synthase, small subunit	ntab18	74	FS	M794_2392	A591_2582	P639_7198	P640_1067	P641_0006	P643_0225	P642_0062	P644_0201	P645_2086	V427_1572	P646_0563	P647_0246	P648_0909	P649_1397	P650_2348	P651_0235	P652_0596	P653_0579	P654_0814	P655_1845	P656_1502	P657_0905	P658_0460	P659_1406	P660_2395	P661_0860	P662_0966	P663_1171	P664_0935	P665_0397	P666_0285	P667_0440	P668_0423	P669_0860	P670_0410	P671_0994	P672_0402	P673_1132	P674_0861	P675_0209	P676_0753	P677_0603	P678_0804	P679_1734	P680_0430
559	ketol-acid reductoisomerase	ntab18	74		M794_2393	A591_2583	P639_7199	P640_1066	P641_0007	P643_0224	P642_0063	P644_0200	P645_2085	V427_1571	P646_0564	P647_0245	P648_0910	P649_1398	P650_2349	P651_0234	P652_0597	P653_0580	P654_0815	P655_1844	P656_1501	P657_0906	P658_0459	P659_1407	P660_2394	P661_0859	P662_0967	P663_1170	P664_0934	P665_0398	P666_0284	P667_0439	P668_0422	P669_0861	P670_0411	P671_0995	P672_0401	P673_1133	P674_0860	P675_0208	P676_0752	P677_0602	P678_0805	P679_1733	P680_0431
560	hypothetical protein	ntab18	156			A591_2584					P642_0064	P644_0199					P648_0911	P649_1399	P650_2350					P655_1843		P657_0907		P659_1408	P660_2393			P663_1169						P669_0862
561	diguanylate cyclase (GGDEF) domain	ntab08	156,264,704,710	FS	M794_2394	A591_2585	P639_7200	P640_1065	P641_0008	P643_0223	P642_0065	P644_0198	P645_2084	V427_1570	P646_0565	P647_0244	P648_0912	P649_1400	P650_2351	P651_0233	P652_0598	P653_0581	P654_0816	P655_1842	P656_1500	P657_0908	P658_0458	P659_1409	P660_2392	P661_0858	P662_0968	P663_1168	P664_0933	P665_0399	P666_0283	P667_0438	P668_0421	P669_0863	P670_0412	P671_0996	P672_0400	P673_1134	P674_0859	P675_0207	P676_0751	P677_0601	P678_0806	P679_1732	P680_0432
562	transcriptional regulator, TetR domain protein	ntab22	156,261,704	FS	M794_2395	A591_2586	P639_7201	P640_1064	P641_0009	P643_0222	P642_0066	P644_0197	P645_2083	V427_1569	P646_0566	P647_0243	P648_0913	P649_1401	P650_2352	P651_0232	P652_0599	P653_0582	P654_0817	P655_1841	P656_1499	P657_1322	P658_0457	P659_1410	P660_1839	P661_0857	P662_0969	P663_1167	P664_0932	P665_0400	P666_0282	P667_0437	P668_0420	P669_0864	P670_0413	P671_0997	P672_0399	P673_1135	P674_0858	P675_0206	P676_0750	P677_0600	P678_0807	P679_1731	P680_0433
563	transcriptional regulator, TetR family	ntab08	156,261,704	FS	M794_2396	A591_2587	P639_7202	P640_1063	P641_0010	P643_0221	P642_0067	P644_0196	P645_2082	V427_1568	P646_0567	P647_0242	P648_0914	P649_1402	P650_2353	P651_0231	P652_0600	P653_0583	P654_0818	P655_1840	P656_1498	P657_1321	P658_0456	P659_1411	P660_1840	P661_0856	P662_0970	P663_1166	P664_0931	P665_0401	P666_0281	P667_0436	P668_0419	P669_0865	P670_0414	P671_0998	P672_0398	P673_1136	P674_0857	P675_0205	P676_0749	P677_0599	P678_0808	P679_1730	P680_0434
564	conserved hypothetical protein	ntab18	156,704	FS	M794_2397	A591_2588	P639_7203	P640_1062	P641_0011	P643_0220	P642_0068	P644_0195	P645_2081	V427_1567	P646_0568	P647_0241	P648_0915	P649_1403	P650_2354	P651_0230	P652_0601	P653_0584	P654_0819	P655_1839	P656_1497	P657_1320	P658_0455	P659_1412	P660_1841	P661_0855	P662_0971	P663_1165	P664_0930	P665_0402	P666_0280	P667_0435	P668_0418	P669_0866	P670_0415	P671_0999	P672_0397	P673_1137	P674_0856	P675_0204	P676_0748	P677_0598	P678_0809	P679_1729	P680_0435
565	peptide chain release factor 3	ntab18	169	FS	M794_2398	A591_2589	P639_7204	P640_1061	P641_0012	P643_0219	P642_0069	P644_0194	P645_2080	V427_1566	P646_0569	P647_0240	P648_0916	P649_1404	P650_2355	P651_0229	P652_0602	P653_0585	P654_0820	P655_1838	P656_1496	P657_1319	P658_0454	P659_1413	P660_1842	P661_0854	P662_0972	P663_1164	P664_0929	P665_0403	P666_0279	P667_0434	P668_0417	P669_0867	P670_0416	P671_1000	P672_0396	P673_1138	P674_0855	P675_0203	P676_0747	P677_0597	P678_0810	P679_1728	P680_0436
566	conserved hypothetical protein	ntab18	156,157,185,704	FS	M794_2399	A591_2590	P639_7205	P640_1060	P641_0013	P643_0218	P642_0070	P644_0193	P645_2079	V427_1565	P646_0570	P647_0239	P648_0917	P649_1405	P650_2356	P651_0228	P652_0603	P653_0586	P654_0821	P655_1837	P656_1495	P657_1318	P658_0453	P659_1414	P660_1843	P661_0853	P662_0973	P663_1163	P664_0928	P665_0404	P666_0278	P667_0433	P668_0416	P669_0868	P670_0417	P671_1001	P672_0395	P673_1139	P674_0854	P675_0202	P676_0746	P677_0596	P678_0811	P679_1727	P680_0437
567	putative lipoprotein	ntab18	156,157,88		M794_2400	A591_2591	P639_7206	P640_1059	P641_0014	P643_0217	P642_0071	P644_0192	P645_2078	V427_1564	P646_0571	P647_0238	P648_0918	P649_1406	P650_2357	P651_0227	P652_0604	P653_0587	P654_0822	P655_1836	P656_1494	P657_1317	P658_0452	P659_1415	P660_1844	P661_0852	P662_0974	P663_1162	P664_0927	P665_0405	P666_0277	P667_0432	P668_0415	P669_0869	P670_0418	P671_1002	P672_0394	P673_1140	P674_0853	P675_0201	P676_0745	P677_0595	P678_0812	P679_1726	P680_0438
568	hydrolase, TatD family	gacin24	703		M794_2401	A591_2592	P639_7207	P640_1058	P641_0015	P643_0216	P642_0072	P644_0191	P645_2077	V427_1563	P646_0572	P647_0237	P648_0919	P649_1407	P650_2358	P651_0226	P652_0605	P653_0588	P654_0823	P655_1835	P656_1493	P657_1316	P658_0451	P659_1416	P660_1845	P661_0851	P662_0975	P663_1161	P664_0926	P665_0406	P666_0276	P667_0431	P668_0414	P669_0870	P670_0419	P671_1003	P672_0393	P673_1141	P674_0852	P675_0200	P676_0744	P677_0594	P678_0813	P679_1725	P680_0439
569	aconitate hydratase 1	ntab22	120,157,185	FS	M794_2402	A591_2593	P639_7208	P640_1057	P641_0016	P643_0215	P642_0073	P644_0190	P645_2076	V427_1562	P646_0573	P647_0236	P648_0920	P649_1408	P650_2359	P651_0225	P652_0606	P653_0589	P654_0824	P655_1834	P656_1492	P657_1315	P658_0450	P659_1417	P660_1846	P661_0850	P662_0976	P663_1160	P664_0925	P665_0407	P666_0275	P667_0430	P668_0413	P669_0871	P670_0420	P671_1004	P672_0392	P673_1142	P674_0851	P675_0199	P676_0743	P677_0593	P678_0814	P679_1724	P680_0440
570	endoribonuclease L-PSP	ntab18	134,156				P639_7209	P640_1056	P641_0017	P643_0214	P642_0074	P644_0189	P645_2075	V427_1561	P646_0574	P647_0235	P648_0921	P649_1409	P650_2360	P651_0224	P652_0607	P653_0590	P654_0825	P655_1833	P656_1491	P657_1314	P658_0449	P659_1418	P660_1847	P661_0849	P662_2329	P663_1159	P664_0924	P665_0408	P666_0274			P669_0872	P670_0421	P671_1005	P672_0391	P673_1143	P674_0850	P675_0198	P676_0742	P677_0592	P678_0815	P679_1723	P680_0441
571	ThiF family protein	ntab18	157	FS	M794_2403	A591_2594	P639_7210	P640_1055	P641_0018	P643_0213	P642_0075	P644_0188	P645_2074	V427_1560	P646_0575	P647_0234	P648_0922	P649_1410	P650_2361	P651_0223	P652_0608	P653_0591	P654_0826	P655_1832	P656_1490	P657_1313	P658_0448	P659_1419	P660_1848	P661_0848	P662_2330	P663_1158	P664_0923	P665_0409	P666_0273	P667_0429	P668_0412	P669_0873	P670_0422	P671_1006	P672_0390	P673_1144	P674_0849	P675_0197	P676_0741	P677_0591	P678_0816	P679_1722	P680_0442
572	conserved hypothetical protein	ntab18	156		M794_2404	A591_2595	P639_7211	P640_1054	P641_0019	P643_0212	P642_0076	P644_0187	P645_2073	V427_1559		P647_0233	P648_0923	P649_1411	P650_2362	P651_0222	P652_0609	P653_0592	P654_0827	P655_1831	P656_1489		P658_0447	P659_1420		P661_0847	P662_2331	P663_1157	P664_0922	P665_0410	P666_0272	P667_0428	P668_0411	P669_0874	P670_0423	P671_1007	P672_0389	P673_1145	P674_0848	P675_0196	P676_0740	P677_0590	P678_0817	P679_1721	P680_0443
573	transcriptional regulator, LysR family	ntab22	141,185,261,264	FS	M794_2405	A591_2596	P639_7212	P640_1053	P641_0020	P643_0211	P642_0077	P644_0186	P645_2072	V427_1558	P646_0576	P647_0232	P648_0924	P649_1412	P650_2363	P651_0221	P652_0610	P653_0593	P654_0828	P655_1830	P656_1487	P657_1311	P658_0446	P659_1421	P660_1850	P661_0846	P662_2332	P663_1156	P664_0921	P665_0411	P666_0271	P667_0427	P668_0410	P669_0875	P670_0424	P671_1008	P672_0388	P673_1146	P674_0847	P675_0195	P676_0739	P677_0589	P678_0818	P679_1720	P680_0444
574	conserved hypothetical protein	ntab18	156		M794_2406	A591_2597	P639_7213	P640_1052	P641_0021	P643_0210	P642_0078	P644_0185	P645_2071	V427_1557	P646_0577	P647_0231	P648_0925	P649_1413	P650_2364	P651_0220	P652_0611	P653_0594	P654_0829	P655_1829	P656_1486	P657_1310	P658_0445	P659_1422	P660_1851	P661_0845	P662_2333	P663_1155	P664_0920	P665_0412	P666_0270	P667_0426	P668_0409	P669_0876	P670_0425	P671_1009	P672_0387	P673_1147	P674_0846	P675_0194	P676_0738	P677_0588	P678_0819	P679_1719	P680_0445
575	tRNA dihydrouridine synthase A	ntab18	168	FS	M794_2407	A591_2598	P639_7214	P640_1051	P641_0022	P643_0209	P642_0079	P644_0184	P645_2070	V427_1556	P646_0578	P647_0230	P648_0926	P649_1414	P650_2365	P651_0219	P652_0612	P653_0595	P654_0830	P655_1828	P656_1485	P657_1309	P658_0444	P659_1423	P660_1852	P661_0844	P662_2334	P663_1154	P664_0919	P665_0413	P666_0269	P667_0425	P668_0408	P669_0877	P670_0426	P671_1010	P672_0386	P673_1148	P674_0845	P675_0193	P676_0737	P677_0587	P678_0820	P679_1718	P680_0446
576	transporter, major facilitator family protein	ntab18	141		M794_3052	A591_2623	P639_7215	P640_1050	P641_0023	P643_0208	P642_0080	P644_0183	P645_2069	V427_1555	P646_0579	P647_0229	P648_0927	P649_1415	P650_2366	P651_0218	P652_0613	P653_0596	P654_0831	P655_1827	P656_1484	P657_1308	P658_0443	P659_1424	P660_1853	P661_0843	P662_2335	P663_1153	P664_0918	P665_0414	P666_0268	P667_0401	P668_0407	P669_0878	P670_0427	P671_1011	P672_0385	P673_1149	P674_0844	P675_0192	P676_0736	P677_0586	P678_0821	P679_1717	P680_0447
577	endoribonuclease L-PSP	ntab28	134		M794_3053	A591_2624	P639_7216	P640_1049	P641_0024	P643_0207	P642_0081	P644_0182	P645_2068	V427_1554	P646_0580	P647_0228	P648_0928	P649_1416	P650_2367	P651_0217	P652_0614	P653_0597	P654_0832	P655_1826	P656_1483	P657_1307	P658_0442	P659_1425	P660_1854	P661_0842	P662_2336	P663_1152	P664_0917	P665_0415	P666_0267	P667_0400	P668_0406	P669_0879	P670_0428	P671_1012	P672_0384	P673_1150	P674_0843	P675_0191	P676_0735	P677_0585	P678_0822	P679_1716	P680_0448
578	putative membrane protein	ntab18	157,88	FS	M794_3054	A591_2625	P639_7217	P640_1048	P641_0025	P643_0206	P642_0082	P644_0181	P645_2067	V427_1553	P646_0581	P647_0227	P648_0929	P649_1417	P650_2368	P651_0216	P652_0615	P653_0598	P654_0833	P655_1825	P656_1482	P657_1306	P658_0441	P659_1426	P660_1855	P661_0841	P662_2337	P663_1151	P664_0916	P665_0416	P666_0266	P667_0399	P668_0405	P669_0880	P670_0429	P671_1013	P672_0383	P673_1151	P674_0842	P675_1225	P676_0734	P677_0584	P678_0823	P679_1715	P680_0449
579	putative NAD(P)(+) transhydrogenase (AB-specific), alpha subunit	ntab18	112,185		M794_3055	A591_2626	P639_7218	P640_1047	P641_0026	P643_0205	P642_0083	P644_0180	P645_2066	V427_1552	P646_0582	P647_0226	P648_0930	P649_1418	P650_2369	P651_0215	P652_0616	P653_0599	P654_0834	P655_1824	P656_1481	P657_1305	P658_0440	P659_1427	P660_1856	P661_0840	P662_2338	P663_1150	P664_0915	P665_0417	P666_0265	P667_0398	P668_0404	P669_0881	P670_0430	P671_1014	P672_0382	P673_1152	P674_0841	P675_1226	P676_0733	P677_0583	P678_0824	P679_1714	P680_0450
580	NAD(P)(+) transhydrogenase (B-specific), subunit PntAB domain protein	ntab18	112,156,185		M794_3056	A591_2627	P639_7219	P640_1046	P641_0027	P643_0204	P642_0084	P644_0179	P645_2065	V427_1551	P646_0583	P647_0225	P648_0931	P649_1419	P650_2370	P651_0214	P652_0617	P653_0600	P654_0835	P655_1823	P656_1480	P657_1304	P658_0439	P659_1428	P660_1857	P661_0839	P662_2339	P663_1149	P664_0914	P665_0418	P666_0264	P667_0397	P668_0403	P669_0882	P670_0431	P671_1015	P672_0381	P673_1153	P674_0840	P675_1227	P676_0732	P677_0582	P678_0825	P679_1713	P680_0451
581	NAD(P) transhydrogenase subunit beta	ntab18	112		M794_3057	A591_2628	P639_7220	P640_1045	P641_0028	P643_0203	P642_0085	P644_0178	P645_2064	V427_1550	P646_0584	P647_0224	P648_0932	P649_1420	P650_2371	P651_0213	P652_0618	P653_0601	P654_0836	P655_1822	P656_1479	P657_1303	P658_0438	P659_1429	P660_1858	P661_0838	P662_2340	P663_1148	P664_0913	P665_0419	P666_0263	P667_0396	P668_0402	P669_0883	P670_0432	P671_1016	P672_0380	P673_1154	P674_0839	P675_1228	P676_0731	P677_0581	P678_0826	P679_1712	P680_0452
582	KR domain protein	ntab20	156,185,703	FS	M794_3058	A591_2629	P639_7221	P640_1044	P641_0029	P643_0202	P642_0086	P644_0177	P645_2063	V427_1549	P646_0585	P647_0223	P648_0933	P649_1421	P650_2372	P651_0212	P652_0619	P653_0602	P654_0837	P655_1821	P656_1478	P657_1302	P658_0437	P659_1430	P660_1859	P661_0837	P662_2341	P663_1147	P664_0912	P665_0420	P666_0262	P667_0395	P668_0401	P669_0884	P670_0433	P671_1017	P672_0379	P673_1155	P674_0838	P675_1229	P676_0730	P677_0580	P678_0827	P679_1711	P680_0453
583	iojap-like ribosome-associated protein	ntab18	157,169		M794_3059	A591_2630	P639_7222	P640_1043	P641_0030	P643_0201	P642_0087	P644_0176	P645_2062	V427_1548	P646_0586	P647_0222	P648_0934	P649_1422	P650_2373	P651_0211	P652_0620	P653_0603	P654_0838	P655_1820	P656_1477	P657_1301	P658_0436	P659_1431	P660_1860	P661_0836	P662_2342	P663_1146	P664_0911	P665_0421	P666_0261	P667_0394	P668_0400	P669_0885	P670_0434	P671_1018	P672_0378	P673_1156	P674_0837	P675_1230	P676_0729	P677_0579	P678_0828	P679_1710	P680_0454
584	AP endonuclease, family 2	ntab18	119,132,185	FS	M794_3060	A591_2631	P639_7223	P640_1042	P641_0031	P643_0200	P642_0088	P644_0175	P645_2061	V427_1547	P646_0587	P647_0221	P648_0935	P649_1423	P650_2374	P651_0210	P652_0621	P653_0604	P654_0839	P655_1819	P656_1476	P657_1300	P658_0435	P659_1432	P660_1861	P661_0835	P662_2343	P663_1145	P664_0910	P665_0422	P666_0260	P667_0393	P668_0399	P669_0886	P670_0435	P671_1019	P672_0377	P673_1157	P674_0836	P675_1231	P676_0728	P677_0578	P678_0829	P679_1709	P680_0455
585	NAD binding domain of 6-phosphogluconate dehydrogenase	ntab18	156,157,185,703	FS	M794_3061	A591_2632	P639_7224	P640_1041	P641_0032	P643_0199	P642_0089	P644_0174	P645_2060	V427_1546	P646_0588	P647_0220	P648_0936	P649_1424	P650_2375	P651_0209	P652_0622	P653_0605	P654_0840	P655_1818	P656_1475	P657_1299	P658_0434	P659_1433	P660_1862	P661_0834	P662_2344	P663_1144	P664_0909	P665_0423	P666_0259	P667_0392	P668_0398	P669_0887	P670_0436	P671_1020	P672_0376	P673_1158	P674_0835	P675_1232	P676_0727	P677_0577	P678_0830	P679_1708	P680_0456
586	enoyl-CoA hydratase/isomerase family protein	ntab08	703		M794_3062	A591_2633	P639_7225	P640_1040	P641_0033	P643_0198	P642_0090	P644_0173	P645_2059	V427_1545	P646_0589	P647_0219	P648_0937	P649_1425	P650_2376	P651_0208	P652_0623	P653_0606	P654_0841	P655_1817	P656_1474	P657_1298	P658_0433	P659_1434	P660_1863	P661_0833	P662_2345	P663_1143	P664_0908	P665_0424	P666_0258	P667_0391	P668_0397	P669_0888	P670_0437	P671_1021	P672_0375	P673_1159	P674_0834	P675_1233	P676_0726	P677_0576	P678_0831	P679_1707	P680_0457
587	ATPase/histidine kinase/DNA gyrase B/HSP90 domain protein	ntab18	187,263,699,703	FS	M794_3063	A591_2634	P639_7226	P640_1039	P641_0034	P643_0197	P642_0091	P644_0172	P645_2058	V427_1544	P646_0590	P647_0218	P648_0938	P649_1426	P650_2377	P651_0207	P652_0624	P653_0607	P654_0842	P655_1816	P656_1473	P657_1297	P658_0432	P659_1435	P660_1864	P661_0832	P662_2346	P663_1142	P664_0907	P665_0425	P666_0257	P667_0390	P668_0396	P669_0889	P670_0438	P671_1022	P672_0374	P673_1160	P674_0833	P675_1234	P676_0725	P677_0575	P678_0832	P679_1706	P680_0458
588	cysteine synthase B	ntab08	185,75	FS	M794_3064	A591_2635	P639_7227	P640_1038	P641_0035	P643_0196	P642_0092	P644_0171	P645_2057	V427_1543	P646_0591	P647_0217	P648_0939	P649_1427	P650_2378	P651_0206	P652_0625	P653_0608	P654_0843	P655_1815	P656_1472	P657_1296	P658_0431	P659_1436	P660_1865	P661_0831	P662_2347	P663_1141	P664_0906	P665_0426	P666_0256	P667_0389	P668_0395	P669_0890	P670_0439	P671_1023	P672_0373	P673_1161	P674_0832	P675_1235	P676_0724	P677_0574	P678_0833	P679_1705	P680_0459
589	conserved hypothetical protein	ntab18	156	FS	M794_3065	A591_2636	P639_7228	P640_1037	P641_0036	P643_0195	P642_0093	P644_0170	P645_2056	V427_1542	P646_0592	P647_0216	P648_0940	P649_1428	P650_2379	P651_0205	P652_0626	P653_0609	P654_0844	P655_1814	P656_1471	P657_1295	P658_0430	P659_1437	P660_1866	P661_0830	P662_2348	P663_1140	P664_0905	P665_0427	P666_0255	P667_0388	P668_0394	P669_0891	P670_0440	P671_1025	P672_0372	P673_1162	P674_0831	P675_1236	P676_0723	P677_0573	P678_0834	P679_1704	P680_0460
590	23S rRNA (uracil-5-)-methyltransferase RumA	ntab18	168,183,98	FS	M794_3066	A591_2637	P639_7229	P640_1036	P641_0037	P643_0194	P642_0094	P644_0169	P645_2055	V427_1541	P646_0593	P647_0215	P648_0941	P649_1429	P650_2380	P651_0204	P652_0627	P653_0610	P654_0845	P655_1813	P656_1470	P657_1294	P658_0429	P659_1438	P660_1867	P661_0829	P662_2349	P663_1139	P664_0904	P665_0428	P666_0254	P667_0387	P668_0393	P669_0892	P670_0441	P671_1026	P672_0371	P673_1163	P674_0830	P675_1237	P676_0722	P677_0572	P678_0835	P679_1703	P680_0461
591	putative GTP diphosphokinase	ntab18	129,149,157	FS	M794_3067	A591_2638	P639_7230	P640_1035	P641_0038	P643_0193	P642_0095	P644_0168	P645_2054	V427_1540	P646_0594	P647_0214	P648_0942	P649_1430	P650_2381	P651_0203	P652_0628	P653_0611	P654_0846	P655_1812	P656_1469	P657_1293	P658_0428	P659_1439	P660_1868	P661_0828	P662_2350	P663_1138	P664_0903	P665_0429	P666_0253	P667_0386	P668_0392	P669_0893	P670_0442	P671_1027	P672_0370	P673_1164	P674_0829	P675_1238	P676_0721	P677_0571	P678_0836	P679_1702	P680_0462
592	oxidoreductase, short chain dehydrogenase/reductase family protein	ntab18	102,185,703	FS	M794_3068	A591_2639	P639_7231	P640_1034	P641_0039	P643_0192	P642_0096	P644_0167	P645_2053	V427_1539	P646_0595	P647_0213	P648_0943	P649_1431	P650_2382	P651_0202	P652_0629	P653_0612	P654_0847	P655_1811	P656_1468	P657_1292	P658_0427	P659_1440	P660_1869	P661_0827	P662_2351	P663_1137	P664_0902	P665_0430	P666_0252	P667_0385	P668_0391	P669_0894	P670_0443	P671_1028	P672_0369	P673_1165	P674_0828	P675_1239	P676_0720	P677_0570	P678_0837	P679_1701	P680_0463
593	MazG family protein	ntab30	157,161		M794_3069	A591_2640	P639_7232	P640_1033	P641_0040	P643_0191	P642_0097	P644_0166	P645_2052	V427_1538	P646_0596	P647_0212	P648_0944	P649_1432	P650_2383	P651_0201	P652_0630	P653_0613	P654_0848	P655_1810	P656_1467	P657_1291	P658_0426	P659_1441	P660_1870	P661_0826	P662_2352	P663_1136	P664_0901	P665_0431	P666_0251	P667_0384	P668_0390	P669_0895	P670_0444	P671_1029	P672_0368	P673_1166	P674_0827	P675_1240	P676_0719	P677_0569	P678_0838	P679_1700	P680_0464
594	helix-hairpin-helix domain protein	ntabw67	156,157,704,98	FS	M794_3070	A591_2641	P639_7233	P640_1032	P641_0041	P643_0190	P642_0098	P644_0165	P645_2051	V427_1537	P646_0597	P647_0211	P648_0945	P649_1433	P650_2384	P651_0200	P652_0631	P653_0614	P654_0849	P655_1809	P656_1466	P657_1290	P658_0425	P659_1442	P660_1871	P661_0825	P662_2353	P663_1135	P664_0900	P665_0432	P666_0250	P667_0383	P668_0389	P669_0896	P670_0445	P671_1030	P672_0367	P673_1167	P674_0826	P675_1241	P676_0718	P677_0568	P678_0839	P679_1699	P680_0465
595	poly(A) polymerase	gacin21	166	FS	M794_3071	A591_2642	P639_7234	P640_1031	P641_0042	P643_0189	P642_0099	P644_0164	P645_2050	V427_1536	P646_0598	P647_0210	P648_0946	P649_1434	P650_2385	P651_0199	P652_0632	P653_0615	P654_0850	P655_1808	P656_1465	P657_1289	P658_0424	P659_1443	P660_1872	P661_0824	P662_2354	P663_1134	P664_0899	P665_0433	P666_0249	P667_0382	P668_0388	P669_0897	P670_0446	P671_1031	P672_0366	P673_1168	P674_0825	P675_1242	P676_0717	P677_0567	P678_0840	P679_1698	P680_0466
596	2-amino-4-hydroxy-6-hydroxymethyldihydropteridine pyrophosphokinase	ntab18	78		M794_3072	A591_2643	P639_7235	P640_1030	P641_0043	P643_0188	P642_0100	P644_0163	P645_2049	V427_1535	P646_0599	P647_0209	P648_0947	P649_1435	P650_2386	P651_0198	P652_0633	P653_0616	P654_0851	P655_1807	P656_1464	P657_1288	P658_0423	P659_1444	P660_1873	P661_0823	P662_2355	P663_1133	P664_0898	P665_0434	P666_0248	P667_0381	P668_0387	P669_0898	P670_0447	P671_1032	P672_0365	P673_1169	P674_0824	P675_1243	P676_0716	P677_0566	P678_0841	P679_1697	P680_0467
597	3-methyl-2-oxobutanoate hydroxymethyltransferase	ntab22	83	FS	M794_3073	A591_2644	P639_7236	P640_1029	P641_0044	P643_0187	P642_0101	P644_0162	P645_2048	V427_1534	P646_0600	P647_0208	P648_0948	P649_1436	P650_2387	P651_0197	P652_0634	P653_0617	P654_0852	P655_1806	P656_1463	P657_1287	P658_0422	P659_1445	P660_1874	P661_0822	P662_2356	P663_1132	P664_0897	P665_0435	P666_0247	P667_0380	P668_0386	P669_0899	P670_0448	P671_1033	P672_0364	P673_1170	P674_0823	P675_1244	P676_0715	P677_0565	P678_0842	P679_1696	P680_0468
598	pantoate--beta-alanine ligase	ntab18	83		M794_3074	A591_2645	P639_7237	P640_1028	P641_0045	P643_0186	P642_0102	P644_0161	P645_2047	V427_1533	P646_0601	P647_0207	P648_0949	P649_1437	P650_2388	P651_0196	P652_0635	P653_0618	P654_0853	P655_1805	P656_1462	P657_1286	P658_0421	P659_1446	P660_1875	P661_0821	P662_2357	P663_1131	P664_0896	P665_0436	P666_0246	P667_0379	P668_0385	P669_0900	P670_0449	P671_1034	P672_0363	P673_1171	P674_0822	P675_1245	P676_0714	P677_0564	P678_0843	P679_1695	P680_0469
599	conserved hypothetical protein	ntab08	156,157	FS	M794_3075	A591_2646	P639_7238	P640_1027	P641_0046	P643_0185	P642_0103	P644_0160	P645_2046	V427_1532	P646_0602	P647_0206	P648_0950	P649_1438	P650_2389	P651_0195	P652_0636	P653_0619	P654_0854	P655_1804	P656_1461	P657_1285	P658_0420	P659_1447	P660_1876	P661_0820	P662_2358	P663_1130	P664_0895	P665_0437	P666_0245	P667_0378	P668_0384	P669_0901	P670_0450	P671_1035	P672_0362	P673_1172	P674_0821	P675_1246	P676_0713	P677_0563	P678_0844	P679_1694	P680_0470
600	phosphocarrier, HPr family	ntab18	144,700		M794_3076	A591_2647	P639_7239	P640_1026	P641_0047	P643_0184	P642_0104	P644_0159	P645_2045	V427_1531	P646_0603	P647_0205	P648_0951	P649_1439	P650_2390	P651_0194	P652_0637	P653_0620	P654_0855	P655_1803	P656_1460	P657_1284	P658_0419	P659_1448	P660_1877	P661_0819	P662_2359	P663_1129	P664_0894	P665_0438	P666_0244	P667_0377	P668_0383	P669_0902	P670_0451	P671_1036	P672_0361	P673_1173	P674_0820	P675_1247	P676_0712	P677_0562	P678_0845	P679_1693	P680_0471
601	conserved hypothetical protein	ntab18	156,157,185		M794_3077	A591_2648	P639_7240	P640_1025	P641_0048	P643_0183	P642_0105	P644_0158	P645_2044	V427_1530	P646_0604	P647_0204	P648_0952	P649_1440	P650_2391	P651_0193	P652_0638	P653_0621	P654_0856	P655_1802	P656_1459	P657_1283	P658_0418	P659_1449	P660_1878	P661_0818	P662_2360	P663_1128	P664_0893	P665_0439	P666_0243	P667_0376	P668_0382	P669_0903	P670_0452	P671_1037	P672_0360	P673_1174	P674_0819	P675_1248	P676_0711	P677_0561	P678_0846	P679_1692	P680_0472
602	long-chain-fatty-acid--CoA ligase	ntab18	157,177,185,703		M794_3078	A591_2649	P639_7241	P640_1024	P641_0049	P643_0182	P642_0106	P644_0157	P645_2043	V427_1529	P646_0605	P647_0203	P648_0953	P649_1441	P650_2392	P651_0192	P652_0639	P653_0622	P654_0857	P655_1801	P656_1458	P657_1282	P658_0417	P659_1450	P660_1879	P661_0817	P662_2361	P663_1127	P664_0892	P665_0440	P666_0242	P667_0375	P668_0381	P669_0904	P670_0453	P671_1038	P672_0359	P673_1175	P674_0818	P675_1249	P676_0710	P677_0560	P678_0847	P679_1691	P680_0473
603	threonine--tRNA ligase	ntab18	137,166	FS	M794_3079	A591_2650	P639_7242	P640_1023	P641_0050	P643_0181	P642_0107	P644_0156	P645_2042	V427_1528	P646_0606	P647_0202	P648_0954	P649_1442	P650_2393	P651_0191	P652_0640	P653_0623	P654_0858	P655_1800	P656_1457	P657_1281	P658_0416	P659_1451	P660_1880	P661_0816	P662_2362	P663_1126	P664_0891	P665_0441	P666_0241	P667_0374	P668_0380	P669_0905	P670_0454	P671_1039	P672_0358	P673_1176	P674_0817	P675_1250	P676_0709	P677_0559	P678_0848	P679_1690	P680_0474
604	translation initiation factor IF-3	ntab18	169		M794_3080	A591_2651	P639_7243	P640_1022	P641_0051	P643_0180	P642_0108	P644_0155	P645_2041	V427_1527	P646_0607	P647_0201	P648_0955	P649_1443	P650_2394	P651_0190	P652_0641	P653_0624	P654_0859	P655_1799	P656_1456	P657_1280	P658_0415	P659_1452	P660_1881	P661_0815	P662_2363	P663_1125	P664_0890	P665_0442	P666_0240	P667_0373	P668_0379	P669_0906	P670_0455	P671_1040	P672_0357	P673_1177	P674_0816	P675_1251	P676_0708	P677_0558	P678_0849	P679_1689	P680_0475
605	glutathione S-transferase, N-terminal domain protein	ntab28	157		M794_3081	A591_2652	P639_7244	P640_1021	P641_0052	P643_0179	P642_0109	P644_0154	P645_2040	V427_1526	P646_0608	P647_0200	P648_0956	P649_1444	P650_2395	P651_0189	P652_0642	P653_0625	P654_0860	P655_1798	P656_1455	P657_1279	P658_0414	P659_1453	P660_1882	P661_0814	P662_2364	P663_1124	P664_0889	P665_0443	P666_0239	P667_0372	P668_0378	P669_0907	P670_0456	P671_1041	P672_0356	P673_1178	P674_0815	P675_1252	P676_0707	P677_0557	P678_0850	P679_1688	P680_0476
606	conserved hypothetical protein	ntab18	156,157,185		M794_3082	A591_2653	P639_7245	P640_1020	P641_0053	P643_0178	P642_0110	P644_0153	P645_2039	V427_1525	P646_0609	P647_0199	P648_0957	P649_1445	P650_2396	P651_0188	P652_0643	P653_0626	P654_0861	P655_1797	P656_1454	P657_1278	P658_0413	P659_1454	P660_1883	P661_0813	P662_2365	P663_1123	P664_0888	P665_0444	P666_0238	P667_0371	P668_0377	P669_0908	P670_0457	P671_1042	P672_0355	P673_1179	P674_0814	P675_1253	P676_0706	P677_0556	P678_0851	P679_1687	P680_0477
607	transporter, major facilitator family protein	ntab18	141,156,185	FS	M794_3083	A591_2654	P639_7246	P640_1019	P641_0054	P643_0177	P642_0111	P644_0152	P645_2038	V427_1524	P646_0610	P647_0198	P648_0958	P649_1446	P650_2397	P651_0187	P652_0644	P653_0627	P654_0862	P655_1796	P656_1453	P657_1277	P658_0412	P659_1455	P660_1884	P661_0812	P662_2366	P663_1122	P664_0887	P665_0445	P666_0237	P667_0370	P668_0376	P669_0909	P670_0458	P671_1043	P672_0354	P673_1180	P674_0813	P675_1254	P676_0705	P677_0555	P678_0852	P679_1686	P680_0478
608	ribosomal protein L35	ntab18	158		M794_3084	A591_2655	P639_7247	P640_1018	P641_0055	P643_0176	P642_0112	P644_0151	P645_2037	V427_1523	P646_0611	P647_0197	P648_0959	P649_1447	P650_2398	P651_0186	P652_0645	P653_0628	P654_0863	P655_1795	P656_1452	P657_1276	P658_0411	P659_1456	P660_1885	P661_0811	P662_2367	P663_1121	P664_0886	P665_0446	P666_0236	P667_0369	P668_0375	P669_0910	P670_0459	P671_1044	P672_0353	P673_1181	P674_0812	P675_1255	P676_0704	P677_0554	P678_0853	P679_1685	P680_0479
609	ribosomal protein L20	ntab18	158		M794_3085	A591_2656	P639_7248	P640_1017	P641_0056	P643_0175	P642_0113	P644_0150	P645_2036	V427_1522	P646_0612	P647_0196	P648_0960	P649_1448	P650_2399	P651_0185	P652_0646	P653_0629	P654_0864	P655_1794	P656_1451	P657_1275	P658_0410	P659_1457	P660_1886	P661_0810	P662_2368	P663_1120	P664_0885	P665_0447	P666_0235	P667_0368	P668_0374	P669_0911	P670_0460	P671_1045	P672_0352	P673_1182	P674_0811	P675_1256	P676_0703	P677_0553	P678_0854	P679_1684	P680_0480
610	domain	ntab22	156,185	FS			P639_7249	P640_1016	P641_0057	P643_0174	P642_0114	P644_0149	P645_2035	V427_1521	P646_0613		P648_0961	P649_1449	P650_2400	P651_0184	P652_0647	P653_0630	P654_0865	P655_1793		P657_1274		P659_1458	P660_1887	P661_0809		P663_1119	P664_0884	P665_0448	P666_0234		P668_0373	P669_0912	P670_0461	P671_1046	P672_0351	P673_1183		P675_1257		P677_0552	P678_0855		P680_0481
611	acetyltransferase, GNAT family	ntab18	185,703				P639_7250	P640_1015	P641_0058	P643_0173	P642_0115	P644_0148	P645_2034	V427_1520	P646_0614		P648_0962	P649_1450	P650_2401	P651_0183	P652_0648	P653_0631	P654_0866	P655_1792		P657_1273		P659_1459	P660_1888	P661_0808		P663_1118	P664_0883	P665_0449	P666_0233		P668_0372	P669_0913	P670_0462	P671_1047	P672_0350	P673_1184		P675_1258		P677_0551	P678_0856		P680_0482
612	conserved hypothetical protein	ntab18	156,704	FS	M794_3087	A591_2658	P639_7251	P640_1014	P641_0059	P643_0172	P642_0116	P644_0147	P645_2033	V427_1519	P646_0615	P647_2080	P648_0963	P649_1451	P650_2402	P651_0182	P652_0649	P653_0632	P654_0867	P655_1791	P656_2145	P657_1272	P658_2573	P659_1460	P660_1889	P661_0807	P662_0390	P663_1117	P664_0882	P665_0450	P666_0232	P667_0366	P668_0371	P669_0914	P670_0463	P671_1048	P672_0349	P673_1185	P674_0221	P675_1259	P676_0701	P677_0550	P678_0857	P679_3329	P680_0483
613	phenylalanyl-tRNA synthetase, alpha subunit	ntab18	137,185	FS	M794_3088	A591_2659	P639_7252	P640_1013	P641_0060	P643_0171	P642_0117	P644_0146	P645_2032	V427_1518	P646_0616	P647_2081	P648_0964	P649_1452	P650_2403	P651_0181	P652_0650	P653_0633	P654_0868	P655_1790	P656_2144	P657_1271	P658_2574	P659_1461	P660_1890	P661_0806	P662_0391	P663_1116	P664_0881	P665_0451	P666_0231	P667_0365	P668_0370	P669_0915	P670_0464	P671_1049	P672_0348	P673_1186	P674_0220	P675_1260	P676_0700	P677_0549	P678_0858	P679_3328	P680_0484
614	phenylalanyl-tRNA synthetase, beta subunit	ntab18	137	FS	M794_3089	A591_2660	P639_7254	P640_1012	P641_0061	P643_0170	P642_0118	P644_0145	P645_2031	V427_1517	P646_0617	P647_2082	P648_0965	P649_1453	P650_2404	P651_0180	P652_0651	P653_0634	P654_0869	P655_1789	P656_2143	P657_1270	P658_2575	P659_1462	P660_1891	P661_0805	P662_0392	P663_1115	P664_0880	P665_0452	P666_0230	P667_0364	P668_0369	P669_0916	P670_0465	P671_1050	P672_0347	P673_1187	P674_0219	P675_1261	P676_0699	P677_0548	P678_0859	P679_3327	P680_0485
615	integration host factor, alpha subunit	ntab18	132		M794_3090	A591_2661	P639_7255	P640_1011	P641_0062	P643_0169	P642_0119	P644_0144	P645_2030	V427_1516	P646_0618	P647_2083	P648_0966	P649_1454	P650_2405	P651_0179	P652_0652	P653_0635	P654_0870	P655_1788	P656_2142	P657_1269	P658_2576	P659_1463	P660_1892	P661_0804	P662_0393	P663_1114	P664_0879	P665_0453	P666_0229	P667_0363	P668_0368	P669_0917	P670_0466	P671_1051	P672_0346	P673_1188	P674_0218	P675_1262	P676_0698	P677_0547	P678_0860	P679_3326	P680_0486
616	lipoprotein, putative	ntab30	88				P639_7256	P640_1010	P641_0063	P643_0168	P642_0120	P644_0143	P645_2029	V427_1515	P646_0619	P647_2084	P648_0967	P649_1455	P650_2406	P651_0178	P652_0653	P653_0636	P654_0871	P655_1787	P656_2141	P657_1268	P658_2577	P659_1464	P660_1893	P661_0803	P662_0394	P663_1113	P664_0878	P665_0454	P666_0228			P669_0918	P670_0467	P671_1052	P672_0345		P674_0217	P675_1263	P676_0697	P677_0546	P678_0861	P679_3325	P680_0487
617	transcription termination factor Rho	ntab18	165	FS	M794_3092	A591_2663	P639_7257	P640_1009	P641_0065	P643_0167	P642_0121	P644_0141	P645_2027	V427_1513	P646_0620	P647_2085	P648_0968	P649_1456	P650_2407	P651_0177	P652_0654	P653_0637	P654_0872	P655_1786	P656_2140	P657_1267	P658_2578	P659_1465	P660_1894	P661_0802	P662_0395	P663_1112	P664_0877	P665_0455	P666_0227	P667_0361	P668_0366	P669_0919	P670_0468	P671_1054	P672_0344	P673_1190	P674_0216	P675_1264	P676_0696	P677_0545	P678_0863	P679_3324	P680_0488
618	thioredoxin	ntab18	112		M794_3093	A591_2664	P639_7258	P640_1008	P641_0066	P643_0166	P642_0122	P644_0140	P645_2026	V427_1512	P646_0621	P647_2086	P648_0969	P649_1457	P650_2408	P651_0176	P652_0655	P653_0638	P654_0873	P655_1785	P656_2139	P657_1266	P658_2579	P659_1466	P660_1895	P661_0801	P662_0396	P663_1111	P664_0876	P665_0456	P666_0226	P667_0360	P668_0365	P669_0920	P670_0469	P671_1055	P672_0343	P673_1191	P674_0215	P675_1265	P676_0695	P677_0544	P678_0864	P679_3323	P680_0489
619	exopolyphosphatase	ntab18	103		M794_3094	A591_2665	P639_7259	P640_1007	P641_0067	P643_0165	P642_0123	P644_0139	P645_2025	V427_1511	P646_0622	P647_2087	P648_0970	P649_1458	P650_2409	P651_0175	P652_0656	P653_0639	P654_0874	P655_1784	P656_2138	P657_1265	P658_2580	P659_1467	P660_1896	P661_0800	P662_0397	P663_1110	P664_0875	P665_0457	P666_0225	P667_0359	P668_0364	P669_0921	P670_0470	P671_1056	P672_0342	P673_1192	P674_0214	P675_1266	P676_0694	P677_0543	P678_0865	P679_3322	P680_0490
620	acetyl-CoA carboxylase, carboxyl transferase, alpha subunit	ntab18	176	FS	M794_3095	A591_2666	P639_7260	P640_1006	P641_0068	P643_0164	P642_0124	P644_0138	P645_2024	V427_1510	P646_0623	P647_2088	P648_0971	P649_1459	P650_2410	P651_0174	P652_0657	P653_0640	P654_0875	P655_1783	P656_2137	P657_1264	P658_2581	P659_1468	P660_1897	P661_0799	P662_0398	P663_1109	P664_0874	P665_0458	P666_0224	P667_0358	P668_0363	P669_0922	P670_0471	P671_1057	P672_0341	P673_1193	P674_0213	P675_1267	P676_0693	P677_0542	P678_0866	P679_3321	P680_0491
621	tRNA(Ile)-lysidine synthetase	ntab22	168	FS	M794_3096	A591_2667	P639_7262	P640_1005	P641_0069	P643_0163	P642_0125	P644_0137	P645_2023	V427_1509	P646_0624	P647_2089	P648_0972	P649_1460	P650_2411	P651_0173	P652_0658	P653_0641	P654_0876	P655_1782	P656_2136	P657_1263	P658_2582	P659_1469	P660_1898	P661_0798	P662_0399	P663_1108	P664_0873	P665_0459	P666_0223	P667_0357	P668_0362	P669_0923	P670_0472	P671_1058	P672_0340	P673_1194	P674_0212	P675_1268	P676_0692	P677_0541	P678_0867	P679_3320	P680_0492
622	pyrroline-5-carboxylate reductase	ntab18	73		M794_3097	A591_2668	P639_7263	P640_1004	P641_0070	P643_0162	P642_0126	P644_0136	P645_2022	V427_1508	P646_0625	P647_2090	P648_0973	P649_1461	P650_2412	P651_0172	P652_0659	P653_0642	P654_0877	P655_1781	P656_2135	P657_1262	P658_2583	P659_1470	P660_1899	P661_0797	P662_0400	P663_1107	P664_0872	P665_0460	P666_0222	P667_0356	P668_0361	P669_0924	P670_0473	P671_1059	P672_0339	P673_1195	P674_0211	P675_1269	P676_0691	P677_0540	P678_0868	P679_3319	P680_0493
623	YGGT family protein	ntab18	157	FS	M794_3098	A591_2669	P639_7264	P640_1003	P641_0071	P643_0161	P642_0127	P644_0135	P645_2021	V427_1507	P646_0626	P647_2091	P648_0974	P649_1462	P650_2413	P651_0171	P652_0660	P653_0643	P654_0878	P655_1780	P656_2134	P657_1261	P658_2584	P659_1471	P660_1900	P661_0796	P662_0401	P663_1106	P664_0871	P665_0461		P667_0355	P668_0360	P669_0925	P670_0474	P671_1060	P672_0338	P673_1196	P674_0210	P675_1270	P676_0690	P677_0539	P678_0869	P679_3318	P680_0494
624	DNA-directed DNA polymerase	ntab18	132		M794_3099	A591_2670	P639_7265	P640_1002	P641_0072	P643_0160	P642_0128	P644_0134	P645_2020	V427_1506	P646_0627	P647_2092	P648_0975	P649_1463	P650_2414	P651_0170	P652_0661	P653_0644	P654_0879	P655_1779	P656_2133	P657_1260	P658_2585	P659_1472	P660_1901	P661_0795	P662_0402	P663_1105	P664_0870	P665_0462	P666_0220	P667_0354	P668_0359	P669_0926	P670_0475	P671_1061	P672_0337	P673_1197	P674_0209	P675_1271	P676_0689	P677_0538	P678_0870	P679_3317	P680_0495
625	membrane protein, PF10101 family	ntabw138	157,185,88	FS	M794_3101	A591_2671	P639_7267	P640_1000	P641_0074	P643_0158	P642_0130	P644_0132	P645_2018	V427_1504	P646_0629	P647_2094	P648_0977	P649_1465	P650_2416	P651_0168	P652_0663	P653_0646	P654_0881	P655_1777	P656_2131	P657_1258	P658_2587	P659_1474	P660_1903	P661_0793	P662_0404	P663_1103	P664_0868	P665_0464	P666_0218	P667_0352	P668_0357	P669_0928	P670_0477	P671_1063	P672_0335	P673_1199	P674_0207	P675_1273	P676_0687	P677_0536	P678_0872	P679_3315	P680_0497
626	transporter, small conductance mechanosensitive ion channel (MscS) family protein	ntab18	141,704	FS	M794_3100	A591_2672	P639_7266	P640_1001	P641_0073	P643_0159	P642_0129	P644_0133	P645_2019	V427_1505	P646_0628	P647_2093	P648_0976	P649_1464	P650_2415	P651_0169	P652_0662	P653_0645	P654_0880	P655_1778	P656_2132	P657_1259	P658_2586	P659_1473	P660_1902	P661_0794	P662_0403	P663_1104	P664_0869	P665_0463	P666_0219	P667_0353	P668_0358	P669_0927	P670_0476	P671_1062	P672_0336	P673_1198	P674_0208	P675_1272	P676_0688	P677_0537	P678_0871	P679_3316	P680_0496
627	conserved hypothetical protein	ntab18	156	FS	M794_3102	A591_2673	P639_7268	P640_0999	P641_0075	P643_0157	P642_0131	P644_0131	P645_2017	V427_1503	P646_0630	P647_2095	P648_0978	P649_1466	P650_2417	P651_0167	P652_0664	P653_0647	P654_0882	P655_1776	P656_2130	P657_1257	P658_2588	P659_1475	P660_1904	P661_0792	P662_0405	P663_1102	P664_0867	P665_0465	P666_0217	P667_0351	P668_0356	P669_0929	P670_0478	P671_1064	P672_0334	P673_1200	P674_0206	P675_1274	P676_0686	P677_0535	P678_0873	P679_3314	P680_0498
628	general secretory pathway protein E	ntab08	156,187,97	FS	M794_3103	A591_2674	P639_7269	P640_0998	P641_0076	P643_0156	P642_0132	P644_0130	P645_2016	V427_1502	P646_0631	P647_2096	P648_0979	P649_1467	P650_2418	P651_0166	P652_0665	P653_0648	P654_0883	P655_1775	P656_2129	P657_1256	P658_2589	P659_1476	P660_1905	P661_0791	P662_0406	P663_1101	P664_0866	P665_0466	P666_0216	P667_0350	P668_0355	P669_0930	P670_0479	P671_1065	P672_0333	P673_1201	P674_0205	P675_1275	P676_0685	P677_0534	P678_0874	P679_3313	P680_0499
629	peroxiredoxin, Ohr family protein	ntab18	96	FS	M794_3104	A591_2675	P639_7270	P640_0997	P641_0077	P643_0155	P642_0133	P644_0129	P645_2015	V427_1501	P646_0632	P647_2097	P648_0980	P649_1468	P650_2419	P651_0165	P652_0666	P653_0649	P654_0884	P655_1774	P656_2128	P657_1255	P658_2590	P659_1477	P660_1906	P661_0790	P662_0407	P663_1100	P664_0865	P665_0467	P666_0215	P667_0349	P668_0354	P669_0931	P670_0480	P671_1066	P672_0332	P673_1202	P674_0204	P675_1276	P676_0684	P677_0533	P678_0875	P679_3312	P680_0500
630	transcriptional regulator, MarR family	ntab18	185,261	FS	M794_3105	A591_2676	P639_7271	P640_0996	P641_0078	P643_0154	P642_0134	P644_0128	P645_2014	V427_1500	P646_0633	P647_2098	P648_0981	P649_1469	P650_2420	P651_0164	P652_0667	P653_0650	P654_0885	P655_1773	P656_2127	P657_1254	P658_2591	P659_1478	P660_1907	P661_0789	P662_0408	P663_1099	P664_0864	P665_0468	P666_0214	P667_0348	P668_0353	P669_0932	P670_0481	P671_1067	P672_0331	P673_1203	P674_0203	P675_1277	P676_0683	P677_0532	P678_0876	P679_3311	P680_0501
631	conserved hypothetical protein	ntab08	156,704		M794_3106	A591_2677	P639_7272	P640_0995	P641_0079	P643_0153	P642_0135	P644_0127	P645_2013	V427_1499	P646_0634	P647_2099	P648_0982	P649_1470	P650_2421	P651_0163	P652_0668	P653_0651	P654_0886	P655_1772	P656_2126	P657_1253	P658_2592	P659_1479	P660_1908	P661_0788	P662_0409	P663_1098	P664_0863	P665_0469	P666_0213	P667_0347	P668_0352	P669_0933	P670_0482	P671_1068	P672_0330	P673_1204	P674_0202	P675_1278	P676_0682	P677_0531	P678_0877	P679_3310	P680_0502
632	hydrolase, carbon-nitrogen family	ntab18	703	FS	M794_3107	A591_2678	P639_7273	P640_0994	P641_0080	P643_0152	P642_0136	P644_0126	P645_2012	V427_1498	P646_0635	P647_2100	P648_0983	P649_1471	P650_2422	P651_0162	P652_0669	P653_0652	P654_0887	P655_1771	P656_2125	P657_1252	P658_2593	P659_1480	P660_1909	P661_0787	P662_0410	P663_1097	P664_0862	P665_0470	P666_0212	P667_0346	P668_0351	P669_0934	P670_0483	P671_1069	P672_0329	P673_1205	P674_0201	P675_1279	P676_0681	P677_0530	P678_0878	P679_3309	P680_0503
633	STAS domain protein	ntab08	157		M794_3108	A591_2679	P639_7274	P640_0993	P641_0081	P643_0151	P642_0137	P644_0125	P645_2011	V427_1497	P646_0636	P647_2101	P648_0984	P649_1472	P650_2423	P651_0161	P652_0670	P653_0653	P654_0888	P655_1770	P656_2124	P657_1251	P658_2594	P659_1481	P660_1910	P661_0786	P662_0411	P663_1096	P664_0861	P665_0471	P666_0211	P667_0345	P668_0350	P669_0935	P670_0484	P671_1070	P672_0328	P673_1206	P674_0200	P675_1280	P676_0680	P677_0529	P678_0879	P679_3308	P680_0504
634	stage II sporulation protein E (SpoIIE)	ntab18	149,185,705	FS	M794_3109	A591_2680	P639_7275	P640_0992	P641_0082	P643_0150	P642_0138	P644_0124	P645_2010	V427_1496	P646_0637	P647_2102	P648_0985	P649_1473	P650_2424	P651_0160	P652_0671	P653_0654	P654_0889	P655_1769	P656_2123	P657_1250	P658_2595	P659_1482	P660_1911	P661_0785	P662_0412	P663_1095	P664_0860	P665_0472	P666_0210	P667_0344	P668_0349	P669_0936	P670_0485	P671_1071	P672_0327	P673_1207	P674_0199	P675_1281	P676_0679	P677_0528	P678_0880	P679_3307	P680_0505
635	VacJ like lipoprotein	ntab18	185,88	FS	M794_3110	A591_2681	P639_7276	P640_0991	P641_0083	P643_0149	P642_0139	P644_0123	P645_2009	V427_1495	P646_0638	P647_2103	P648_0986	P649_1474	P650_2425	P651_0159	P652_0672	P653_0655	P654_0890	P655_1768	P656_2122	P657_1249	P658_2596	P659_1483	P660_1912	P661_0784	P662_0413	P663_1094	P664_0859	P665_0473	P666_0209	P667_0343	P668_0348	P669_0937	P670_0486	P671_1072	P672_0326	P673_1208	P674_0198	P675_1282	P676_0678	P677_0527	P678_0881	P679_3306	P680_0506
636	RNA polymerase sigma-54 factor	ntab18	165,185	FS	M794_3156	A591_0514	P639_4492	P640_1595	P641_3710	P643_1474	P642_3535	P644_1834	P645_0284	V427_2967	P646_3115	P647_2367	P648_2212	P649_1867	P650_2503	P651_2004	P652_1043	P653_2450	P654_3525	P655_0696	P656_2113	P657_1675	P658_3145	P659_0013	P660_3389	P661_2150	P662_2785	P663_1964	P664_2731	P665_2028	P666_3708	P667_1043	P668_0671	P669_0939	P670_1302	P671_0093	P672_2473	P673_1677	P674_2732	P675_2669	P676_0260	P677_2325	P678_1456	P679_3112	P680_2364
637	ribosomal subunit interface protein	ntab18	156,169,185		M794_3157	A591_0515	P639_4491	P640_1596	P641_3711	P643_1475	P642_3534	P644_1835	P645_0283	V427_2966	P646_3114	P647_2368	P648_2211	P649_1868	P650_2502	P651_2005	P652_1042	P653_2449	P654_3524	P655_0697	P656_2114	P657_1674	P658_3146	P659_0012	P660_3388	P661_2149	P662_2786	P663_1963	P664_2732	P665_2027	P666_3707	P667_1042	P668_0672	P669_0940	P670_1301	P671_0092	P672_2474	P673_1678	P674_2733	P675_2668	P676_0259	P677_2324	P678_1455	P679_3113	P680_2365
638	BolA-like protein	ntab18	149,92		M794_3158	A591_0516	P639_4490	P640_1597	P641_3712	P643_1476	P642_3533	P644_1836	P645_0282	V427_2965	P646_3113	P647_2369	P648_2210	P649_1869	P650_2501	P651_2006	P652_1041	P653_2448	P654_3523	P655_0698	P656_2115	P657_1673	P658_3147	P659_0011	P660_3387	P661_2148	P662_2787	P663_1962	P664_2733	P665_2026	P666_3706	P667_1041	P668_0673	P669_0941	P670_1300	P671_0091	P672_2475	P673_1679	P674_2734	P675_2667	P676_0258	P677_2323	P678_1454	P679_3114	P680_2366
639	UDP-N-acetylglucosamine 1-carboxyvinyltransferase	gab	149,89	FS	M794_3159	A591_0517	P639_4489	P640_1598	P641_3713	P643_1477	P642_3532	P644_1837	P645_0281	V427_2964	P646_3112	P647_2370	P648_2209	P649_1870	P650_2500	P651_2007	P652_1040	P653_2447	P654_3522	P655_0699	P656_2116	P657_1672	P658_3148	P659_0010	P660_3386	P661_2147	P662_2788	P663_1961	P664_2734	P665_2025	P666_3705	P667_1040	P668_0674	P669_0942	P670_1299	P671_0090	P672_2476	P673_1680	P674_2735	P675_2666	P676_0257	P677_2322	P678_1453	P679_3115	P680_2367
640	ATP phosphoribosyltransferase	ntab08	161		M794_3160	A591_0518	P639_4488	P640_1599	P641_3714	P643_1478	P642_3531	P644_1838	P645_0280	V427_2963	P646_3111	P647_2371	P648_2208	P649_1871	P650_2499	P651_2008	P652_1039	P653_2446	P654_3521	P655_0700	P656_2117	P657_1671	P658_3149	P659_0009	P660_3385	P661_2146	P662_2789	P663_1960	P664_2735	P665_2024	P666_3704	P667_1039	P668_0675	P669_0943	P670_1298	P671_0089	P672_2477	P673_1681	P674_2736	P675_2665	P676_0256	P677_2321	P678_1452	P679_3116	P680_2368
641	histidinol dehydrogenase	ntabw42	161	FS	M794_3161	A591_0519	P639_4487	P640_1600	P641_3715	P643_1479	P642_3530	P644_1839	P645_0279	V427_2962	P646_3110	P647_2372	P648_2207	P649_1872	P650_2498	P651_2009	P652_1038	P653_2445	P654_3520	P655_0701	P656_2118	P657_1670	P658_3150	P659_0008	P660_3384	P661_2145	P662_2790	P663_1959	P664_2736	P665_2023	P666_3703	P667_1038	P668_0676	P669_0944	P670_1297	P671_0088	P672_2478	P673_1682	P674_2737	P675_2664	P676_0255	P677_2320	P678_1451	P679_3117	P680_2369
642	histidinol-phosphate transaminase	ntabw135	161,185	FS	M794_3162	A591_0520	P639_4486	P640_1601	P641_3716	P643_1480	P642_3529	P644_1840	P645_0278	V427_2961	P646_3109	P647_2373	P648_2206	P649_1873	P650_2497	P651_2010	P652_1037	P653_2444	P654_3519	P655_0702	P656_2119	P657_1669	P658_3151	P659_0007	P660_3383	P661_2144	P662_2791	P663_1958	P664_2737	P665_2022	P666_3702	P667_1037	P668_0677	P669_0945	P670_1296	P671_0087	P672_2479	P673_1683	P674_2738	P675_2663	P676_0254	P677_2319	P678_1450	P679_3118	P680_2370
643	chorismate binding enzyme	ntab21	157,703,78	FS	M794_3163	A591_0521	P639_4485	P640_1602	P641_3717	P643_1481	P642_3528	P644_1841	P645_0277	V427_2960	P646_3108	P647_2374	P648_2205	P649_1874	P650_2496	P651_2011	P652_1036	P653_2443	P654_3518	P655_0703	P656_2120	P657_1668	P658_3152	P659_0006	P660_3382	P661_2143	P662_2792	P663_1957	P664_2738	P665_2021	P666_3701	P667_1036	P668_0678	P669_0946	P670_1295	P671_0086	P672_2480	P673_1684	P674_2739	P675_2662	P676_0253	P677_2318	P678_1449	P679_3119	P680_2371
644	conserved hypothetical protein	ntab18	156,704		M794_3164	A591_0522	P639_4484	P640_1603	P641_3718	P643_1482	P642_3527	P644_1842	P645_0276	V427_2959	P646_3107	P647_2375	P648_2204	P649_1875	P650_2495	P651_2012	P652_1035	P653_2442	P654_3517	P655_0704	P656_2121	P657_1667	P658_3153	P659_0005	P660_3381	P661_2142	P662_2793	P663_1956	P664_2739	P665_2020	P666_3700	P667_1035	P668_0679	P669_0947	P670_1294	P671_0085	P672_2481	P673_1685	P674_2740	P675_2661	P676_0252	P677_2317	P678_1448	P679_3120	P680_2372
645	peptidase, C39 family	ntabw74	138,156,185,94	FS	M794_3165	A591_0523	P639_4483	P640_1604	P641_3719	P643_1483	P642_3526	P644_1843	P645_3375	V427_2957	P646_3106	P647_3100	P648_2203	P649_1876	P650_2494	P651_2013	P652_1034	P653_2441	P654_3516	P655_0705	P656_3446	P657_1666	P658_2951	P659_0004	P660_3380	P661_2141	P662_2794	P663_1955	P664_2740	P665_2019	P666_3699	P667_1034	P668_0680	P669_0948	P670_1293	P671_0084	P672_2482	P673_1686	P674_2741	P675_1562	P676_0251	P677_2316	P678_1447	P679_2678	P680_2373
646	conserved hypothetical protein	ntab18	156,185,704	FS	M794_3166	A591_0524	P639_4481	P640_1074	P641_2056	P643_1485	P642_3524	P644_1845	P645_3139	V427_2954	P646_3104	P647_3101	P648_2201	P649_1878	P650_2493	P651_2015	P652_1032	P653_2439	P654_3514	P655_0706	P656_3447	P657_1664	P658_2950	P659_0002	P660_3379	P661_2139	P662_2795	P663_1953	P664_0722	P665_2029	P666_3697	P667_1033	P668_0681	P669_0950	P670_1291	P671_0082	P672_2483	P673_1687	P674_2742	P675_1561	P676_0250	P677_1980	P678_1445	P679_2677	P680_2375
647	outer membrane insertion C-terminal signal	ntab18	141,144,157,185,88	FS	M794_3167	A591_0525	P639_4480	P640_1075	P641_2055	P643_1486	P642_3523	P644_1846	P645_3138	V427_2953	P646_3103	P647_3102	P648_2200	P649_1879	P650_2492	P651_2016	P652_1031	P653_2438	P654_3513	P655_0707	P656_3448	P657_1663	P658_2949	P659_0001	P660_3378	P661_2138	P662_2796	P663_1952	P664_0721	P665_2030	P666_3696	P667_1032	P668_0683	P669_0951	P670_1290	P671_0081	P672_2484	P673_1688	P674_2743	P675_1560	P676_0249	P677_1981	P678_1444	P679_2676	P680_2376
648	conserved hypothetical protein	ntabw45	156,704	FS	M794_3168	A591_0526	P639_4479	P640_1076	P641_2054	P643_1397	P642_3521	P644_1847	P645_3137	V427_2952	P646_3102		P648_2199	P649_1880	P650_2490	P651_2017	P652_1030	P653_2247	P654_3512	P655_0708		P657_1662	P658_2948	P659_3417	P660_3377	P661_2137	P662_2797	P663_1951	P664_0720	P665_2031	P666_3695	P667_1031	P668_0684	P669_1718	P670_1719	P671_2932	P672_2485	P673_1689	P674_2744	P675_1559	P676_0248	P677_1982	P678_1249	P679_2675	P680_2377
649	conserved hypothetical protein	ntab22	156,704	FS	M794_3029	A591_0527	P639_4478	P640_1077	P641_2053	P643_1396	P642_3520	P644_2518	P645_3135	V427_2951	P646_3101	P647_3105	P648_2198	P649_1881	P650_2489	P651_2019	P652_3708	P653_2248	P654_0090	P655_0709	P656_0522	P657_1661	P658_2947	P659_3418	P660_3376	P661_2136	P662_0053	P663_1950	P664_0719	P665_2032	P666_3693	P667_1407	P668_0685	P669_1719	P670_1720	P671_2933	P672_2486	P673_1690	P674_2745	P675_1558	P676_0247	P677_1983	P678_1250	P679_2674	P680_3821
650	hydrolase, NUDIX family	ntab18	703		M794_3030	A591_0528	P639_4477	P640_1078	P641_2052	P643_1395	P642_3519	P644_2517	P645_3134	V427_2950	P646_3100	P647_3106	P648_2197	P649_1882	P650_2488	P651_2020	P652_3707	P653_2249	P654_0091	P655_0710	P656_0521	P657_1660	P658_2946	P659_3419	P660_3375	P661_2135	P662_0052	P663_1949	P664_0718	P665_2033	P666_3692	P667_1405	P668_0686	P669_1720	P670_1721	P671_2934	P672_2487	P673_1691	P674_2746	P675_1557	P676_0246	P677_1984	P678_1251	P679_2673	P680_3820
651	hydrolase, NUDIX family	ntab08	703		M794_3031	A591_0529	P639_4476	P640_1079	P641_2051	P643_1394	P642_3518	P644_2516	P645_3133	V427_2949	P646_3099	P647_3107	P648_2196	P649_1883	P650_2487	P651_2021	P652_3706	P653_2250	P654_0092	P655_0711	P656_0520	P657_1659	P658_2945	P659_3420	P660_3374	P661_2134	P662_0051	P663_1948	P664_0717	P665_2034	P666_3691	P667_1404	P668_0687	P669_1721	P670_1722	P671_2935	P672_2488	P673_1692	P674_2747	P675_1556	P676_0245	P677_1985	P678_1252	P679_2672	P680_3819
652	bacterial transferase family protein	ntab22	156,703	FS	M794_3032	A591_0530	P639_4475	P640_1080	P641_2050	P643_1393	P642_3517	P644_2515	P645_3132	V427_2948	P646_3098	P647_3108	P648_2195	P649_1884	P650_2486	P651_2022	P652_3705	P653_2251	P654_0093	P655_0712	P656_0519	P657_1658	P658_2944	P659_3421	P660_3373	P661_2133	P662_0050	P663_1947	P664_0716	P665_2035	P666_3690	P667_1403	P668_0688	P669_1722	P670_1723	P671_2936	P672_2489	P673_1693	P674_2748	P675_1555	P676_0244	P677_1986	P678_1253	P679_2671	P680_3818
653	tRNA threonylcarbamoyl adenosine modification protein YeaZ	gabuh6507	138,168		M794_3033	A591_0531	P639_4474	P640_1081	P641_2049	P643_1392	P642_3516	P644_2514	P645_3131	V427_2947	P646_3097	P647_3109	P648_2194	P649_1885	P650_2485	P651_2023	P652_3704	P653_2252	P654_0094	P655_0713	P656_0518	P657_1657	P658_2943	P659_3422	P660_3372	P661_2132	P662_0049	P663_1946	P664_0715	P665_2036	P666_3689	P667_1402	P668_0689	P669_1723	P670_1724	P671_2937	P672_2490	P673_1694	P674_2749	P675_1554	P676_0243	P677_1987	P678_1254	P679_2670	P680_3817
654	putative SAM-dependent methyltransferase	ntabw94	156,157,185,703,704	FS	M794_3034	A591_0532	P639_4473	P640_1082	P641_2048	P643_1391	P642_3515	P644_2513	P645_3130	V427_2946	P646_3096	P647_3110	P648_2193	P649_1886	P650_2484	P651_2024	P652_3703	P653_2253	P654_0095	P655_0714	P656_0517	P657_1656	P658_2942	P659_3423	P660_3371	P661_2131	P662_0048	P663_1945	P664_0714	P665_2037	P666_3688	P667_1401	P668_0690	P669_1724	P670_1725	P671_2938	P672_2491	P673_1695	P674_2750	P675_1553	P676_0242	P677_1988	P678_1255	P679_2669	P680_3816
655	peptidase C13 family protein	ntab18	138,157,185	FS	M794_3035	A591_0533	P639_4472	P640_1083	P641_2047	P643_1390	P642_3514	P644_2512	P645_3129	V427_2945	P646_3095	P647_3111	P648_2192	P649_1887	P650_2483	P651_2025	P652_3702	P653_2254	P654_0096	P655_0715	P656_0516	P657_1655	P658_2941	P659_3424	P660_3370	P661_2130	P662_0047	P663_1944	P664_0713	P665_2038	P666_3687	P667_1400	P668_0691	P669_1725	P670_1726	P671_2939	P672_2492	P673_1696	P674_2751	P675_1552	P676_0241	P677_1989	P678_1256	P679_2668	P680_3815
656	S-formylglutathione hydrolase	ntab18	96	FS	M794_3036	A591_0534	P639_4471	P640_1084	P641_2046	P643_1389	P642_3513	P644_2511	P645_3128	V427_2944	P646_3094	P647_3112	P648_2191	P649_1888	P650_2482	P651_2026	P652_3701	P653_2255	P654_0097	P655_0716	P656_0515	P657_1654	P658_2940	P659_3425	P660_3369	P661_2129	P662_0046	P663_1943	P664_0712	P665_2039	P666_3686	P667_1399	P668_0692	P669_1726	P670_1727	P671_2940	P672_2493	P673_1697	P674_2752	P675_1551	P676_0240	P677_1990	P678_1257	P679_2667	P680_3814
657	conserved hypothetical protein	ntab18	156,157		M794_3037	A591_0535	P639_4470	P640_1085	P641_2045	P643_1388	P642_3512	P644_2510	P645_3127	V427_2943	P646_3093	P647_3113	P648_2190	P649_1889	P650_2481	P651_2027	P652_3700	P653_2256	P654_0098	P655_0717	P656_0514	P657_1653	P658_2939	P659_3426	P660_3368	P661_2128	P662_0045	P663_1942	P664_0711	P665_2040	P666_3685	P667_1398	P668_0693	P669_1727	P670_1728	P671_2941	P672_2494	P673_1698	P674_2753	P675_1550	P676_0239	P677_1991	P678_1258	P679_2666	P680_3813
658	ribulose-phosphate 3-epimerase	ntab18	117	FS	M794_3038	A591_0536	P639_4469	P640_1086	P641_2044	P643_1387	P642_3511	P644_2509	P645_3126	V427_2942	P646_3092	P647_3114	P648_2189	P649_1890	P650_2480	P651_2028	P652_3699	P653_2257	P654_0099	P655_0718	P656_0513	P657_1652	P658_2938	P659_3427	P660_3367	P661_2127	P662_0044	P663_1941	P664_0710	P665_2041	P666_3684	P667_1397	P668_0694	P669_1728	P670_1729	P671_2942	P672_2495	P673_1699	P674_2754	P675_1549	P676_0238	P677_1992	P678_1259	P679_2665	P680_3812
659	Cof-like hydrolase	gacin50	157,703,85	FS	M794_3039	A591_0537	P639_4468	P640_1087	P641_2043	P643_1386	P642_3510	P644_2508	P645_3125	V427_2941	P646_3091	P647_3115	P648_2188	P649_1891	P650_2479	P651_2029	P652_3698	P653_2258	P654_0100	P655_0719	P656_0512	P657_1651	P658_2937	P659_3428	P660_3366	P661_2126	P662_0043	P663_1940	P664_0709	P665_2042	P666_3683	P667_1396	P668_0695	P669_1729	P670_1730	P671_2943	P672_2496	P673_1700	P674_2755	P675_1548	P676_0237	P677_1993	P678_1260	P679_2664	P680_3811
660	conserved hypothetical protein	ntabw05	156,704		M794_3040	A591_0538	P639_4467	P640_1088	P641_2042	P643_1385	P642_3509	P644_2507	P645_3124	V427_2940	P646_3090	P647_3116	P648_2187	P649_1892	P650_2478	P651_2030	P652_3697	P653_2259	P654_0101	P655_0720	P656_0511	P657_1650	P658_2936	P659_3429	P660_3365	P661_2125	P662_0042	P663_1939	P664_0708	P665_2043	P666_3682	P667_1395	P668_0696	P669_1730	P670_1731	P671_2944	P672_2497	P673_1701	P674_2756	P675_1547	P676_0236	P677_1994	P678_1261	P679_2663	P680_3810
661	copper-resistance protein, CopA family	ntab18	145,96	FS	M794_3041	A591_0539	P639_4466	P640_1089	P641_2041	P643_1384	P642_3508	P644_2506	P645_3123	V427_2939	P646_3089	P647_3117	P648_2186	P649_1893	P650_2477	P651_2031	P652_3696	P653_2260	P654_0102	P655_0721	P656_0510	P657_1649	P658_2935	P659_3430	P660_3364	P661_2124	P662_0041	P663_1938	P664_0707	P665_2044	P666_3681	P667_1394	P668_0697	P669_1731	P670_1732	P671_2945	P672_2498	P673_1702	P674_2757	P675_1546	P676_0235	P677_1995	P678_1262	P679_2662	P680_3809
662	copper resistance protein B CopB	ntab30	185,96		M794_3042	A591_0540	P639_4465	P640_1090	P641_2040	P643_1383	P642_3507	P644_2505	P645_3122	V427_2938	P646_3088	P647_3118	P648_2185	P649_1894	P650_2476	P651_2032	P652_3695	P653_2261	P654_0103	P655_0722	P656_0509	P657_1648	P658_2934	P659_3431	P660_3363	P661_2123	P662_0040	P663_1937	P664_0706	P665_2045	P666_3680	P667_1393	P668_0698	P669_1732	P670_1733	P671_2946	P672_2499	P673_1703	P674_2758	P675_1545	P676_0234	P677_1996	P678_1263	P679_2661	P680_3808
663	cation efflux domain protein	gabuh6507	145,88	FS	M794_3043	A591_0541	P639_4464	P640_1091	P641_2039	P643_1382	P642_3506	P644_2504	P645_3121	V427_2937	P646_3087	P647_3119	P648_2184	P649_1895	P650_2475	P651_2033	P652_3694	P653_2262	P654_0104	P655_0723	P656_0508	P657_1647	P658_2933	P659_3432	P660_3362	P661_2122	P662_0039	P663_1936	P664_0705	P665_2046	P666_3679	P667_1392	P668_0699	P669_1733	P670_1734	P671_2947	P672_2500	P673_1704	P674_2759	P675_1544	P676_0233	P677_1997	P678_1264	P679_2660	P680_3807
664	multidrug resistance protein, SMR family	ntab18	147,94,95		M794_3044	A591_0542	P639_4463	P640_1092	P641_2038	P643_1381	P642_3505	P644_2503	P645_3120	V427_2936	P646_3086	P647_3120	P648_2183	P649_1896	P650_2474	P651_2034	P652_3693	P653_2263	P654_0105	P655_0724	P656_0507	P657_1646	P658_2932	P659_3433	P660_3361	P661_2121	P662_0038	P663_1935	P664_0704	P665_2047	P666_3678	P667_1391	P668_0700	P669_1734	P670_1735	P671_2948	P672_2501	P673_1705	P674_2760	P675_1543	P676_1276	P677_1998	P678_1265	P679_2659	P680_3806
665	6-O-methylguanine DNA methyltransferase, DNA binding domain protein	ntab18	132,157	FS	M794_3045	A591_0543	P639_4462	P640_1093	P641_2037	P643_1380	P642_3504	P644_2502	P645_3119	V427_2935	P646_3085	P647_3121	P648_2182	P649_1897	P650_2473	P651_2035	P652_3692	P653_2264	P654_0106	P655_0725	P656_0506	P657_1645	P658_2931	P659_3434	P660_3360	P661_2120	P662_0037	P663_1934	P664_0703	P665_2048	P666_3677	P667_1390	P668_0701	P669_1735	P670_1736	P671_2949	P672_2502	P673_1706	P674_2761	P675_1542	P676_1277	P677_1999	P678_1266	P679_2658	P680_3805
666	glutamate N-acetyltransferase/amino-acid acetyltransferase	ntab18	73	FS	M794_3046	A591_0544	P639_4461	P640_1094	P641_2036	P643_1379	P642_3503	P644_2501	P645_3118	V427_2934	P646_3084	P647_3122	P648_2181	P649_1898	P650_2472	P651_2036	P652_3691	P653_2265	P654_0107	P655_0726	P656_0505	P657_1644	P658_2930	P659_3435	P660_3359	P661_2119	P662_0036	P663_1933	P664_0702	P665_2049	P666_3676	P667_1389	P668_0702	P669_1736	P670_1737	P671_2950	P672_2503	P673_1707	P674_2762	P675_1541	P676_1278	P677_2000	P678_1267	P679_2657	P680_3804
667	quinolinate synthetase complex, A subunit	ntab18	163,185	FS	M794_3047	A591_0545	P639_4460	P640_1095	P641_2035	P643_1378	P642_3502	P644_2500	P645_3117	V427_2933	P646_3083	P647_3123	P648_2180	P649_1899	P650_2471	P651_2037	P652_3690	P653_2266	P654_0108	P655_0727	P656_0504	P657_1643	P658_2929	P659_3436	P660_3358	P661_2118	P662_0035	P663_1932	P664_0701	P665_2050	P666_3675	P667_1388	P668_0703	P669_1737	P670_1738	P671_2951	P672_2504	P673_1708	P674_2763	P675_1540	P676_1279	P677_2001	P678_1268	P679_2656	P680_3803
668	adenosine deaminase	ntab18	127,185	FS	M794_0897	A591_0550	P639_4454	P640_1099	P641_2031	P643_1373	P642_3497	P644_2495	P645_3112	V427_2928	P646_3078	P647_3128	P648_2175	P649_1904	P650_2466	P651_2042	P652_3685	P653_2271	P654_0113	P655_0732	P656_0499	P657_1638	P658_2924	P659_3441	P660_3353	P661_2116	P662_0030	P663_1927	P664_0697	P665_2055	P666_3670	P667_1383	P668_0708	P669_1742	P670_1743	P671_2956	P672_2508	P673_1713	P674_2767	P675_1535	P676_1284	P677_2005	P678_1273	P679_2651	P680_3798
669	oxidoreductase, zinc-binding dehydrogenase family protein	ntab08	703	FS	M794_0898	A591_0551	P639_4453	P640_1100	P641_2030	P643_1372	P642_3496	P644_2494	P645_3111	V427_2927	P646_3077	P647_3129	P648_2174	P649_1905	P650_2465	P651_2043	P652_3684	P653_2272	P654_0114	P655_0733	P656_0498	P657_1637	P658_2923	P659_3442	P660_3352	P661_2115	P662_0029	P663_1926	P664_0696	P665_2056	P666_3669	P667_1382	P668_0709	P669_1743	P670_1744	P671_2957	P672_2509	P673_1714	P674_2768	P675_1534	P676_1285	P677_2006	P678_1274	P679_2650	P680_3797
670	LysR substrate binding domain family protein	ntab18	141,185,261,264	FS	M794_0899	A591_0552	P639_4452	P640_1101	P641_2029	P643_1371	P642_3495	P644_2493	P645_3110	V427_2926	P646_3076	P647_3130	P648_2173	P649_1906	P650_2464	P651_2044	P652_3683	P653_2273	P654_0115	P655_0734	P656_0497	P657_1636	P658_2922	P659_3443	P660_3351	P661_2114	P662_0028	P663_1925	P664_0695	P665_2057	P666_3668	P667_1381	P668_0710	P669_1744	P670_1745	P671_2958	P672_2510	P673_1715	P674_2769	P675_1533	P676_1286	P677_2007	P678_1275	P679_2649	P680_3796
671	acyl-CoA dehydrogenase, N-terminal domain protein	ntab22	177	FS	M794_0900	A591_0553	P639_4451	P640_1102	P641_2028	P643_1370	P642_3494	P644_2492	P645_3109	V427_2925	P646_3075	P647_3131	P648_2172	P649_1907	P650_2463	P651_2045	P652_3682	P653_2274	P654_0116	P655_0735	P656_0496	P657_1635	P658_2921	P659_3444	P660_3350	P661_2113	P662_0027	P663_1924	P664_0694	P665_2058	P666_3667	P667_1380	P668_0711	P669_1745	P670_1746	P671_2959	P672_2511	P673_1716	P674_2770	P675_1532	P676_1287	P677_2008	P678_1276	P679_2648	P680_3795
672	MFS transporter, aromatic acid:H+ symporter (AAHS) family	ntab22	141,144,704	FS	M794_0901	A591_0554	P639_4450	P640_1103	P641_2027	P643_1369	P642_3493	P644_2491	P645_3108	V427_2924	P646_3074	P647_3132	P648_2171	P649_1908	P650_2462	P651_2046	P652_3681	P653_2275	P654_0117	P655_0736	P656_0495	P657_1634	P658_2920	P659_3445	P660_3349	P661_2112	P662_0026	P663_1923	P664_0693	P665_2059	P666_3666	P667_1379	P668_0712	P669_1746	P670_1747	P671_2960	P672_2512	P673_1717	P674_2771	P675_1531	P676_1288	P677_2009	P678_1277	P679_2647	P680_3794
673	CoA-transferase family III	ntab18	110,157	FS	M794_0902	A591_0555	P639_4449	P640_1104	P641_2026	P643_1368	P642_3492	P644_2490	P645_3107	V427_2923	P646_3073	P647_3133	P648_2170	P649_1909	P650_2461	P651_2047	P652_3680	P653_2276	P654_0118	P655_0737	P656_0494	P657_1633	P658_2919	P659_3446	P660_3348	P661_2111	P662_0025	P663_1922	P664_0692	P665_2060	P666_3665	P667_1378	P668_0713	P669_1747	P670_1748	P671_2961	P672_2513	P673_1718	P674_2772	P675_1530	P676_1289	P677_2010	P678_1278	P679_2646	P680_3793
674	CitB domain protein	ntab18	129,157,185	FS	M794_0903	A591_0556	P639_4448	P640_1105	P641_2025	P643_1367	P642_3491	P644_2489	P645_3106	V427_2922	P646_3072	P647_3134	P648_2169	P649_1910	P650_2460	P651_2048	P652_3679	P653_2277	P654_0119	P655_0738	P656_0493	P657_1632	P658_2918	P659_3447	P660_3347	P661_2110	P662_0024	P663_1921	P664_0691	P665_2061	P666_3664	P667_1377	P668_0716	P669_1748	P670_1749	P671_2963	P672_2514	P673_1719	P674_2773	P675_1529	P676_1290	P677_2011	P678_1279	P679_2645	P680_3792
675	precorrin 3B synthase CobZ	ntab30	157,185,79	FS	M794_0904	A591_0557	P639_4447	P640_1106	P641_2024	P643_1366	P642_3490	P644_2488	P645_3105	V427_2921	P646_3071	P647_3135	P648_2168	P649_1911	P650_2459	P651_2049	P652_3678	P653_2278	P654_0120	P655_0739	P656_0492	P657_1631	P658_2917	P659_3448	P660_3346	P661_2109	P662_0023	P663_1920	P664_0690	P665_2062	P666_3663	P667_1376	P668_0717	P669_1749	P670_1750	P671_2964	P672_2515	P673_1720	P674_2774	P675_1528	P676_1291	P677_2012	P678_1280	P679_2644	P680_3791
676	LysR substrate-binding domain protein	ntabw130	141,185,261,264	FS	M794_0905	A591_0558	P639_4446	P640_1107	P641_2023	P643_1365	P642_3489	P644_2487	P645_3104	V427_2920	P646_3070	P647_3136	P648_2167	P649_1912	P650_2458	P651_2050	P652_3677	P653_2279	P654_0121	P655_0740	P656_0491	P657_1630	P658_2916	P659_3449	P660_3345	P661_2108	P662_0022	P663_1919	P664_0689	P665_2063	P666_3662	P667_1375	P668_0718	P669_1750	P670_1751	P671_2965	P672_2516	P673_1721	P674_2775	P675_1527	P676_1292	P677_2013	P678_1281	P679_2643	P680_3790
677	ABC transporter, solute-binding domain protein	ntabw08	141,142,185		M794_0906	A591_0559	P639_4445	P640_1108	P641_2022	P643_1364	P642_3488	P644_2486	P645_3103	V427_2919	P646_3069	P647_3137	P648_2166	P649_1913	P650_2457	P651_2051	P652_3676	P653_2280	P654_0122	P655_0741	P656_0490	P657_1629	P658_2915	P659_3450	P660_3344	P661_2107	P662_0021	P663_1918	P664_0688	P665_2064	P666_3661	P667_1374	P668_0719	P669_1751	P670_1752	P671_2966	P672_2517	P673_1722	P674_2776	P675_1526	P676_1293	P677_2014	P678_1282	P679_2642	P680_3789
678	citrate transporter	ntab08	141,144	FS	M794_0907	A591_0560	P639_4444	P640_1109	P641_2021	P643_1363	P642_3487	P644_2485	P645_3102	V427_2918	P646_3068	P647_3138	P648_2165	P649_1914	P650_2456	P651_2052	P652_3675	P653_2281	P654_0123	P655_0742	P656_0489	P657_1628	P658_2914	P659_3451	P660_3343	P661_2106	P662_0020	P663_1917	P664_0687	P665_2065	P666_3660	P667_1373	P668_0720	P669_1752	P670_1753	P671_2967	P672_2518	P673_1723	P674_2777	P675_1525	P676_1294	P677_2015	P678_1283	P679_2641	P680_3788
679	LysR substrate binding domain family protein	ntab18	141,185,261,264	FS	M794_0908	A591_0561	P639_4443	P640_1110	P641_2020	P643_1362	P642_3486	P644_2484	P645_3101	V427_2917	P646_3067	P647_3139	P648_2164	P649_1915	P650_2455	P651_2053	P652_3674	P653_2282	P654_0124	P655_0743	P656_0488	P657_1627	P658_2913	P659_3452	P660_3342	P661_2105	P662_0019	P663_1916	P664_0686	P665_2066	P666_3659	P667_1372	P668_0721	P669_1753	P670_1754	P671_2968	P672_2519	P673_1724	P674_2778	P675_1524	P676_1295	P677_2016	P678_1284	P679_2640	P680_3787
680	outer membrane protein transport protein (OMPP1/FadL/TodX)	ntab18	112,141,142,157,88		M794_0909	A591_0562	P639_4442	P640_1111	P641_2019	P643_1361	P642_3485	P644_2483	P645_3100	V427_2916	P646_3066		P648_2163	P649_1916	P650_2454	P651_2054	P652_3673	P653_2283	P654_0125	P655_0744		P657_1626		P659_3453	P660_3341	P661_2104		P663_1915	P664_0685	P665_2067	P666_3658	P667_1371		P669_1754	P670_1755	P671_2969	P672_2520			P675_1523		P677_2017	P678_1285		P680_3786
681	amidohydrolase	ntab18	138	FS	M794_0910	A591_0563	P639_4441	P640_1112	P641_2018	P643_1360	P642_3484	P644_2482	P645_3099	V427_2915	P646_3065		P648_2162	P649_1917	P650_2453	P651_2055	P652_3672	P653_2284	P654_0126	P655_0745		P657_1625		P659_3454	P660_3340	P661_2103		P663_1914	P664_0684	P665_2068	P666_3657	P667_1370		P669_1755	P670_1756	P671_2970	P672_2521			P675_1522		P677_2018	P678_1286		P680_3785
682	transcriptional regulator, AraC family	ntab18	185,261	FS	M794_0911	A591_0564	P639_4440	P640_1113	P641_2017	P643_1359	P642_3483	P644_2481	P645_3098	V427_2914	P646_3064		P648_2161	P649_1918	P650_2452	P651_2056	P652_3671	P653_2285	P654_0127	P655_0746		P657_1624		P659_3455	P660_3339	P661_2102		P663_1913	P664_0683	P665_2069	P666_3656	P667_1369		P669_1756	P670_1757	P671_2971	P672_2522			P675_1521		P677_2019	P678_1287		P680_3784
683	stearoyl-CoA 9-desaturase	ntab18	121	FS	M794_0912	A591_0565	P639_4439	P640_1114	P641_2016	P643_1358	P642_3482	P644_2480	P645_3097	V427_2913	P646_3063		P648_2160	P649_1919	P650_2451	P651_2057	P652_3670	P653_2286	P654_0128	P655_0747		P657_1623		P659_3456	P660_3338	P661_2101		P663_1912	P664_0682	P665_2070	P666_3655	P667_1368		P669_1757	P670_1758	P671_2972	P672_2523			P675_1520		P677_2020	P678_1288		P680_3783
684	translocator protein, LysE family	ntab22	142	FS	M794_0913	A591_0566	P639_4438	P640_1115	P641_2015	P643_1357	P642_3481	P644_2479	P645_3096	V427_2912	P646_3062		P648_2159	P649_1920	P650_2450	P651_2058	P652_3669	P653_2287	P654_0129	P655_0748		P657_1622		P659_3457	P660_3337	P661_2100		P663_1911	P664_0681	P665_2071	P666_3654	P667_1367	P668_0722	P669_1758	P670_1759	P671_2973	P672_2524	P673_1725		P675_1519		P677_2021	P678_1289		P680_3782
685	transcriptional regulator, LysR family	ntab22	141,156,185,261,264,704	FS	M794_0914	A591_0567	P639_4437	P640_1116	P641_2014	P643_1356	P642_3480	P644_2478	P645_3095	V427_2911	P646_3061	P647_3142	P648_2158	P649_1921	P650_2449	P651_2059	P652_3668	P653_2288	P654_0130	P655_0749	P656_0485	P657_1621	P658_2910	P659_3458	P660_3336	P661_2099	P662_0016	P663_1910	P664_0680	P665_2072	P666_3653	P667_1365	P668_0723	P669_1759	P670_1760	P671_2974	P672_2525	P673_1726	P674_2781	P675_1518	P676_1298	P677_2022	P678_1290	P679_1260	P680_3781
686	conserved hypothetical protein	ntab18	156,185		M794_0915	A591_0568	P639_4436	P640_1117	P641_2013	P643_1355	P642_3479	P644_2477	P645_3094	V427_2910	P646_3060	P647_3143	P648_2157	P649_1922	P650_2448	P651_2060	P652_3667	P653_2289	P654_0131	P655_0750	P656_0484	P657_1620	P658_2909	P659_3459	P660_3335	P661_2098	P662_0015	P663_1909	P664_0679	P665_2073	P666_3652	P667_1364	P668_0724	P669_1760	P670_1761	P671_2975	P672_2526	P673_1727	P674_2782	P675_1517	P676_1299	P677_2023	P678_1291	P679_1261	P680_3780
687	methionine synthase, vitamin-B12 independent	ntab18	102,140,71	FS	M794_0916	A591_0569	P639_4435	P640_1118	P641_2012	P643_1354	P642_3478	P644_2476	P645_3093	V427_2909	P646_3059	P647_3144	P648_2156	P649_1923	P650_2447	P651_2061	P652_3666	P653_2290	P654_0132	P655_0751	P656_0483	P657_1619	P658_2908	P659_3460	P660_3334	P661_2097	P662_0014	P663_1908	P664_0678	P665_2074	P666_3651	P667_1363	P668_0725	P669_1761	P670_1762	P671_2976	P672_2527	P673_1728	P674_2783	P675_1516	P676_1300	P677_2024	P678_1292	P679_1262	P680_3779
688	flavin reductase-like protein	ntab18	157,185,70		M794_0917	A591_0570	P639_4434	P640_1119	P641_2011	P643_1353	P642_3477	P644_2475	P645_3092	V427_2908	P646_3058	P647_3145	P648_2155	P649_1924	P650_2446	P651_2062	P652_3665	P653_2291	P654_0133	P655_0752	P656_0482	P657_1618	P658_2907	P659_3461	P660_3333	P661_2096	P662_0013	P663_1907	P664_0677	P665_2075	P666_3650	P667_1362	P668_0726	P669_1762	P670_1763	P671_2977	P672_2528	P673_1729	P674_2784	P675_1515	P676_1301	P677_2025	P678_1293	P679_1263	P680_3778
689	transcriptional regulator, TetR family	ntab18	156,261		M794_0918	A591_0571	P639_4433	P640_1120	P641_2010	P643_1352	P642_3476	P644_2474	P645_3091	V427_2907	P646_3057	P647_3147	P648_2154	P649_1925	P650_2445	P651_2063	P652_3664	P653_2292	P654_0134	P655_0753	P656_0480	P657_1617	P658_2905	P659_3462	P660_3332	P661_2095	P662_0011	P663_1906	P664_0676	P665_2076	P666_3649	P667_1361	P668_0727	P669_1763	P670_1764	P671_2978	P672_2529	P673_1730	P674_2786	P675_1514	P676_1303	P677_2026	P678_1294	P679_1265	P680_3777
690	restriction endonuclease	ntab18	156,183	FS			P639_4432	P640_1121	P641_2009	P643_1351	P642_3475	P644_2473	P645_3090	V427_2906	P646_3056		P648_2153	P649_1926	P650_2444	P651_2064	P652_3663	P653_2293	P654_0135	P655_0754		P657_1616		P659_3463	P660_3331	P661_2094		P663_1905	P664_0675	P665_2077	P666_3648			P669_1764	P670_1765	P671_2979	P672_2530			P675_1513		P677_2027	P678_1295		P680_3776
691	LysR substrate binding domain family protein	ntab18	141,185,261,264	FS	M794_0923	A591_0576	P639_4431	P640_2024	P641_3860	P643_1349	P642_3474	P644_2471	P645_3089	V427_2905	P646_3055	P647_0405	P648_2152	P649_1927	P650_2443	P651_2065	P652_3662	P653_2294	P654_0136	P655_0755	P656_1276	P657_1615	P658_1486	P659_3464	P660_3330	P661_2093	P662_0057	P663_1904	P664_3555	P665_2477	P666_3647	P667_1356		P669_1765	P670_1766	P671_2980	P672_2531		P674_0095	P675_1512	P676_1999	P677_1254	P678_1296	P679_2111	P680_3775
692	phenazine biosynthesis protein PhzF family protein	ntab18	90,94	FS	M794_0924	A591_0577	P639_4430	P640_2023	P641_3859	P643_1348	P642_3473	P644_2470	P645_3088	V427_2904	P646_3054	P647_0404	P648_2151	P649_1928	P650_2442	P651_2066	P652_3661	P653_2295	P654_0137	P655_0756	P656_1275	P657_1614	P658_1487	P659_3465	P660_3329	P661_2092	P662_0056	P663_1903	P664_3556	P665_2478	P666_3646	P667_1355		P669_1766	P670_1767	P671_2981	P672_2532		P674_0094	P675_1511	P676_2000	P677_1255	P678_1297	P679_2110	P680_3774
693	conserved hypothetical protein	ntab18	156	FS	M794_0925	A591_0578	P639_4429	P640_2022	P641_3858	P643_1347	P642_3472	P644_2469	P645_3087	V427_2903	P646_3053	P647_0403	P648_2150	P649_1929	P650_2441	P651_2067	P652_3660	P653_2296	P654_0138	P655_0757	P656_1274	P657_1613	P658_1488	P659_3466	P660_3328	P661_2091	P662_0055	P663_1902	P664_3557	P665_2479	P666_3645	P667_1354	P668_0735	P669_1767	P670_1768	P671_2982	P672_2533	P673_1736	P674_0093	P675_1510	P676_2001	P677_1256	P678_1298	P679_2109	P680_3773
694	integrase core domain protein	ntab18	154,156,157,261	FS
695	conserved hypothetical protein	ntab21	156,704				P639_4428	P640_2021	P641_3857	P643_1346	P642_3471	P644_2468	P645_3085	V427_2901	P646_3052		P648_2149	P649_1930	P650_2440	P651_2068	P652_3659	P653_2297	P654_0139	P655_0758		P657_1612		P659_3467	P660_3327	P661_2090		P663_1901	P664_3558	P665_2480	P666_3644			P669_1768	P670_1769	P671_2983	P672_2534			P675_1509		P677_1257	P678_1299		P680_3772
696	conserved hypothetical protein	ntab18	156,704	FS			P639_4427	P640_2020	P641_3856	P643_1345	P642_3470	P644_2467	P645_3084	V427_2900	P646_3051		P648_2148	P649_1931	P650_2439	P651_2069	P652_3658	P653_2298	P654_0140	P655_0759		P657_1611		P659_3468	P660_3326	P661_2089		P663_1900	P664_3559	P665_2481	P666_3643			P669_1769	P670_1770	P671_2984	P672_2535			P675_1508		P677_1258	P678_1300		P680_3771
697	membrane-bound PQQ-dependent dehydrogenase, glucose/quinate/shikimate family	ntab18	102,184				P639_4426	P640_2019	P641_3855	P643_1344	P642_3469	P644_2466	P645_3083	V427_2899	P646_3050		P648_2147	P649_1932	P650_2438	P651_2070	P652_3657	P653_2299	P654_0141	P655_0760		P657_1610		P659_3469	P660_3325	P661_2088		P663_1899	P664_3560	P665_2482	P666_3642			P669_1770	P670_1771	P671_2985	P672_2536			P675_1507		P677_1259	P678_1301		P680_3770
698	conserved hypothetical protein	ntab18	156				P639_4424	P640_2017	P641_3853	P643_1342	P642_3467	P644_2464	P645_3081	V427_2897	P646_3048		P648_2145	P649_1934	P650_2436	P651_2072	P652_3655	P653_2301	P654_0143	P655_0762		P657_1608		P659_3471	P660_3323	P661_2086		P663_1897	P664_3562	P665_2484	P666_3640			P669_1772	P670_1773	P671_2987	P672_2538			P675_1505		P677_1261	P678_1303		P680_3768
699	conserved hypothetical protein	ntab18	156,261,92				P639_4423	P640_2016	P641_3852	P643_1341	P642_3466	P644_2463	P645_3080	V427_2896	P646_3047		P648_2144	P649_1935	P650_2435	P651_2073	P652_3654	P653_2302	P654_0144	P655_0763		P657_1607		P659_3472	P660_3322	P661_2085		P663_1896	P664_3563	P665_2485	P666_3639			P669_1773	P670_1774	P671_2988	P672_2539			P675_1504		P677_1262	P678_1304		P680_3767
700	DNA binding domain, excisionase family	ntab18	156,157,185,704	FS			P639_4422	P640_2015	P641_3851	P643_1340	P642_3465	P644_2462	P645_3079	V427_2895	P646_3046		P648_2143	P649_1936	P650_2434	P651_2074	P652_3653	P653_2303	P654_0145	P655_0764		P657_1606		P659_3473	P660_3321	P661_2084		P663_1895	P664_3564	P665_2486	P666_3638			P669_1774	P670_1775	P671_2989	P672_2540			P675_1503		P677_1263	P678_1305		P680_3766
701	conserved hypothetical protein	ntab18	156,157,704	FS			P639_4421	P640_2014	P641_3850	P643_1339	P642_3464	P644_2461	P645_3078	V427_2894	P646_3045		P648_2142	P649_1937	P650_2433	P651_2075	P652_3652	P653_2304	P654_0146	P655_0765		P657_1605		P659_3474	P660_3320	P661_2083		P663_1894	P664_3565	P665_2487	P666_3637			P669_1775	P670_1776	P671_2990	P672_2541			P675_1502		P677_1264	P678_1306		P680_3765
702	integrase core domain protein	ntab18	157,185	FS			P639_4420	P640_2013	P641_3849	P643_1338	P642_3463	P644_2460	P645_3077	V427_2893	P646_3044		P648_2141	P649_1938	P650_2432	P651_2076	P652_3651	P653_2305	P654_0147	P655_0766		P657_1604		P659_3475	P660_3319	P661_2082		P663_1893	P664_3566	P665_2488	P666_3636			P669_1776	P670_1777	P671_2991	P672_2542			P675_1501		P677_1265	P678_1307		P680_3764
703	conserved hypothetical protein	ntab18	156,185				P639_4419	P640_2012	P641_3848	P643_1337	P642_3462	P644_2459	P645_3076	V427_2892	P646_3043		P648_2140	P649_1939	P650_2431	P651_2077	P652_3650	P653_2306	P654_0148	P655_0767		P657_1603		P659_3476	P660_3318	P661_2081		P663_1892	P664_3567	P665_2489	P666_3635			P669_1777	P670_1778	P671_2992	P672_2543			P675_1500		P677_1266	P678_1308		P680_3763
704	conserved hypothetical protein	ntab18	152,156				P639_4418	P640_2011	P641_3847	P643_1336	P642_3461	P644_2458	P645_3075	V427_2891	P646_3042		P648_2139	P649_1940	P650_2430	P651_2078	P652_3649	P653_2307	P654_0149	P655_0768		P657_1602		P659_3477	P660_3317	P661_2080		P663_1891	P664_3568	P665_2490	P666_3634	P667_1340		P669_1778	P670_1779	P671_2993	P672_2544			P675_1499		P677_1267	P678_1309		P680_3762
705	conserved hypothetical protein	ntab22	156,157,185				P639_4417	P640_2010	P641_3846	P643_1335	P642_3460	P644_2457	P645_3074	V427_2890	P646_3041		P648_2138	P649_1941	P650_2429	P651_2079	P652_3648	P653_2308	P654_0150	P655_0769		P657_1601		P659_3478	P660_3316	P661_2079		P663_1890	P664_3569	P665_2491	P666_3633			P669_1779	P670_1780	P671_2994	P672_2545			P675_1498		P677_1268	P678_1310		P680_3761
706	conserved hypothetical protein	ntab22	156,704	FS			P639_4416	P640_2009	P641_3845	P643_1334	P642_3459	P644_2456	P645_3073	V427_2889	P646_3040		P648_2137	P649_1942	P650_2428	P651_2080	P652_3647	P653_2309	P654_0151	P655_0770		P657_1600		P659_3479	P660_3315	P661_2078		P663_1889	P664_3570	P665_2492	P666_3631			P669_1780	P670_1781	P671_2995	P672_2546			P675_1497		P677_1269	P678_1311		P680_3760
707	phosphoadenosine phosphosulfate reductase family protein	ntab22	106,156				P639_4415	P640_2008	P641_3844	P643_1333	P642_3458	P644_2455	P645_3072	V427_2888	P646_3039		P648_2136	P649_1943	P650_2427	P651_2081	P652_3646	P653_2310	P654_0152	P655_0771		P657_1599		P659_3480	P660_3314	P661_2077		P663_1888	P664_3571	P665_2493	P666_3630			P669_1781	P670_1782	P671_2996	P672_2547			P675_1496		P677_1270	P678_1312		P680_3759
708	conserved hypothetical protein	ntab18	156,704	FS			P639_4414	P640_2007	P641_3843	P643_1332	P642_3457	P644_2454	P645_3071	V427_2887	P646_3038		P648_2135	P649_1944	P650_2426	P651_2082	P652_3645	P653_2311	P654_0153	P655_0772		P657_1598		P659_3481	P660_3313	P661_2076		P663_1887	P664_3572	P665_2494	P666_3629			P669_1782	P670_1783	P671_2997	P672_2548			P675_1495		P677_1271	P678_1313		P680_3758
709	ATPase/histidine kinase/DNA gyrase B/HSP90 domain protein	ntab18	156,185,703,704	FS			P639_4413	P640_2006	P641_3842	P643_1331	P642_3456	P644_2453	P645_3070	V427_2886	P646_3037		P648_2134	P649_1945	P650_0153	P651_2083	P652_3644	P653_2312	P654_0154	P655_0128		P657_1597		P659_3482	P660_3312	P661_2075		P663_1886	P664_3573	P665_2495	P666_3628			P669_1783	P670_1784	P671_2998	P672_2549			P675_1494		P677_1272	P678_1314		P680_3757
710	conserved hypothetical protein	ntab18	156				P639_4412	P640_2005	P641_3841	P643_1330	P642_3455	P644_2452	P645_3069	V427_2885	P646_3036		P648_2133	P649_1946	P650_0154	P651_2084	P652_3643	P653_2313	P654_0155	P655_0129		P657_1596		P659_3483	P660_3311	P661_2074		P663_1885	P664_3574	P665_2496	P666_3627			P669_1784	P670_1785	P671_2999	P672_2550			P675_1493		P677_1273	P678_1315		P680_3756
711	ribonucleoside-diphosphate reductase, beta subunit	ntabw02	123		M794_0926	A591_0579	P639_4411	P640_2004	P641_3840	P643_1329	P642_3454	P644_2451	P645_3068	V427_2884	P646_3035	P647_0402	P648_2132	P649_1947	P650_0155	P651_2085	P652_3642	P653_2314	P654_0156	P655_0130	P656_1273	P657_1595	P658_1489	P659_3484	P660_3310	P661_2073	P662_1814	P663_1884	P664_3575	P665_2497	P666_3626	P667_1321	P668_0736	P669_1785	P670_1786	P671_3000	P672_2551	P673_1748	P674_0092	P675_1492	P676_2002	P677_1274	P678_1316	P679_2108	P680_3755
712	conserved hypothetical protein	ntab18	156		M794_0927	A591_0580	P639_4410	P640_2003	P641_3839	P643_1328	P642_3453	P644_2450	P645_3067	V427_2883	P646_3034	P647_0400	P648_2131	P649_1948	P650_0156	P651_2086	P652_3641	P653_2315	P654_0157	P655_0131	P656_1271	P657_1594	P658_1491	P659_3485	P660_3309	P661_2072	P662_1813	P663_1883	P664_3576	P665_2498	P666_3625	P667_1320	P668_0737	P669_1786	P670_1787	P671_3001	P672_2552	P673_1749	P674_0091	P675_1491	P676_2004	P677_1275	P678_1317	P679_2107	P680_3754
713	ribonucleoside-diphosphate reductase, alpha subunit	ntab27	123	FS	M794_0928	A591_0581	P639_4409	P640_2002	P641_3838	P643_1327	P642_3452	P644_2449	P645_3066	V427_2882	P646_3033	P647_0399	P648_2130	P649_1949	P650_0157	P651_2087	P652_3640	P653_2316	P654_0158	P655_0132	P656_1270	P657_1593	P658_1492	P659_3486	P660_3308	P661_2071	P662_1812	P663_1882	P664_3577	P665_2499	P666_3623	P667_1319	P668_0738	P669_1787	P670_1788	P671_3002	P672_2553	P673_1750	P674_0090	P675_1490	P676_2005	P677_1276	P678_1318	P679_2106	P680_3753
714	response regulator receiver domain protein	ntab18	261,699		M794_0929	A591_0582	P639_4408	P640_2001	P641_3837	P643_1326	P642_3451	P644_2448	P645_3065	V427_2881	P646_3032	P647_0398	P648_2129	P649_1950	P650_0158	P651_2088	P652_3639	P653_2317	P654_0159	P655_0133	P656_1269	P657_1592	P658_1493	P659_3487	P660_3307	P661_2070	P662_1811	P663_1881	P664_3578	P665_2500	P666_3622	P667_1318	P668_0739	P669_1788	P670_1789	P671_3003	P672_2554	P673_1751	P674_0089	P675_1489	P676_2006	P677_1277	P678_1319	P679_2105	P680_3752
715	ATPase/histidine kinase/DNA gyrase B/HSP90 domain protein	ntab18	699,703	FS	M794_0930	A591_0583	P639_4407	P640_2000	P641_3836	P643_1325	P642_3450	P644_2447	P645_3064	V427_2880	P646_3031	P647_0397	P648_2128	P649_1951	P650_0159	P651_2089	P652_3638	P653_2318	P654_0160	P655_0134	P656_1268	P657_1591	P658_1494	P659_3488	P660_3306	P661_2069	P662_1810	P663_1880	P664_3579	P665_2501	P666_3621	P667_1317	P668_0740	P669_1789	P670_1790	P671_3004	P672_2555	P673_1752	P674_0088	P675_1488	P676_2007	P677_1278	P678_1320	P679_2104	P680_3751
716	conserved hypothetical protein	ntab18	156	FS	M794_0931	A591_0584	P639_4406	P640_1999	P641_3835	P643_1324	P642_3449	P644_2446	P645_3063	V427_2879	P646_3030	P647_0396	P648_2127	P649_1952	P650_0160	P651_2090	P652_3637	P653_2319	P654_0161	P655_0135	P656_1267	P657_1590	P658_1495	P659_3489	P660_3305	P661_2068	P662_1809	P663_1879	P664_3580	P665_2502	P666_3620	P667_1316	P668_0741	P669_1790	P670_1791	P671_3005	P672_2556	P673_1753	P674_0087	P675_1487	P676_2008	P677_1279	P678_1321	P679_2103	P680_3750
717	diguanylate cyclase (GGDEF) domain protein	ntab18	264,710	FS	M794_0932	A591_0585	P639_4405	P640_1998	P641_3834	P643_1323	P642_3448	P644_2445	P645_3062	V427_2878	P646_3029	P647_0395	P648_2126	P649_1953	P650_0161	P651_2091	P652_3636	P653_2320	P654_0162	P655_0136	P656_1266	P657_1589	P658_1496	P659_3490	P660_3304	P661_2067	P662_1808	P663_1878	P664_3581	P665_2503	P666_3619	P667_1315	P668_0742	P669_1791	P670_1792	P671_3006	P672_2557	P673_1754	P674_0086	P675_1486	P676_2009	P677_1280	P678_1322	P679_2102	P680_3749
718	putative NADH dehydrogenase I subunit A	ntab08	112,185		M794_0933	A591_0586	P639_4404	P640_1997	P641_3833	P643_1322	P642_3447	P644_2444	P645_3061	V427_2877	P646_3028	P647_0394	P648_2125	P649_1954	P650_0162	P651_2092	P652_3635	P653_2321	P654_0163	P655_0137	P656_1265	P657_1588	P658_1497	P659_3491	P660_3303	P661_2066	P662_1807	P663_1877	P664_3582	P665_2504	P666_3618	P667_1314	P668_0743	P669_1792	P670_1793	P671_3007	P672_2558	P673_1755	P674_0085	P675_1485	P676_2010	P677_1281	P678_1323	P679_2101	P680_3748
719	NADH dehydrogenase subunit B	ntab18	112		M794_0934	A591_0587	P639_4403	P640_1996	P641_3832	P643_1321	P642_3446	P644_2443	P645_3060	V427_2876	P646_3027	P647_0393	P648_2124	P649_1955	P650_0163	P651_2093	P652_3634	P653_2322	P654_0164	P655_0138	P656_1264	P657_1587	P658_1498	P659_3492	P660_3302	P661_2065	P662_1806	P663_1876	P664_3583	P665_2505	P666_3617	P667_1313	P668_0744	P669_1793	P670_1794	P671_3008	P672_2559	P673_1756	P674_0084	P675_1484	P676_2011	P677_1282	P678_1324	P679_2100	P680_3747
720	NADH dehydrogenase (quinone), D subunit	ntab18	112	FS	M794_0935	A591_0588	P639_4402	P640_1995	P641_3831	P643_1320	P642_3445	P644_2442	P645_3059	V427_2875	P646_3026	P647_0392	P648_2123	P649_1956	P650_0164	P651_2094	P652_3633	P653_2323	P654_0165	P655_0139	P656_1263	P657_1586	P658_1499	P659_3493	P660_3301	P661_2064	P662_1805	P663_1875	P664_3584	P665_2506	P666_3616	P667_1312	P668_0745	P669_1794	P670_1795	P671_3009	P672_2560	P673_1757	P674_0083	P675_1483	P676_2012	P677_1283	P678_1325	P679_2099	P680_3746
721	NADH dehydrogenase subunit E	ntab18	112		M794_0936	A591_0589	P639_4401	P640_1994	P641_3830	P643_1319	P642_3444	P644_2441	P645_3058	V427_2874	P646_3025	P647_0391	P648_2122	P649_1957	P650_0165	P651_2095	P652_3632	P653_2324	P654_0166	P655_0140	P656_1262	P657_1585	P658_1500	P659_3494	P660_3300	P661_2063	P662_1804	P663_1874	P664_3585	P665_2507	P666_3615	P667_1311	P668_0746	P669_1795	P670_1796	P671_3010	P672_2561	P673_1758	P674_0082	P675_1482	P676_2013	P677_1284	P678_1326	P679_2098	P680_3745
722	NADH oxidoreductase (quinone), F subunit	ntab18	112,185		M794_0937	A591_0590	P639_4400	P640_1993	P641_3829	P643_1318	P642_3443	P644_2440	P645_3057	V427_2873	P646_3024	P647_0390	P648_2121	P649_1958	P650_0166	P651_2096	P652_3631	P653_2325	P654_0167	P655_0141	P656_1261	P657_1584	P658_1501	P659_3495	P660_3299	P661_2062	P662_1803	P663_1873	P664_3586	P665_2508	P666_3614	P667_1310	P668_0747	P669_1796	P670_1797	P671_3011	P672_2562	P673_1759	P674_0081	P675_1481	P676_2014	P677_1285	P678_1327	P679_2097	P680_3744
723	NADH dehydrogenase (quinone), G subunit	ntab18	112	FS	M794_0938	A591_0591	P639_4399	P640_1992	P641_3828	P643_1317	P642_3442	P644_2439	P645_3056	V427_2872	P646_3023	P647_0389	P648_2120	P649_1959	P650_0167	P651_2097	P652_3630	P653_2326	P654_0168	P655_0142	P656_1260	P657_1583	P658_1502	P659_3496	P660_3298	P661_2061	P662_1802	P663_1872	P664_3587	P665_2509	P666_3613	P667_1309	P668_0748	P669_1797	P670_1798	P671_3012	P672_2563	P673_1760	P674_0080	P675_1480	P676_2015	P677_1286	P678_1328	P679_2096	P680_3743
724	NADH dehydrogenase	ntab18	112		M794_0939	A591_0592	P639_4398	P640_1991	P641_3827	P643_1316	P642_3441	P644_2438	P645_3055	V427_2871	P646_3022	P647_0388	P648_2119	P649_1960	P650_0168	P651_2098	P652_3629	P653_2327	P654_0169	P655_0143	P656_1259	P657_1582	P658_1503	P659_3497	P660_3297	P661_2060	P662_1801	P663_1871	P664_3588	P665_2510	P666_3612	P667_1308	P668_0749	P669_1798	P670_1799	P671_3013	P672_2564	P673_1761	P674_0079	P675_1479	P676_2016	P677_1287	P678_1329	P679_2095	P680_3742
725	NADH-quinone oxidoreductase, chain I	ntab18	112		M794_0940	A591_0593	P639_4397	P640_1990	P641_3826	P643_1315	P642_3440	P644_2437	P645_3054	V427_2870	P646_3021	P647_0387	P648_2118	P649_1961	P650_0169	P651_2099	P652_3628	P653_2328	P654_0170	P655_0144	P656_1258	P657_1581	P658_1504	P659_3498	P660_3296	P661_2059	P662_1800	P663_1870	P664_3589	P665_2511	P666_3611	P667_1307	P668_0750	P669_1799	P670_1800	P671_3014	P672_2565	P673_1762	P674_0078	P675_1478	P676_2017	P677_1288	P678_1330	P679_2094	P680_3741
726	NADH-quinone oxidoreductase subunit J	ntab08	112		M794_0941	A591_0594	P639_4396	P640_1989	P641_3825	P643_1314	P642_3439	P644_2436	P645_3053	V427_2869	P646_3020	P647_0386	P648_2117	P649_1962	P650_0170	P651_2100	P652_3627	P653_2329	P654_0171	P655_0145	P656_1257	P657_1580	P658_1505	P659_3499	P660_3295	P661_2058	P662_1799	P663_1869	P664_3590	P665_2512	P666_3610	P667_1306	P668_0751	P669_1800	P670_1801	P671_3015	P672_2566	P673_1763	P674_0077	P675_1477	P676_2018	P677_1289	P678_1331	P679_2093	P680_3740
727	NADH-ubiquinone/plastoquinone oxidoreductase chain 4L	ntab18	110,112		M794_0942	A591_0595	P639_4395	P640_1988	P641_3824	P643_1313	P642_3438	P644_2435	P645_3052	V427_2868	P646_3019	P647_0385	P648_2116	P649_1963	P650_0171	P651_2101	P652_3626	P653_2330	P654_0172	P655_0146	P656_1256	P657_1579	P658_1506	P659_3500	P660_3294	P661_2057	P662_1798	P663_1868	P664_3591	P665_2513	P666_3609	P667_1305	P668_0752	P669_1801	P670_1802	P671_3016	P672_2567	P673_1764	P674_0076	P675_1476	P676_2019	P677_1290	P678_1332	P679_2092	P680_3739
728	NADH dehydrogenase subunit L	ntab18	112,185	FS	M794_0943	A591_0596	P639_4394	P640_1987	P641_3823	P643_1312	P642_3437	P644_2434	P645_3051	V427_2867	P646_3018	P647_0384	P648_2115	P649_1964	P650_0172	P651_2102	P652_3625	P653_2331	P654_0173	P655_0147	P656_1254	P657_1578	P658_1507	P659_3501	P660_3293	P661_2056	P662_1797	P663_1867	P664_3592	P665_2514	P666_3608	P667_1304	P668_0753	P669_1802	P670_1803	P671_3017	P672_2568	P673_1765	P674_0075	P675_1475	P676_2020	P677_1291	P678_1333	P679_2091	P680_3738
729	NADH dehydrogenase subunit M	ntab18	112	FS	M794_0944	A591_0597	P639_4393	P640_1986	P641_3822	P643_1311	P642_3436	P644_2433	P645_3050	V427_2866	P646_3017	P647_0383	P648_2114	P649_1965	P650_0173	P651_2103	P652_3624	P653_2332	P654_0174	P655_0148	P656_1253	P657_1577	P658_1508	P659_3502	P660_3292	P661_2055	P662_1796	P663_1866	P664_3593	P665_2515		P667_1303	P668_0754	P669_1803	P670_1804	P671_3018	P672_2569	P673_1766	P674_0074	P675_1474	P676_2021	P677_1292	P678_1334	P679_2090	P680_3737
730	NADH-quinone oxidoreductase subunit N	ntab08	112		M794_0945	A591_0598	P639_4392	P640_1985	P641_3821	P643_1310	P642_3435	P644_2432	P645_3049	V427_2865	P646_3016	P647_0382	P648_2113	P649_1966	P650_0174	P651_2104	P652_3623	P653_2333	P654_0175	P655_0149	P656_1252	P657_1576	P658_1509	P659_3503	P660_3291	P661_2054	P662_1795	P663_1865	P664_3594	P665_2516	P666_3606	P667_1302	P668_0755	P669_1804	P670_1805	P671_3019	P672_2570	P673_1767	P674_0073	P675_1473	P676_2022	P677_1293	P678_1335	P679_2089	P680_3736
731	uracil phosphoribosyltransferase	ntab18	127	FS	M794_0946	A591_0599	P639_4391	P640_1984	P641_3820	P643_1309	P642_3434	P644_2431	P645_3048	V427_2864	P646_3015	P647_0381	P648_2112	P649_1967	P650_0175	P651_2105	P652_3622	P653_2334	P654_0176	P655_0150	P656_1251	P657_1575	P658_1510	P659_3504	P660_3290	P661_2053	P662_1794	P663_1864	P664_3595	P665_2517	P666_3605	P667_1301	P668_0756	P669_1805	P670_1806	P671_3020	P672_2571	P673_1768	P674_0072	P675_1472	P676_2023	P677_1294	P678_1336	P679_2088	P680_3735
732	cold-shock DNA-binding domain protein	ntab18	149		M794_0947	A591_0600	P639_4390	P640_1983	P641_3819	P643_1308	P642_3433	P644_2430	P645_3047	V427_2863	P646_3014	P647_0380	P648_2111	P649_1968	P650_0176	P651_2106	P652_3621	P653_2335	P654_0177	P655_0151	P656_1250	P657_1574	P658_1511	P659_3505	P660_3289	P661_2052	P662_1793	P663_1863	P664_3596	P665_2518	P666_3604	P667_1300	P668_0757	P669_1806	P670_1807	P671_3021	P672_2572	P673_1769	P674_0071	P675_1471	P676_2024	P677_1295	P678_1337	P679_2087	P680_3734
733	LysR substrate binding domain protein	ntab08	141,185,261,264	FS	M794_0949	A591_0602	P639_4389	P640_1982	P641_3818	P643_1307	P642_3432	P644_2429	P645_3046	V427_2862	P646_3013	P647_0379	P648_2110	P649_1969	P650_0177	P651_2107	P652_3620	P653_2336	P654_0178	P655_0152	P656_1249	P657_1573	P658_1512	P659_3506	P660_3288	P661_2051	P662_1792	P663_1862	P664_3597	P665_2519	P666_3603	P667_1298	P668_0759	P669_1807	P670_1808	P671_3022	P672_2573	P673_1770	P674_0070	P675_1470	P676_2025	P677_1296	P678_1338	P679_2086	P680_3733
734	putative ferredoxin--NADP reductase	ntab18	112,703	FS	M794_0950	A591_0603	P639_4388	P640_1981	P641_3817	P643_1306	P642_3431	P644_2428	P645_3045	V427_2861	P646_3012	P647_0378	P648_2109	P649_1970	P650_0178	P651_2108	P652_3619	P653_2337	P654_0179	P655_0153	P656_1248	P657_1572	P658_1513	P659_3507	P660_3287	P661_2050	P662_1791	P663_1861	P664_3598	P665_2520	P666_3602	P667_1297	P668_0760	P669_1808	P670_1809	P671_3023	P672_2574	P673_1771	P674_0069	P675_1469	P676_2026	P677_1297	P678_1339	P679_2085	P680_3732
735	conserved hypothetical protein	ntab18	156		M794_0951	A591_0604	P639_4387	P640_1980	P641_3816	P643_1305	P642_3430	P644_2427	P645_3044	V427_2860	P646_3011	P647_0377	P648_2108	P649_1971	P650_0179	P651_2109	P652_3618	P653_2338	P654_0180	P655_0154	P656_1247	P657_1571	P658_1514	P659_3508	P660_3286	P661_2049	P662_1790	P663_1860	P664_3599	P665_2521	P666_3601	P667_1296	P668_0761	P669_1809	P670_1810	P671_3024	P672_2575	P673_1772	P674_0068	P675_1468	P676_2027	P677_1298	P678_1340	P679_2084	P680_3731
736	conserved hypothetical protein	ntab08	156		M794_0952	A591_0605	P639_4386	P640_1979	P641_3815	P643_1304	P642_3429	P644_2426	P645_3043	V427_2859	P646_3010	P647_0376	P648_2107	P649_1972	P650_0180	P651_2110	P652_3617	P653_2339	P654_0181	P655_0155	P656_1246	P657_1570	P658_1515	P659_3509	P660_3285	P661_2048	P662_1789	P663_1859	P664_3600	P665_2522	P666_3600	P667_1295	P668_0762	P669_1810	P670_1811	P671_3025	P672_2576	P673_1773	P674_0067	P675_1467	P676_2028	P677_1299	P678_1341	P679_2083	P680_3730
737	putative membrane protein	ntab18	185,88	FS	M794_0953	A591_0606	P639_4385	P640_1978	P641_3814	P643_1303	P642_3428	P644_2425	P645_3042	V427_2858	P646_3009	P647_0375	P648_2106	P649_1973	P650_0181	P651_2111	P652_3616	P653_2340	P654_0182	P655_0156	P656_1245	P657_1569	P658_1516	P659_3510	P660_3284	P661_2047	P662_1788	P663_1858	P664_3601	P665_2523	P666_3599	P667_1294	P668_0763	P669_1811	P670_1812	P671_3026	P672_2577	P673_1774	P674_0066	P675_1466	P676_2029	P677_1300	P678_1342	P679_2082	P680_3729
738	conserved hypothetical protein	ntab18	156		M794_0954	A591_0607	P639_4384	P640_1977	P641_3813	P643_1302	P642_3427	P644_2424	P645_3041	V427_2857	P646_3008	P647_0374	P648_2105	P649_1974	P650_0182	P651_2112	P652_3615	P653_2341	P654_0183	P655_0157	P656_1244	P657_1568	P658_1517	P659_3511	P660_3283	P661_2046	P662_1787	P663_1857	P664_3602	P665_2524	P666_3598	P667_1293	P668_0764	P669_1812	P670_1813	P671_3027	P672_2578	P673_1775	P674_0065	P675_1465	P676_2030	P677_1301	P678_1343	P679_2081	P680_3728
739	flavoprotein family protein	ntabw13	703	FS	M794_0955	A591_0608	P639_4383	P640_1976	P641_3812	P643_1301	P642_3426	P644_2423	P645_3040	V427_2856	P646_3007	P647_0373	P648_2104	P649_1975	P650_0183	P651_2113	P652_3614	P653_2342	P654_0184	P655_0158	P656_1243	P657_1567	P658_1518	P659_3512	P660_3282	P661_2045	P662_1786	P663_1856	P664_3603	P665_2525	P666_3597	P667_1292	P668_0765	P669_1813	P670_1814	P671_3028	P672_2579	P673_1776	P674_0064	P675_1464	P676_2031	P677_1302	P678_1344	P679_2080	P680_3727
740	conserved hypothetical protein	ntab18	109,156,185	FS	M794_0956	A591_0609	P639_4382	P640_1975	P641_3811	P643_1300	P642_3425	P644_2422	P645_3039	V427_2855	P646_3006	P647_0372	P648_2103	P649_1976	P650_0184	P651_2114	P652_3613	P653_2343	P654_0185	P655_0159	P656_1242	P657_1566	P658_1519	P659_3513	P660_3281	P661_2044	P662_1785	P663_1855	P664_3604	P665_2526	P666_3596	P667_1291	P668_0766	P669_1814	P670_1815	P671_3029	P672_2580	P673_1777	P674_0063	P675_1463	P676_2032	P677_1303	P678_1345	P679_2079	P680_3726
741	auxiliary transport protein, membrane fusion protein (MFP) family protein	ntab18	147,185,187,97	FS	M794_0957	A591_0610	P639_4381	P640_1974	P641_3810	P643_1299	P642_3424	P644_2421	P645_3038	V427_2854	P646_3005	P647_0371	P648_2102	P649_1977	P650_0185	P651_2115	P652_3612	P653_2344	P654_0186	P655_0160	P656_1241	P657_1565	P658_1520	P659_3514	P660_3280	P661_2043	P662_1784	P663_1854	P664_3605	P665_2527	P666_3595	P667_1290	P668_0767	P669_1815	P670_1816	P671_3030	P672_2581	P673_1778	P674_0062	P675_1462	P676_2033	P677_1304	P678_1346	P679_2078	P680_3725
742	transporter, major facilitator family protein	ntab08	141,156	FS	M794_0958	A591_0611	P639_4380	P640_1973	P641_3809	P643_1298	P642_3423	P644_2420	P645_3037	V427_2853	P646_3004	P647_0370	P648_2101	P649_1978	P650_0186	P651_2116	P652_3611	P653_2345	P654_0187	P655_0161	P656_1240	P657_1564	P658_1521	P659_3515	P660_3279	P661_2042	P662_1783	P663_1853	P664_3606	P665_2528	P666_3594	P667_1289	P668_0768	P669_1816	P670_1817	P671_3031	P672_2582	P673_1779	P674_0061	P675_1461	P676_2034	P677_1305	P678_1347	P679_2077	P680_3724
743	transcriptional regulator, TetR family	ntab18	156,261	FS	M794_0959	A591_0612	P639_4379	P640_1972	P641_3808	P643_1297	P642_3422	P644_2419	P645_3036	V427_2852	P646_3003	P647_0369	P648_2100	P649_1979	P650_0187	P651_2117	P652_3610	P653_2346	P654_0188	P655_0162	P656_1239	P657_1563	P658_1522	P659_3516	P660_3278	P661_2041	P662_1782	P663_1852	P664_3607	P665_2529	P666_3593	P667_1288	P668_0769	P669_1817	P670_1818	P671_3032	P672_2583	P673_1780	P674_0060	P675_1460	P676_2035	P677_1306	P678_1348	P679_2076	P680_3723
744	translocator protein, LysE family	ntab18	142		M794_0960	A591_0613	P639_4378	P640_1971	P641_3807	P643_1296	P642_3421	P644_2418	P645_3035	V427_2851	P646_3002	P647_0368	P648_2099	P649_1980	P650_0188	P651_2118	P652_3609	P653_2347	P654_0189	P655_0163	P656_1238	P657_1562	P658_1523	P659_3517	P660_3277	P661_2040	P662_1781	P663_1851	P664_3608	P665_2530	P666_3592	P667_1287	P668_0770	P669_1818	P670_1819	P671_3033	P672_2584	P673_1781	P674_0059	P675_1459	P676_2036	P677_1307	P678_1349	P679_2075	P680_3722
745	conserved hypothetical protein	ntab08	156,88		M794_0961	A591_0614	P639_4377	P640_1970	P641_3806	P643_1295	P642_3420	P644_2417	P645_3034	V427_2850	P646_3001	P647_0367	P648_2098	P649_1981	P650_0189	P651_2119	P652_3608	P653_2348	P654_0190	P655_0164	P656_1237	P657_1561	P658_1524	P659_3518	P660_3276	P661_2039	P662_1780	P663_1850	P664_3609	P665_2531	P666_3591	P667_1286	P668_0771	P669_1819	P670_1820	P671_3034	P672_2585	P673_1782	P674_0058	P675_1458	P676_2037	P677_1308	P678_1350	P679_2074	P680_3721
746	methionyl-tRNA synthetase	ntab18	137	FS	M794_0962	A591_0615	P639_4376	P640_1969	P641_3805	P643_1294	P642_3419	P644_2416	P645_3033	V427_2849	P646_3000	P647_0366	P648_2097	P649_1982	P650_0190	P651_2120	P652_3607	P653_2349	P654_0191	P655_0165	P656_1236	P657_1560	P658_1525	P659_3519	P660_3275	P661_2038	P662_1779	P663_1849	P664_3610	P665_2532	P666_3590	P667_1285	P668_0772	P669_1820	P670_1821	P671_3035	P672_2586	P673_1783	P674_0057	P675_1457	P676_2038	P677_1309	P678_1351	P679_2073	P680_3720
747	conserved hypothetical protein	ntab08	156,704	FS	M794_0963	A591_0616	P639_4375	P640_1968	P641_3804	P643_1293	P642_3418	P644_2415	P645_3032	V427_2848	P646_2999	P647_0365	P648_2096	P649_1983	P650_0191	P651_2121	P652_3606	P653_2350	P654_0192	P655_0166	P656_1235	P657_1559	P658_1526	P659_3520	P660_3274	P661_2037	P662_1778	P663_1848	P664_3611	P665_2533	P666_3589	P667_1284	P668_0773	P669_1821	P670_1822	P671_3036	P672_2587	P673_1784	P674_0056	P675_1456	P676_2039	P677_1310	P678_1352	P679_2072	P680_3719
748	conserved hypothetical protein	ntab18	156,185	FS	M794_0964	A591_0617	P639_4374	P640_1967	P641_3803	P643_1292	P642_3417	P644_2414	P645_3031	V427_2847	P646_2998	P647_0364	P648_2095	P649_1984	P650_0192	P651_2122	P652_3605	P653_2351	P654_0193	P655_0167	P656_1234	P657_1558	P658_1527	P659_3521	P660_3273	P661_2036	P662_1777	P663_1847	P664_3612	P665_2534	P666_3588	P667_1283	P668_0774	P669_1822	P670_1823	P671_3037	P672_2588	P673_1785	P674_0055	P675_1455	P676_2040	P677_1311	P678_1353	P679_2071	P680_3718
749	MTA/SAH nucleosidase	ntab18	102,127,185,703	FS	M794_0965	A591_0618	P639_4373	P640_1966	P641_3802	P643_1291	P642_3416	P644_2413	P645_3030	V427_2846	P646_2997	P647_0363	P648_2094	P649_1985	P650_0193	P651_2123	P652_3604	P653_2352	P654_0194	P655_0168	P656_1233	P657_1557	P658_1528	P659_3522	P660_3272	P661_2035	P662_1776	P663_1846	P664_3613	P665_2535	P666_3587	P667_1282	P668_0775	P669_1823	P670_1824	P671_3038	P672_2589	P673_1786	P674_0054	P675_1454	P676_2041	P677_1312	P678_1354	P679_2070	P680_3717
750	conserved hypothetical protein	ntab08	156,157,185		M794_0966	A591_0619	P639_4372	P640_1965	P641_3801	P643_1290	P642_3415	P644_2412	P645_3029	V427_2845	P646_2996	P647_0362	P648_2093	P649_1986	P650_0194	P651_2124	P652_3603	P653_2353	P654_0195	P655_0169	P656_1232	P657_1556	P658_1529	P659_3523	P660_3271	P661_2034	P662_1775	P663_1845	P664_3614	P665_2536	P666_3586	P667_1281	P668_0776	P669_1824	P670_1825	P671_3039	P672_2590	P673_1787	P674_0053	P675_1453	P676_2042	P677_1313	P678_1355	P679_2069	P680_3716
751	translocator protein, LysE family	ntab18	142,156,157,704	FS	M794_0967	A591_0620	P639_4371	P640_1964	P641_3800	P643_1289	P642_3414	P644_2411	P645_3028	V427_2844	P646_2995	P647_0361	P648_2092	P649_1987	P650_0195	P651_2125	P652_3602	P653_2354	P654_0196	P655_0170	P656_1231	P657_1555	P658_1530	P659_3524	P660_3270	P661_2033	P662_1774	P663_1844	P664_3615	P665_2537	P666_3585	P667_1280	P668_0777	P669_1825	P670_1826	P671_3040	P672_2591	P673_1788	P674_1823	P675_1452	P676_2043	P677_1314	P678_1356	P679_2068	P680_3715
752	deoxycytidine triphosphate deaminase	ntab18	123	FS	M794_0968	A591_0621	P639_4370	P640_1963	P641_3799	P643_1288	P642_3413	P644_2410	P645_3027	V427_2843	P646_2994	P647_0360	P648_2091	P649_1988	P650_0196	P651_2126	P652_3601	P653_2355	P654_0197	P655_0171	P656_1230	P657_1554	P658_1531	P659_3525	P660_3269	P661_2032	P662_1773	P663_1843	P664_3616	P665_2538	P666_3584	P667_1279	P668_0778	P669_1826	P670_1827	P671_3041	P672_2592	P673_1789	P674_1824	P675_1451	P676_2044	P677_1315	P678_1357	P679_2067	P680_3714
753	conserved hypothetical protein	ntab18	156	FS	M794_0969	A591_0622	P639_4369	P640_1962	P641_3798	P643_1287	P642_3412	P644_2409	P645_3026	V427_2842	P646_2993	P647_0359	P648_2090	P649_1989	P650_0197	P651_2127	P652_3600	P653_2356	P654_0198	P655_0172	P656_1229	P657_1553	P658_1532	P659_3526	P660_3268	P661_2031	P662_1772	P663_1842	P664_3617	P665_2539	P666_3583	P667_1278	P668_0779	P669_1827	P670_1828	P671_3042	P672_2593	P673_1790	P674_1825	P675_1450	P676_2045	P677_1316	P678_1358	P679_2066	P680_3713
754	conserved hypothetical protein	ntab18	156,704	FS	M794_0970	A591_0623	P639_4368	P640_1961	P641_3797	P643_1286	P642_3411	P644_2408	P645_3025	V427_2841	P646_2992	P647_1748	P648_2089	P649_1990	P650_0198	P651_2128	P652_3599	P653_2357	P654_0199	P655_0173	P656_1228	P657_1552	P658_1533	P659_3527	P660_3267	P661_2030	P662_3185	P663_1841	P664_3618	P665_2540	P666_3582	P667_1277	P668_0780	P669_1828	P670_1829	P671_3043	P672_2594	P673_1791	P674_1827	P675_1449	P676_1362	P677_1317	P678_1359	P679_1682	P680_3712
755	conserved hypothetical protein	ntabw42	156,704	FS	M794_0971	A591_0624	P639_4367	P640_1960	P641_3796	P643_1285	P642_3410	P644_2407	P645_3024	V427_2840	P646_2991	P647_1747	P648_2088	P649_1991	P650_0199	P651_2129	P652_3598	P653_2358	P654_0200	P655_0174	P656_2967	P657_1551	P658_2684	P659_3528	P660_3266	P661_2029	P662_3184	P663_1840	P664_3619	P665_2541	P666_3581	P667_1276	P668_0781	P669_1829	P670_1830	P671_3044	P672_2595	P673_1792	P674_2791	P675_1448	P676_1363	P677_1318	P678_1360	P679_1681	P680_3711
756	conserved hypothetical protein	ntab18	156,704	FS	M794_0972	A591_0625	P639_4366	P640_1959	P641_3795	P643_1284	P642_3409	P644_2406	P645_3023	V427_2839	P646_2990	P647_1746	P648_2087	P649_1992	P650_0200	P651_2130	P652_3597	P653_2359	P654_0201	P655_0175	P656_2968	P657_1550	P658_2685	P659_3529	P660_3265	P661_2028	P662_3183	P663_1839	P664_3620	P665_2542	P666_3580	P667_1275	P668_0782	P669_1830	P670_1831	P671_3045	P672_2596	P673_1793	P674_2792	P675_1447	P676_1364	P677_1319	P678_1361	P679_1680	P680_3710
757	conserved hypothetical protein	ntab18	156	FS	M794_0973	A591_0626	P639_4365	P640_1958	P641_3794	P643_1283	P642_3408	P644_2405	P645_3022	V427_2838	P646_2989	P647_1745	P648_2086	P649_1993	P650_0201	P651_2131	P652_3596	P653_2360	P654_0202	P655_0176	P656_2969	P657_1549	P658_2686	P659_3530	P660_3264	P661_2027	P662_3182	P663_1838	P664_3621	P665_2543	P666_3579	P667_1274	P668_0783	P669_1831	P670_1832	P671_3046	P672_2597	P673_1794	P674_2793	P675_1446	P676_1365	P677_1320	P678_1362	P679_1679	P680_3709
758	dihydrouridine synthase	ntab22	168	FS	M794_0974	A591_0627	P639_4364	P640_1957	P641_3793	P643_1282	P642_3407	P644_2404	P645_3021	V427_2837	P646_2988	P647_1744	P648_2085	P649_1994	P650_0202	P651_2132	P652_3595	P653_2361	P654_0203	P655_0177	P656_2970	P657_1548	P658_2687	P659_3531	P660_3263	P661_2026	P662_3181	P663_1837	P664_3622	P665_2544	P666_3578	P667_1273	P668_0784	P669_1832	P670_1833	P671_3047	P672_2598	P673_1795	P674_2794	P675_1445	P676_1366	P677_1321	P678_1363	P679_1678	P680_3708
759	cytochrome c assembly protein	ntab08	112,156,704	FS	M794_0975	A591_0628	P639_4363	P640_1956	P641_3792	P643_1281	P642_3406	P644_2403	P645_3020	V427_2836	P646_2987	P647_1743	P648_2084	P649_1995	P650_0203	P651_2133	P652_3594	P653_2362	P654_0204	P655_0178	P656_2971	P657_1547	P658_2688	P659_3532	P660_3262	P661_2025	P662_3180	P663_1836	P664_3623	P665_2545	P666_3577	P667_1272	P668_0785	P669_1833	P670_1834	P671_3048	P672_2599	P673_1796	P674_2795	P675_1444	P676_1367	P677_1322	P678_1364	P679_1677	P680_3707
760	signal recognition particle protein	ntab18	185,97	FS	M794_0976	A591_0629	P639_4362	P640_1955	P641_3791	P643_1280	P642_3405	P644_2402	P645_3019	V427_2835	P646_2986	P647_1742	P648_2083	P649_1996	P650_0204	P651_2134	P652_3593	P653_2363	P654_0205	P655_0179	P656_2972	P657_1546	P658_2689	P659_3533	P660_3261	P661_2024	P662_3179	P663_1835	P664_3624	P665_2546	P666_3576	P667_1271	P668_0786	P669_1834	P670_1835	P671_3049	P672_2600	P673_1797	P674_2796	P675_1443	P676_1368	P677_1323	P678_1365	P679_1676	P680_3706
761	pantothenate kinase, type III	ntab08	156,83	FS	M794_0977	A591_0630	P639_4361	P640_1954	P641_3790	P643_1279	P642_3404	P644_2401	P645_3018	V427_2834	P646_2985	P647_1741	P648_2082	P649_1997	P650_0205	P651_2135	P652_3592	P653_2364	P654_0206	P655_0180	P656_2974	P657_1545	P658_2690	P659_3534	P660_3260	P661_2023	P662_3178	P663_1834	P664_3625	P665_2547	P666_3575	P667_1270	P668_0787	P669_1835	P670_1836	P671_3051	P672_2601	P673_1798	P674_2797	P675_1442	P676_1369	P677_1324	P678_1366	P679_1675	P680_3705
762	biotin--[acetyl-CoA-carboxylase] ligase	ntab18	140		M794_0978	A591_0631	P639_4360	P640_1953	P641_3789	P643_1278	P642_3403	P644_2400	P645_3017	V427_2833	P646_2984	P647_1740	P648_2081	P649_1998	P650_0206	P651_2136	P652_3591	P653_2365	P654_0207	P655_0181	P656_2975	P657_1544	P658_2691	P659_3535	P660_3259	P661_2022	P662_3177	P663_1833	P664_3626	P665_2548	P666_3574	P667_1269	P668_0788	P669_1836	P670_1837	P671_3052	P672_2602	P673_1799	P674_2798	P675_1441	P676_1370	P677_1325	P678_1367	P679_1674	P680_3704
763	putative membrane protein	ntab18	185,88	FS	M794_0979	A591_0632	P639_4359	P640_1952	P641_3788	P643_1277	P642_3402	P644_2399	P645_3016	V427_2832	P646_2983	P647_1739	P648_2080	P649_1999	P650_0207	P651_2137	P652_3590	P653_2366	P654_0208	P655_0182	P656_2976	P657_1543	P658_2692	P659_3536	P660_3258	P661_2021	P662_3176	P663_1832	P664_3627	P665_2549	P666_3573	P667_1268	P668_0789	P669_1837	P670_1838	P671_3053	P672_2603	P673_1800	P674_2799	P675_1440	P676_1371	P677_1326	P678_1368	P679_1673	P680_3703
764	transcriptional regulator, GntR family	ntab18	157,261		M794_0980	A591_0633	P639_4358	P640_1951	P641_3787	P643_1276	P642_3401	P644_2398	P645_3015	V427_2831	P646_2982	P647_1738	P648_2079	P649_2000	P650_0208	P651_2138	P652_3589	P653_2367	P654_0209	P655_0183	P656_2977	P657_1542	P658_2693	P659_3537	P660_3257	P661_2020	P662_3175	P663_1831	P664_3628	P665_2550	P666_3572	P667_1267	P668_0790	P669_1838	P670_1839	P671_3054	P672_2604	P673_1801	P674_2800	P675_1439	P676_1372	P677_1327	P678_1369	P679_1672	P680_3702
765	chromosome segregation protein SMC	ntab18	157,170,93	FS	M794_0981	A591_0634	P639_4357	P640_1950	P641_3786	P643_1275	P642_3400	P644_2397	P645_3014	V427_2830	P646_2981	P647_1737	P648_2078	P649_2001	P650_0209	P651_2139	P652_3588	P653_2368	P654_0210	P655_0184	P656_2978	P657_1541	P658_2694	P659_3538	P660_3256	P661_2019	P662_3174	P663_1830	P664_3629	P665_2551	P666_3571	P667_1266	P668_0791	P669_1839	P670_1840	P671_3055	P672_2605	P673_1802	P674_2801	P675_1438	P676_1373	P677_1328	P678_1370	P679_1671	P680_3701
766	cell division protein ZipA	ntab18	93		M794_0982	A591_0635	P639_4356	P640_1949	P641_3785	P643_1274	P642_3399	P644_2396	P645_3013	V427_2829	P646_2980	P647_1736	P648_2077	P649_2002	P650_0210	P651_2140	P652_3587	P653_2369	P654_0211	P655_0185	P656_2979	P657_1540	P658_2695	P659_3539	P660_3255	P661_2018	P662_3173	P663_1829	P664_3630	P665_2552	P666_3570	P667_1265	P668_0792	P669_1840	P670_1841	P671_3056	P672_2606	P673_1803	P674_2802	P675_1437	P676_1374	P677_1329	P678_1371	P679_1670	P680_3700
767	DNA ligase (NAD+)	ntab08	132	FS	M794_0983	A591_0636	P639_4355	P640_1948	P641_3784	P643_1273	P642_3398	P644_2395	P645_3012	V427_2828	P646_2979	P647_1735	P648_2076	P649_2003	P650_0211	P651_2141	P652_3586	P653_2370	P654_0212	P655_0186	P656_2980	P657_1539	P658_2696	P659_3540	P660_3254	P661_2017	P662_3172	P663_1828	P664_3631	P665_2553	P666_3569	P667_1264	P668_0793	P669_1841	P670_1842	P671_3057	P672_2607	P673_1804	P674_2803	P675_1436	P676_1375	P677_1330	P678_1372	P679_1669	P680_3699
768	bacterioferritin	ntab18	145		M794_0984	A591_0637	P639_4354	P640_1947	P641_3783	P643_1272	P642_3397	P644_2394	P645_3011	V427_2827	P646_2978	P647_1734	P648_2075	P649_2004	P650_0212	P651_2142	P652_3585	P653_2371	P654_0213	P655_0187	P656_2981	P657_1538	P658_2697	P659_3541	P660_3253	P661_2016	P662_3171	P663_1827	P664_3632	P665_2554	P666_3568	P667_1263	P668_0794	P669_1842	P670_1843	P671_3058	P672_2608	P673_1805	P674_2804	P675_1435	P676_1376	P677_1331	P678_1373	P679_1668	P680_3698
769	transporter, major facilitator family protein	ntab18	141	FS	M794_0985	A591_0638	P639_4353	P640_1946	P641_3782	P643_1271	P642_3396	P644_2393	P645_3010	V427_2826	P646_2977	P647_1733	P648_2074	P649_2005	P650_0213	P651_2143	P652_3584	P653_2372	P654_0214	P655_0188	P656_2982	P657_1537	P658_2698	P659_3542	P660_3252	P661_2015	P662_3170	P663_1826	P664_3633	P665_2555	P666_3567	P667_1262	P668_0795	P669_1843	P670_1844	P671_3059	P672_2609	P673_1806	P674_2805	P675_1434	P676_1377	P677_1332	P678_1374	P679_1667	P680_3697
770	putative alpha,alpha-trehalose-phosphate synthase (UDP-forming)	ntab08	149,156,157,185	FS	M794_0986	A591_0639	P639_4352	P640_1945	P641_3781	P643_1270	P642_3395	P644_2392	P645_3009	V427_2825	P646_2976	P647_1732	P648_2073	P649_2006	P650_0214	P651_2144	P652_3583	P653_2373	P654_0215	P655_0189	P656_2983	P657_1536	P658_2699	P659_3543	P660_3251	P661_2014	P662_3169	P663_1825	P664_3634	P665_2556	P666_3566	P667_1261	P668_0796	P669_1844	P670_1845	P671_3060	P672_2610	P673_1807	P674_2806	P675_1433	P676_1378	P677_1333	P678_1375	P679_1666	P680_3696
771	trehalose-phosphatase	ntab18	105,149,156,185	FS	M794_0987	A591_0640	P639_4351	P640_1944	P641_3780	P643_1269	P642_3394	P644_2391	P645_3008	V427_2824	P646_2975	P647_1731	P648_2072	P649_2007	P650_0215	P651_2145	P652_3582	P653_2374	P654_0216	P655_0190	P656_2984	P657_1535	P658_2700	P659_3544	P660_3250	P661_2013	P662_3168	P663_1824	P664_3635	P665_2557	P666_3565	P667_1260	P668_0797	P669_1845	P670_1846	P671_3061	P672_2611	P673_1808	P674_2807	P675_1432	P676_1379	P677_1334	P678_1376	P679_1665	P680_3695
772	conserved hypothetical protein	ntab18	156,77	FS	M794_0988	A591_0641	P639_4350	P640_1943	P641_3779	P643_1268	P642_3393	P644_2390	P645_3007	V427_2823	P646_2974	P647_1730	P648_2071	P649_2008	P650_0216	P651_2146	P652_3581	P653_2375	P654_0217	P655_0191	P656_2985	P657_1534	P658_2701	P659_3545	P660_3249	P661_2012	P662_3167	P663_1823	P664_3636	P665_2558	P666_3564	P667_1259	P668_0798	P669_1846	P670_1847	P671_3062	P672_2612	P673_1809	P674_2808	P675_3525	P676_1380	P677_1335	P678_1377	P679_1063	P680_3694
773	adenosylmethionine-8-amino-7-oxononanoate transaminase	ntabw02	703,77	FS	M794_0989	A591_0642	P639_4349	P640_1942	P641_3778	P643_1267	P642_3392	P644_2389	P645_3006	V427_2822	P646_2973	P647_1729	P648_2070	P649_2009	P650_0217	P651_2147	P652_3580	P653_2376	P654_0218	P655_0192	P656_2986	P657_1533	P658_2702	P659_3546	P660_3248	P661_2011	P662_3166	P663_1822	P664_3637	P665_2559	P666_3563	P667_1258	P668_0799	P669_1847	P670_1848	P671_3063	P672_2613	P673_1810	P674_2809	P675_3524	P676_1381	P677_1336	P678_1378	P679_1062	P680_3693
774	putative 8-amino-7-oxononanoate synthase	ntabw41	77	FS	M794_0990	A591_0643	P639_4348	P640_1941	P641_3777	P643_1266	P642_3391	P644_2388	P645_3005	V427_2821	P646_2972	P647_1728	P648_2069	P649_2010	P650_0218	P651_2148	P652_3579	P653_2377	P654_0219	P655_0193	P656_2987	P657_1532	P658_2703	P659_3547	P660_3247	P661_2010	P662_3165	P663_1821	P664_3638	P665_2560	P666_3562	P667_1257	P668_0800	P669_1848	P670_1849	P671_3064	P672_2614	P673_1811	P674_2810	P675_3523	P676_1382	P677_1337	P678_1379	P679_1061	P680_3692
775	malonyl-acyl carrier protein O-methyltransferase BioC	ntabw42	703,77		M794_0991	A591_0644	P639_4347	P640_1940	P641_3776	P643_1265	P642_3390	P644_2387	P645_3004	V427_2820	P646_2971	P647_1727	P648_2068	P649_2011	P650_0219	P651_2149	P652_3578	P653_2378	P654_0220	P655_0194	P656_2988	P657_1531	P658_2704	P659_3548	P660_3246	P661_2009	P662_3164	P663_1820	P664_3639	P665_2561	P666_3561	P667_1256	P668_0801	P669_1849	P670_1850	P671_3065	P672_2615	P673_1812	P674_2811	P675_3522	P676_2632	P677_1338	P678_1380	P679_1060	P680_3691
776	dethiobiotin synthase	ntab18	157,77	FS	M794_0992	A591_0645	P639_4346	P640_1939	P641_3775	P643_1264	P642_3389	P644_2386	P645_3003	V427_2819	P646_2970	P647_1726	P648_2067	P649_2012	P650_0220	P651_2150	P652_3577	P653_2379	P654_0221	P655_0195	P656_2989	P657_1530	P658_2705	P659_3549	P660_3245	P661_2008	P662_3163	P663_1819	P664_3640	P665_2562	P666_3560	P667_1255	P668_0802	P669_1850	P670_1851	P671_3066	P672_2616	P673_1813	P674_2812	P675_3521	P676_2631	P677_1339	P678_1381	P679_1059	P680_3690
777	pseudouridine synthase	ntab18	168		M794_0993	A591_0646	P639_4345	P640_1938	P641_3774	P643_1263	P642_3388	P644_2385	P645_3002	V427_2818	P646_2969	P647_1725	P648_2066	P649_2013	P650_0221	P651_2151	P652_3576	P653_2380	P654_0222	P655_0196	P656_2990	P657_1529	P658_2706	P659_3550	P660_3244	P661_2007	P662_3162	P663_1818	P664_3641	P665_2563	P666_3559	P667_1254	P668_0803	P669_1851	P670_1852	P671_3067	P672_2617	P673_1814	P674_2813	P675_3520	P676_2630	P677_1340	P678_1382	P679_1058	P680_3689
778	segregation and condensation protein B	ntab18	170,93		M794_0994	A591_0647	P639_4344	P640_1937	P641_3773	P643_1262	P642_3387	P644_2384	P645_3001	V427_2817	P646_2968	P647_1724	P648_2065	P649_2014	P650_0222	P651_2152	P652_3575	P653_2381	P654_0223	P655_0197	P656_2991	P657_1528	P658_2707	P659_3551	P660_3243	P661_2006	P662_3161	P663_1817	P664_3642	P665_2564	P666_3558	P667_1253	P668_0804	P669_1852	P670_1853	P671_3068	P672_2618	P673_1815	P674_2814	P675_3519	P676_2629	P677_1341	P678_1383	P679_1057	P680_3688
779	ScpA/B-like protein	ntab22	170,93		M794_0995	A591_0648	P639_4343	P640_1936	P641_3772	P643_1261	P642_3386	P644_2383	P645_3000	V427_2816	P646_2967	P647_1723	P648_2064	P649_2015	P650_0223	P651_2153	P652_3574	P653_2382	P654_0224	P655_0198	P656_2992	P657_1527	P658_2708	P659_3552	P660_3242	P661_2005	P662_3160	P663_1816	P664_3643	P665_2565	P666_3557	P667_1252	P668_0805	P669_1853	P670_1854	P671_3069	P672_2619	P673_1816	P674_2815	P675_3518	P676_2628	P677_1342	P678_1384	P679_1056	P680_3687
780	Sua5/YciO/YrdC/YwlC family protein	ntab18	157,168	FS	M794_0996	A591_0649	P639_4342	P640_1935	P641_3771	P643_1260	P642_3385	P644_2382	P645_2999	V427_2815	P646_2966	P647_1722	P648_2063	P649_2016	P650_0224	P651_2154	P652_3573	P653_2383	P654_0225	P655_0199	P656_2993	P657_1526	P658_2709	P659_3553	P660_3241	P661_2004	P662_3159	P663_1815	P664_3644	P665_2566	P666_3556	P667_1251	P668_0806	P669_1854	P670_1855	P671_3070	P672_2620	P673_1817	P674_2816	P675_3517	P676_2627	P677_1343	P678_1385	P679_1055	P680_3686
781	elongation factor P Lys34 hydroxylase	ntab22	156,157,185		M794_0997	A591_0650	P639_4341	P640_1934	P641_3770	P643_1259	P642_3384	P644_2381	P645_2998	V427_2814	P646_2965	P647_1721	P648_2062	P649_2017	P650_0225	P651_2155	P652_3572	P653_2384	P654_0226	P655_0200	P656_2994	P657_1525	P658_2710	P659_3554	P660_3240	P661_2003	P662_3158	P663_1814	P664_3645	P665_2567	P666_3555	P667_1250	P668_0807	P669_1855	P670_1856	P671_3071	P672_2621	P673_1818	P674_2817	P675_3516	P676_2626	P677_1344	P678_1386	P679_1054	P680_3685
782	conserved hypothetical protein	ntab18	156,704	FS	M794_0998	A591_0651	P639_4340	P640_1933	P641_3769	P643_1258	P642_3383	P644_2380	P645_2997	V427_2813	P646_2964	P647_1720	P648_2061	P649_2018	P650_0226	P651_2156	P652_3571	P653_2385	P654_0227	P655_0201	P656_2995	P657_1524	P658_2711	P659_3555	P660_3239	P661_2002	P662_3157	P663_1813	P664_3646	P665_2568	P666_3554	P667_1249	P668_0808	P669_1856	P670_1857	P671_3072	P672_2622	P673_1819	P674_2818	P675_3515	P676_2625	P677_1345	P678_1387	P679_1053	P680_3684
783	ribosomal protein L32	ntab18	158		M794_0999	A591_0652	P639_4339	P640_1932	P641_3768	P643_1257	P642_3382	P644_2379	P645_2996	V427_2812	P646_2963	P647_1719	P648_2060	P649_2019	P650_0227	P651_2157	P652_3570	P653_2386	P654_0228	P655_0202	P656_2996	P657_1523	P658_2712	P659_3556	P660_3238	P661_2001	P662_3156	P663_1812	P664_3647	P665_2569	P666_3553	P667_1248	P668_0809	P669_1857	P670_1858	P671_3073	P672_2623	P673_1820	P674_2819	P675_3514	P676_2624	P677_1346	P678_1388	P679_1052	P680_3683
784	malonyl CoA-acyl carrier protein transacylase	ntab18	176		M794_1000	A591_0653	P639_4338	P640_1931	P641_3767	P643_1256	P642_3381	P644_2378	P645_2995	V427_2811	P646_2962	P647_1718	P648_2059	P649_2020	P650_0228	P651_2158	P652_3569	P653_2387	P654_0229	P655_0203	P656_2997	P657_1522	P658_2713	P659_3557	P660_3237	P661_2000	P662_3155	P663_1811	P664_3648	P665_2570	P666_3552	P667_1247	P668_0810	P669_1858	P670_1859	P671_3074	P672_2624	P673_1821	P674_2820	P675_3513	P676_2623	P677_1347	P678_1389	P679_1051	P680_3682
785	3-oxoacyl-[acyl-carrier-protein] reductase	ntabw35	176		M794_1001	A591_0654	P639_4337	P640_1930	P641_3766	P643_1255	P642_3380	P644_2377	P645_2994	V427_2810	P646_2961	P647_1717	P648_2058	P649_2021	P650_0229	P651_2159	P652_3568	P653_2388	P654_0230	P655_0204	P656_2998	P657_1521	P658_2714	P659_3558	P660_3236	P661_1999	P662_3154	P663_1810	P664_3649	P665_2571	P666_3551	P667_1246	P668_0811	P669_1859	P670_1860	P671_3075	P672_2625	P673_1822	P674_2821	P675_3512	P676_2622	P677_1348	P678_1390	P679_1050	P680_3681
786	acyl carrier protein	ntab18	176		M794_1002	A591_0655	P639_4336	P640_1929	P641_3765	P643_1254	P642_3379	P644_2376	P645_2993	V427_2809	P646_2960	P647_1716	P648_2057	P649_2022	P650_0230	P651_2160	P652_3567	P653_2389	P654_0231	P655_0205	P656_2999	P657_1520	P658_2715	P659_3559	P660_3235	P661_1998	P662_3153	P663_1809	P664_3650	P665_2572	P666_3550	P667_1245	P668_0812	P669_1860	P670_1861	P671_3076	P672_2626	P673_1823	P674_2822	P675_3511	P676_2621	P677_1349	P678_1391	P679_1049	P680_3680
787	LysM domain protein	ntab18	90		M794_1003	A591_0656	P639_4335	P640_1928	P641_3764	P643_1253	P642_3378	P644_2375	P645_2992	V427_2808	P646_2959	P647_1715	P648_2056	P649_2023	P650_0231	P651_2161	P652_3566	P653_2390	P654_0232	P655_0206	P656_3000	P657_1519	P658_2716	P659_3560	P660_3234	P661_1997	P662_3152	P663_1808	P664_3651	P665_2573	P666_3549	P667_1244	P668_0813	P669_1861	P670_1862	P671_3077	P672_2627	P673_1824	P674_2823	P675_3510	P676_2620	P677_1350	P678_1392	P679_1048	P680_3679
788	putative phosphomethylpyrimidine kinase	ntab18	162,185		M794_1004	A591_0657	P639_4334	P640_1927	P641_3763	P643_1252	P642_3377	P644_2374	P645_2991	V427_2807	P646_2958	P647_1714	P648_2055	P649_2024	P650_0232	P651_2162	P652_3565	P653_2391	P654_0233	P655_0207	P656_3001	P657_1518	P658_2717	P659_3561	P660_3233	P661_1996	P662_3151	P663_1807	P664_3652	P665_2574	P666_3548	P667_1243	P668_0814	P669_1862	P670_1863	P671_3078	P672_2628	P673_1825	P674_2824	P675_3509	P676_2619	P677_1351	P678_1393	P679_1047	P680_3678
789	HAD hydrolase, family IA, variant 1	ntab18	124,185,703		M794_1005	A591_0658	P639_4333	P640_1926	P641_3762	P643_1251	P642_3376	P644_2373	P645_2990	V427_2806	P646_2957	P647_1713	P648_2054	P649_2025	P650_0233	P651_2163	P652_3564	P653_2392	P654_0234	P655_0208	P656_3002	P657_1517	P658_2718	P659_3562	P660_3232	P661_1995	P662_3150	P663_1806	P664_3653	P665_2575	P666_3547	P667_1242	P668_0815	P669_1863	P670_1864	P671_3079	P672_2629	P673_1826	P674_2825	P675_3508	P676_2618	P677_1352	P678_1394	P679_1046	P680_3677
790	3,4-dihydroxy-2-butanone-4-phosphate synthase	ntab08	85		M794_1006	A591_0659	P639_4332	P640_1925	P641_3761	P643_1250	P642_3375	P644_2372	P645_2989	V427_2805	P646_2956	P647_1712	P648_2053	P649_2026	P650_0234	P651_2164	P652_3563	P653_2393	P654_0235	P655_0209	P656_3003	P657_1516	P658_2719	P659_3563	P660_3231	P661_1994	P662_3149	P663_1805	P664_3654	P665_2576	P666_3546	P667_1241	P668_0816	P669_1864	P670_1865	P671_3080	P672_2630	P673_1827	P674_2826	P675_3507	P676_2617	P677_1353	P678_1395	P679_1045	P680_3676
791	membrane protein, PF09925 family	ntabw17	156,157,185,88	FS	M794_1008	A591_0661	P639_4330	P640_1923	P641_3759	P643_1248	P642_3373	P644_2370	P645_2987	V427_2803	P646_2954	P647_1710	P648_2051	P649_2028	P650_0236	P651_2166	P652_3561	P653_2395	P654_0237	P655_0211	P656_3005	P657_1514	P658_2721	P659_3565	P660_3229	P661_1992	P662_3147	P663_1803	P664_3656	P665_2578	P666_3544	P667_1239	P668_0818	P669_1866	P670_1867	P671_3082	P672_2632	P673_1829	P674_2828	P675_3505	P676_2615	P677_1355	P678_1397	P679_1043	P680_3674
792	conserved hypothetical protein	ntab08	156,185	FS	M794_1009	A591_0662	P639_4329	P640_1922	P641_3758	P643_1247	P642_3372	P644_2369	P645_2986	V427_2802	P646_2953	P647_1709	P648_2050	P649_2029	P650_0237	P651_2167	P652_3560	P653_2396	P654_0238	P655_0212	P656_3006	P657_1513	P658_2722	P659_3566	P660_3228	P661_1991	P662_3146	P663_1802	P664_3657	P665_2579	P666_3543	P667_1238	P668_0819	P669_1867	P670_1868	P671_3083	P672_2633	P673_1830	P674_2829	P675_3504	P676_2614	P677_1356	P678_1398	P679_1042	P680_3673
793	aspartate 1-decarboxylase	ntab18	83		M794_1010	A591_0663	P639_4328	P640_1921	P641_3757	P643_1246	P642_3371	P644_2368	P645_2985	V427_2801	P646_2952	P647_1708	P648_2049	P649_2030	P650_0238	P651_2168	P652_3559	P653_2397	P654_0239	P655_0213	P656_3007	P657_1512	P658_2723	P659_3567	P660_3227	P661_1990	P662_3145	P663_1801	P664_3658	P665_2580	P666_3542	P667_1237	P668_0820	P669_1868	P670_1869	P671_3084	P672_2634	P673_1831	P674_2830	P675_3503	P676_2613	P677_1357	P678_1399	P679_1041	P680_3672
794	peptidyl-tRNA hydrolase	ntab18	136	FS	M794_1011	A591_0664	P639_4327	P640_1920	P641_3756	P643_1245	P642_3370	P644_2367	P645_2984	V427_2800	P646_2951	P647_1707	P648_2048	P649_2031	P650_0239	P651_2169	P652_3558	P653_2398	P654_0240	P655_0214	P656_3008	P657_1511	P658_2724	P659_3568	P660_3226	P661_1989	P662_3144	P663_1800	P664_3659	P665_2581	P666_3541	P667_1236	P668_0821	P669_1869	P670_1870	P671_3085	P672_2635	P673_1832	P674_2831	P675_3502	P676_2612	P677_1358	P678_1400	P679_1040	P680_3671
795	ribosomal L25p family protein	ntab18	158		M794_1012	A591_0665	P639_4326	P640_1919	P641_3755	P643_1244	P642_3369	P644_2366	P645_2983	V427_2799	P646_2950	P647_1706	P648_2047	P649_2032	P650_0240	P651_2170	P652_3557	P653_2399	P654_0241	P655_0215	P656_3009	P657_1510	P658_2725	P659_3569	P660_3225	P661_1988	P662_3143	P663_1799	P664_3660	P665_2582	P666_3540	P667_1235	P668_0822	P669_1870	P670_1871	P671_3086	P672_2636	P673_1833	P674_2832	P675_3501	P676_2611	P677_1359	P678_1401	P679_1039	P680_3670
796	ribose-phosphate diphosphokinase	ntab18	125	FS	M794_1013	A591_0666	P639_4325	P640_1918	P641_3754	P643_1243	P642_3368	P644_2365	P645_2982	V427_2798	P646_2949	P647_1705	P648_2046	P649_2033	P650_0241	P651_2171	P652_3556	P653_2400	P654_0242	P655_0216	P656_3010	P657_1509	P658_2726	P659_3570	P660_3224	P661_1987	P662_3142	P663_1798	P664_3661	P665_2583	P666_3539	P667_1234	P668_0823	P669_1871	P670_1872	P671_3087	P672_2637	P673_1834	P674_2833	P675_3500	P676_2610	P677_1360	P678_1402	P679_1038	P680_3669
797	4-(cytidine 5'-diphospho)-2-C-methyl-D-erythritol kinase	ntab18	185,76		M794_2892																																P668_0826				P672_2641
798	outer membrane lipoprotein LolB	ntab30	97	FS	M794_2891	A591_0671	P639_4320	P640_1915	P641_3751	P643_1238	P642_3363	P644_2360	P645_2977	V427_2793	P646_2944	P647_1700	P648_2043	P649_2038	P650_0246	P651_2176	P652_3551	P653_2405	P654_0247	P655_0221	P656_3015	P657_1504	P658_2731	P659_3575	P660_3219	P661_1984	P662_3137	P663_1795	P664_3665	P665_2587	P666_3533	P667_1229	P668_0827	P669_1876	P670_1875	P671_3091	P672_2642	P673_1839	P674_2836	P675_3495	P676_2606	P677_1363	P678_1405	P679_1034	P680_3664
799	conserved hypothetical protein	ntab08	156,157	FS	M794_2890	A591_0672	P639_4319	P640_1914	P641_3750	P643_1237	P642_3362	P644_2359	P645_2976	V427_2792	P646_2943	P647_1699	P648_2042	P649_2039	P650_0247	P651_2177	P652_3550	P653_2406	P654_0248	P655_0222	P656_3016	P657_1503	P658_2732	P659_3576	P660_3218	P661_1983	P662_3136	P663_1794	P664_3666	P665_2588	P666_3532	P667_1228	P668_0828	P669_1877	P670_1876	P671_3092	P672_2643	P673_1840	P674_2837	P675_3494	P676_2605	P677_1364	P678_1406	P679_1033	P680_3663
800	glutamyl-tRNA reductase	ntab08	79		M794_2888	A591_0673	P639_4317	P640_1912	P641_3748	P643_1235	P642_3360	P644_2357	P645_2974	V427_2790	P646_2941	P647_1697	P648_2040	P649_2041	P650_0249	P651_2179	P652_3548	P653_2408	P654_0250	P655_0224	P656_3018	P657_1501	P658_2734	P659_3578	P660_3216	P661_1981	P662_3134	P663_1792	P664_3668	P665_2590	P666_3530	P667_1226	P668_0830	P669_1879	P670_1878	P671_3094	P672_2645	P673_1842	P674_2839	P675_3492	P676_2603	P677_1366	P678_1408	P679_1031	P680_3661
801	DNA primase	ntab18	130,132	FS	M794_2889	A591_0674	P639_4318	P640_1913	P641_3749	P643_1236	P642_3361	P644_2358	P645_2975	V427_2791	P646_2942	P647_1698	P648_2041	P649_2040	P650_0248	P651_2178	P652_3549	P653_2407	P654_0249	P655_0223	P656_3017	P657_1502	P658_2733	P659_3577	P660_3217	P661_1982	P662_3135	P663_1793	P664_3667	P665_2589	P666_3531	P667_1227	P668_0829	P669_1878	P670_1877	P671_3093	P672_2644	P673_1841	P674_2838	P675_3493	P676_2604	P677_1365	P678_1407	P679_1032	P680_3662
802	outer membrane assembly lipoprotein YfiO	ntab22	97	FS	M794_2887	A591_0675	P639_4316	P640_1911	P641_3747	P643_1234	P642_3359	P644_2356	P645_2973	V427_2789	P646_2940	P647_1696	P648_2039	P649_2042	P650_0250	P651_2180	P652_3547	P653_2409	P654_0251	P655_0225	P656_3019	P657_1500	P658_2735	P659_3579	P660_3215	P661_1980	P662_3133	P663_1791	P664_3669	P665_2591	P666_3529	P667_1225	P668_0831	P669_1880	P670_1879	P671_3095	P672_2646	P673_1843	P674_2840	P675_3491	P676_2602	P677_1367	P678_1409	P679_1030	P680_3660
803	ribosomal large subunit pseudouridine synthase D	ntab20	168	FS	M794_2886	A591_0676	P639_4315	P640_1910	P641_3746	P643_1233	P642_3358	P644_2355	P645_2972	V427_2788	P646_2939	P647_1695	P648_2038	P649_2043	P650_0251	P651_2181	P652_3546	P653_2410	P654_0252	P655_0226	P656_3020	P657_1499	P658_2736	P659_3580	P660_3214	P661_1979	P662_3132	P663_1790	P664_3670	P665_2592	P666_3528	P667_1224	P668_0832	P669_1881	P670_1880	P671_3096	P672_2647	P673_1844	P674_2841	P675_3490	P676_2601	P677_1368	P678_1410	P679_1029	P680_3659
804	YfiH family protein	ntabw138	157,185	FS	M794_2885	A591_0677	P639_4314	P640_1909	P641_3745	P643_1232	P642_3357	P644_2354	P645_2971	V427_2787	P646_2938	P647_1694	P648_2037	P649_2044	P650_0252	P651_2182	P652_3545	P653_2411	P654_0253	P655_0227	P656_3021	P657_1498	P658_2737	P659_3581	P660_3213	P661_1978	P662_3131	P663_1789	P664_3671	P665_2593	P666_3527	P667_1223	P668_0833	P669_1882	P670_1881	P671_3097	P672_2648	P673_1845	P674_2842	P675_3489	P676_2600	P677_1369	P678_1411	P679_1028	P680_3658
805	flavodoxin	ntab18	112,156,704	FS	M794_2884	A591_0678	P639_4313	P640_1908	P641_3744	P643_1231	P642_3356	P644_2353	P645_2970	V427_2786	P646_2937	P647_1693	P648_2036	P649_2045	P650_0253	P651_2183	P652_3544	P653_2412	P654_0254	P655_0228	P656_3022	P657_1497	P658_2738	P659_3582	P660_3212	P661_1977	P662_3130	P663_1788	P664_3672	P665_2594	P666_3526	P667_1222	P668_0834	P669_1883	P670_1882	P671_3098	P672_2649	P673_1846	P674_2843	P675_3488	P676_2599	P677_1370	P678_1412	P679_1027	P680_3657
806	SsrA-binding protein	ntab18	136		M794_2883	A591_0679	P639_4312	P640_1906	P641_3743	P643_1230	P642_3355	P644_2352	P645_2969	V427_2785	P646_2936	P647_1692	P648_2035	P649_2046	P650_0254	P651_2184	P652_3543	P653_2413	P654_0255	P655_0229	P656_3024	P657_1496	P658_2739	P659_3583	P660_3211	P661_1976	P662_3129	P663_1787	P664_3673	P665_2595	P666_3525	P667_1221	P668_0835	P669_1884	P670_1883	P671_3099	P672_2650	P673_1847	P674_2844	P675_3487	P676_2598	P677_1371	P678_1413	P679_1026	P680_3656
807	pantetheine-phosphate adenylyltransferase	ntab18	83		M794_2882	A591_0680	P639_4311	P640_1905	P641_3742	P643_1229	P642_3354	P644_2351	P645_2968	V427_2784	P646_2935	P647_1691	P648_2034	P649_2047	P650_0255	P651_2185	P652_3542	P653_2414	P654_0256	P655_0230	P656_3025	P657_1495	P658_2740	P659_3584	P660_3210	P661_1975	P662_3128	P663_1786	P664_3674	P665_2596	P666_3524	P667_1220	P668_0880	P669_1885	P670_1884	P671_3100	P672_2651	P673_1848	P674_2845	P675_3486	P676_1751	P677_1372	P678_1414	P679_1025	P680_3655
808	ferredoxin	ntab18	112,156		M794_2881	A591_0681	P639_4310	P640_1904	P641_3741	P643_1228	P642_3353	P644_2350	P645_2967	V427_2783	P646_2934	P647_1690	P648_2033	P649_2048	P650_0256	P651_2186	P652_3541	P653_2415	P654_0257	P655_0231	P656_3026	P657_1494	P658_2741	P659_3585	P660_3209	P661_1974	P662_3127	P663_1785	P664_3675	P665_2597	P666_3523	P667_1219	P668_0881	P669_1886	P670_1885	P671_3101	P672_2652	P673_1849	P674_2846	P675_3485	P676_1750	P677_1373	P678_1415	P679_1024	P680_3654
809	conserved hypothetical protein	ntab18	156,185	FS	M794_3782	A591_0684	P639_4307	P640_1901	P641_3738	P643_1225	P642_3350	P644_2347	P645_2964	V427_2780	P646_2931	P647_1687	P648_2030	P649_2051	P650_0259	P651_2189	P652_3538	P653_2418	P654_0260	P655_0234	P656_3029	P657_1491	P658_2744	P659_3588	P660_3206	P661_1971	P662_3124	P663_1782	P664_3678	P665_2600	P666_3520	P667_1216	P668_0884	P669_1889	P670_1888	P671_3104	P672_2655	P673_1852	P674_2849	P675_3482	P676_1747	P677_1376	P678_1418	P679_1021	P680_3651
810	LysR substrate binding domain protein	ntab22	141,185,261		M794_3781	A591_0685	P639_4306	P640_1900	P641_3737	P643_1224	P642_3349	P644_2346	P645_2963	V427_2779	P646_2930	P647_1686	P648_2029	P649_2052	P650_0260	P651_2190	P652_3537	P653_2419	P654_0261	P655_0235	P656_3030	P657_1490	P658_2745	P659_3589	P660_3205	P661_1970	P662_3123	P663_1781	P664_3679	P665_2601	P666_3519	P667_1215	P668_0885	P669_1890	P670_1889	P671_3105	P672_2656	P673_1853	P674_2850	P675_3481	P676_1746	P677_1377	P678_1419	P679_1020	P680_3650
811	tartrate dehydrogenase	ntab18	156,184,185,703,704	FS	M794_3780	A591_0686	P639_4305	P640_1899	P641_3736	P643_1223	P642_3348	P644_2345	P645_2962	V427_2778	P646_2929	P647_1685	P648_2028	P649_2053	P650_0261	P651_2191	P652_3536	P653_2420	P654_0262	P655_0236	P656_3031	P657_1489	P658_2746	P659_3590	P660_3204	P661_1969	P662_3122	P663_1780	P664_3680	P665_2602	P666_3518	P667_1214	P668_0886	P669_1891	P670_1890	P671_3106	P672_2657	P673_1854	P674_2851	P675_3480	P676_1745	P677_1378	P678_1420	P679_1019	P680_3649
812	transporter, betaine/carnitine/choline transporter (BCCT) family protein	ntab18	141,142,147	FS	M794_3779	A591_0687	P639_4304	P640_1898	P641_3735	P643_1222	P642_3347	P644_2344	P645_2961	V427_2777	P646_2928	P647_1684	P648_2027	P649_2054	P650_0262	P651_2192	P652_3535	P653_2421	P654_0263	P655_0237	P656_3032	P657_1488	P658_2747	P659_3591	P660_3203	P661_1968	P662_3121	P663_1779	P664_3681	P665_2603	P666_3517	P667_1213	P668_0887	P669_1892	P670_1891	P671_3107	P672_2658	P673_1855	P674_2852	P675_3479	P676_1744	P677_1379	P678_1421	P679_1018	P680_3648
813	hydrolase, alpha/beta domain protein	gacin50	156,177,703	FS	M794_3778	A591_0688	P639_4303	P640_1897	P641_3734	P643_1221	P642_3346	P644_2343	P645_2960	V427_2776	P646_2927	P647_1683	P648_2026	P649_2055	P650_0263	P651_2193	P652_3534	P653_2422	P654_0264	P655_0238	P656_3033	P657_1487	P658_2748	P659_3592	P660_3202	P661_1967	P662_3120	P663_1778	P664_3682	P665_2604	P666_3516	P667_1212	P668_0888	P669_1893	P670_1892	P671_3108	P672_2659	P673_1856	P674_2853	P675_3478	P676_1743	P677_1380	P678_1422	P679_1017	P680_3647
814	Rieske [2Fe-2S] domain protein	ntab08	112,156,185	FS	M794_3777	A591_0689	P639_4302	P640_1896	P641_3733	P643_1220	P642_3345	P644_2342	P645_2959	V427_2775	P646_2926	P647_1682	P648_2025	P649_2056	P650_0264	P651_2194	P652_3533	P653_2423	P654_0265	P655_0239	P656_3034	P657_1486	P658_2749	P659_3593	P660_3201	P661_1966	P662_3119	P663_1777	P664_3683	P665_2605	P666_3515	P667_1211	P668_0889	P669_1894	P670_1893	P671_3109	P672_2660	P673_1857	P674_2854	P675_3477	P676_1742	P677_1381	P678_1423	P679_1016	P680_3646
815	succinate-semialdehyde dehydrogenase [NAD(P)+]	gacin24	102,184,703	FS	M794_3776	A591_0690	P639_4301	P640_1895	P641_3732	P643_1219	P642_3344	P644_2341	P645_2958	V427_2774	P646_2925	P647_1681	P648_2024	P649_2057	P650_0265	P651_2195	P652_3532	P653_2424	P654_0266	P655_0240	P656_3035	P657_1485	P658_2750	P659_3594	P660_3200	P661_1965	P662_3118	P663_1776	P664_3684	P665_2606	P666_3514	P667_1210	P668_0890	P669_1895	P670_1894	P671_3110	P672_2661	P673_1858	P674_2855	P675_3476	P676_1741	P677_1382	P678_1424	P679_1015	P680_3645
816	2Fe-2S iron-sulfur cluster binding domain protein	ntab18	112,184,703	FS	M794_3775	A591_0691	P639_4300	P640_1894	P641_3731	P643_1218	P642_3343	P644_2340	P645_2957	V427_2773	P646_2924	P647_1680	P648_2023	P649_2058	P650_0266	P651_2196	P652_3531	P653_2425	P654_0267	P655_0241	P656_3036	P657_1484	P658_2751	P659_3595	P660_3199	P661_1964	P662_3117	P663_1775	P664_3685	P665_2607	P666_3513	P667_1209	P668_0891	P669_1896	P670_1895	P671_3111	P672_2662	P673_1859	P674_2856	P675_3475	P676_1740	P677_1383	P678_1425	P679_1014	P680_3644
817	conserved hypothetical protein	ntab18	156	FS	M794_3690	A591_0693	P639_4298	P640_1892	P641_3729	P643_1216	P642_3341	P644_2338	P645_2955	V427_2771	P646_2922	P647_1678	P648_2021	P649_2060	P650_0268	P651_2198	P652_3529	P653_2427	P654_0269	P655_0243	P656_3038	P657_1482	P658_2753	P659_3597	P660_3197	P661_1962	P662_3115	P663_1773	P664_3687	P665_2609	P666_3511	P667_1207	P668_0893	P669_1898	P670_1897	P671_3113	P672_2664	P673_1861	P674_2858	P675_3473	P676_1738	P677_1385	P678_1427	P679_1012	P680_3642
818	NAD+ synthetase	ntab18	163,703	FS	M794_3689	A591_0694	P639_4297	P640_1891	P641_3728	P643_1215	P642_3340	P644_2337	P645_2954	V427_2770	P646_2921	P647_1677	P648_2020	P649_2061	P650_0269	P651_2199	P652_3528	P653_2428	P654_0270	P655_0244	P656_3039	P657_1481	P658_2754	P659_3598	P660_3196	P661_1961	P662_3114	P663_1772	P664_3688	P665_2610	P666_3510	P667_1206	P668_0894	P669_1899	P670_1898	P671_3114	P672_2665	P673_1862	P674_2859	P675_3472	P676_1737	P677_1386	P678_1428	P679_1011	P680_3641
819	conserved hypothetical protein	ntab22	156,704		M794_3688	A591_0695	P639_4296	P640_1890	P641_3727	P643_1214	P642_3339	P644_2336	P645_2953	V427_2769	P646_2920	P647_1676	P648_2019	P649_2062	P650_0270	P651_2200	P652_3527	P653_2429	P654_0271	P655_0245	P656_3040	P657_1480	P658_2755	P659_3599	P660_3195	P661_1960	P662_3113	P663_1771	P664_3689	P665_2611	P666_3509	P667_1205	P668_0895	P669_1900	P670_1899	P671_3115	P672_2666	P673_1863	P674_2860	P675_3471	P676_1736	P677_1387	P678_1429	P679_1010	P680_3640
820	pirin	ntab18	157		M794_3687	A591_0696	P639_4295	P640_1889	P641_3726	P643_1213	P642_3338	P644_2335	P645_2952	V427_2768	P646_2919	P647_1675	P648_2018	P649_2063	P650_0271	P651_2201	P652_3526	P653_2430	P654_0272	P655_0246	P656_3041	P657_1479	P658_2756	P659_3600	P660_3194	P661_1959	P662_3112	P663_1770	P664_3690	P665_2612	P666_3508	P667_1204	P668_0896	P669_1901	P670_1900	P671_3116	P672_2667	P673_1864	P674_2861	P675_3470	P676_1735	P677_1388	P678_1430	P679_1009	P680_3639
821	conserved hypothetical protein TIGR00701	ntab18	156,185		M794_3686	A591_0697	P639_4294	P640_1888	P641_3725	P643_1212	P642_3337	P644_2334	P645_2951	V427_2767	P646_2918	P647_1674	P648_2017	P649_2064	P650_0272	P651_2202	P652_3525	P653_2431	P654_0273	P655_0247	P656_3042	P657_1478	P658_2757	P659_3601	P660_3193	P661_1958	P662_3111	P663_1769	P664_3691	P665_2613	P666_3507	P667_1203	P668_0897	P669_1902	P670_1901	P671_3117	P672_2668	P673_1865	P674_2862	P675_3469	P676_1734	P677_1389	P678_1431	P679_1008	P680_3638
822	beta-ketoacyl synthase, N-terminal domain protein	ntab18	176,185,94	FS	M794_3685	A591_0698	P639_4293	P640_1887	P641_3724	P643_1211	P642_3336	P644_2333	P645_2950	V427_2766	P646_2917	P647_1673	P648_2016	P649_2065	P650_0273	P651_2203	P652_3524	P653_2432	P654_0274	P655_0248	P656_3043	P657_1477	P658_2758	P659_3602	P660_3192	P661_1957	P662_3110	P663_1768	P664_3692	P665_2614	P666_3506	P667_1202	P668_0898	P669_1903	P670_1902	P671_3118	P672_2669	P673_1866	P674_2863	P675_3468	P676_1733	P677_1390	P678_1432	P679_1007	P680_3637
823	conserved hypothetical protein	ntab08	156,157		M794_3684	A591_0699	P639_4292	P640_1886	P641_3723	P643_1210	P642_3335	P644_2332	P645_2949	V427_2765	P646_2916	P647_1672	P648_2015	P649_2066	P650_0274	P651_2204	P652_3523	P653_2433	P654_0275	P655_0249	P656_3044	P657_1476	P658_2759	P659_3603	P660_3191	P661_1956	P662_3109	P663_1767	P664_3693	P665_2615	P666_3505	P667_1201	P668_0899	P669_1904	P670_1903	P671_3119	P672_2670	P673_1867	P674_2864	P675_3467	P676_1732	P677_1391	P678_1433	P679_1006	P680_3636
824	ribosomal protein S12	ntab18	158	FS	M794_3683	A591_0700	P639_4291	P640_1885	P641_3722	P643_1209	P642_3334	P644_2331	P645_2948	V427_2764	P646_2915	P647_1671	P648_2014	P649_2067	P650_0275	P651_2205	P652_3522	P653_2434	P654_0276	P655_0250	P656_3045	P657_1475	P658_2760	P659_3604	P660_3190	P661_1955	P662_3108	P663_1766	P664_3694	P665_2616	P666_3504	P667_1200	P668_0900	P669_1905	P670_1904	P671_3120	P672_2671	P673_1868	P674_2865	P675_3466	P676_1731	P677_1392	P678_1434	P679_1005	P680_3635
[truncated: 21,457 more rows]
[truncated: 204 more columns]
