# Supplementary material for: A novel method of consensus pan-chromosome assembly and large-scale comparative analysis reveal the highly flexible pan-genome of Acinetobacter baumannii
Source: Genome Biol. 2015 Jul 21;16(1):143. doi: 10.1186/s13059-015-0701-6 (PMC4507327; doi:10.1186/s13059-015-0701-6)
Supplement: Additional file 8: — Text file of cluster assembly composition. [file 13059_2015_701_MOESM8_ESM.txt]

Key:
Each consensus assembly starts with a line starting with #Assembly_
For consensus assemblies that are part of the core genome the label will be #Assembly_Core
For flexible Genome Island (fGI) assemblies the label will be #Assembly_fGI
On the #Assembly_ line there will be three additional tab delimited fields
The first field is the numerical ID of the consensus assembly starting at 1 and incrementing by 1
The second field is a binary indicator of whether the consensus assembly is circular (cycle) or linear (chain)
The third field is the number of clusters in the consensus assembly
A consensus assembly is described by two alternating types of lines
The first type of line describes a cluster and contains five fields
Field 1 is CL_ followed by a number which is the numerical ID of the cluster
Field 2 is + or - for which strand/orientation the cluster is on/in
Field 3 is P or S: P stands for primary indicating the cluster is part of the consensus assembly
                   S stands for secondary indicating the cluster is not part of the assembly because
                     there is unresolved branching in the graph or an fGI is ending at a core node
		     but shows the dominant branch in the graph
Field 4 is the number of genomes which have a member in this cluster
Filed 5 is the functional annotation of the cluster if given
The second tye of line describes the edge between clusters or more specifically the weight of that edge
    and is of the form edge: number where number is the number of genomes that contain that edge

#Assembly_Core	1	cycle	3126
CL_1	-	P	249	cytochrome b562
edge:248
CL_2	-	P	249	DNA gyrase, B subunit
edge:248
CL_3	-	P	249	DNA replication and repair protein RecF
edge:248
CL_4	-	P	249	DNA polymerase III, beta subunit
edge:249
CL_5	-	P	249	chromosomal replication initiator protein DnaA
edge:215
CL_6	+	P	248	ribosomal protein L34
edge:248
CL_7	+	P	249	ribonuclease P protein component
edge:248
CL_8	+	P	248	conserved hypothetical protein YidD
edge:248
CL_9	+	P	249	membrane protein insertase, YidC/Oxa1 family
edge:248
CL_10	+	P	249	tRNA modification GTPase TrmE
edge:249
CL_11	-	P	249	conserved hypothetical protein
edge:249
CL_12	+	P	249	cation diffusion facilitator family transporter
edge:244
CL_13	+	P	249	conserved hypothetical protein
edge:247
CL_14	-	P	249	transglycosylase associated protein
edge:249
CL_15	-	P	249	hypoxanthine phosphoribosyltransferase
edge:233
CL_16	-	P	233	conserved hypothetical protein
edge:233
CL_17	-	P	249	guanine deaminase
edge:247
CL_18	-	P	249	rieske [2Fe-2S] domain protein
edge:244
CL_19	-	P	249	glutathionylspermidine synthase preATP-grasp domain protein
edge:248
CL_20	-	P	248	conserved hypothetical protein
edge:242
CL_22	-	P	249	inner membrane protein alx
edge:249
CL_23	-	P	249	PAP2 family protein
edge:247
CL_24	+	P	249	low temperature requirement protein LtrA
edge:234
CL_25	-	P	249	UDP-N-acetylmuramate:L-alanyl-gamma-D-glutamyl-meso-diaminopimelate ligase
edge:249
CL_26	+	P	249	conserved hypothetical protein
edge:246
CL_27	+	P	249	phosphoribosylaminoimidazole carboxylase, catalytic subunit
edge:227
CL_28	-	P	228	conserved hypothetical protein
edge:227
CL_29	+	P	249	phosphoribosylaminoimidazole carboxylase, ATPase subunit
edge:228
CL_30	+	P	249	lytic murein transglycosylase
edge:246
CL_31	-	P	248	conserved hypothetical protein
edge:243
CL_32	-	P	247	matrixin
edge:243
CL_33	-	P	245	matrixin
edge:203
CL_34	-	P	248	chaperone protein DnaK
edge:248
CL_35	-	P	248	co-chaperone GrpE
edge:247
CL_36	-	P	248	LysR substrate binding domain family protein
edge:247
CL_37	+	P	248	metallo-beta-lactamase domain protein
edge:245
CL_38	+	P	247	putative lipoprotein
edge:244
CL_39	-	P	247	conserved hypothetical protein
edge:247
CL_40	+	P	248	putative carboxylesterase Est2
edge:245
CL_41	+	P	247	peptidyl-prolyl cis-trans isomerase A
edge:71
CL_42	+	P	249	ankyrin repeat protein
edge:247
CL_43	-	P	249	flavin reductase
edge:245
CL_44	-	P	248	peptidyl-prolyl cis-trans isomerase, FKBP-type
edge:248
CL_45	-	P	249	signal peptidase II
edge:249
CL_46	-	P	249	isoleucine--tRNA ligase
edge:248
CL_47	-	P	249	riboflavin biosynthesis protein RibF
edge:245
CL_48	+	P	249	C4-dicarboxylate transporter/malic acid transport protein
edge:249
CL_49	+	P	249	putative 5'-methylthioadenosine/S-adenosylhomocysteine nucleosidase
edge:248
CL_50	-	P	249	transcriptional regulator, TetR family
edge:248
CL_51	-	P	249	ABC transporter, ATP-binding protein
edge:246
CL_52	-	P	249	putative aliphatic sulfonates transport permease protein SsuC
edge:249
CL_53	-	P	249	alkanesulfonate monooxygenase, FMNH(2)-dependent
edge:247
CL_54	-	P	249	ABC transporter, substrate-binding protein, aliphatic sulfonates family protein
edge:247
CL_55	-	P	249	ABC transporter, substrate-binding protein, aliphatic sulfonates family
edge:245
CL_56	-	P	249	amino-acid N-acetyltransferase
edge:249
CL_57	-	P	249	conserved hypothetical protein
edge:249
CL_58	-	P	249	conserved hypothetical protein
edge:247
CL_59	-	P	249	oxidoreductase, short chain dehydrogenase/reductase family protein
edge:247
CL_60	-	P	249	putative phosphoglycolate phosphatase, bacterial
edge:249
CL_61	-	P	249	3-demethylubiquinone-9 3-O-methyltransferase
edge:249
CL_62	+	P	249	DsbA-like protein
edge:246
CL_63	-	P	249	transcriptional regulator, TetR family
edge:247
CL_64	-	P	248	transcriptional regulator, TetR family
edge:244
CL_65	+	P	249	oxidoreductase NAD-binding domain protein
edge:244
CL_66	+	P	249	stearoyl-CoA 9-desaturase
edge:249
CL_67	+	P	249	ribonuclease PH
edge:230
CL_68	-	P	232	conserved hypothetical protein
edge:230
CL_69	+	P	244	phospholipase C, phosphocholine-specific
edge:241
CL_70	+	P	249	conserved hypothetical protein
edge:248
CL_71	-	P	249	nicotinate-nucleotide diphosphorylase (carboxylating)
edge:246
CL_72	+	P	249	protein AmpD
edge:249
CL_73	+	P	249	murein biosynthesis integral membrane protein MurJ
edge:249
CL_74	-	P	249	domain amino terminal to FKBP-type peptidyl-prolyl isomerase
edge:248
CL_75	-	P	249	peptidyl-prolyl cis-trans isomerase, FKBP-type
edge:247
CL_76	-	P	249	tyrosine-protein kinase Ptk
edge:247
CL_77	-	P	249	low molecular weight protein-tyrosine-phosphatase Ptp
edge:249
CL_78	-	P	249	putative polysaccharide export outer membrane protein EpsA
edge:233
CL_79	+	P	249	nucleotide sugar dehydrogenase
edge:189
CL_92	+	P	232	bacterial sugar transferase
edge:231
CL_93	+	P	249	UTP--glucose-1-phosphate uridylyltransferase
edge:244
CL_94	+	P	249	nucleotide sugar dehydrogenase
edge:246
CL_95	+	P	247	glucose-6-phosphate isomerase
edge:214
CL_96	+	P	218	UDP-glucose 4-epimerase
edge:211
CL_97	-	P	249	phosphomannomutase
edge:247
CL_99	+	P	249	L-lactate permease
edge:249
CL_100	+	P	249	putative L-lactate dehydrogenase operon regulatory protein
edge:248
CL_101	+	P	249	L-lactate dehydrogenase [cytochrome]
edge:248
CL_102	+	P	249	D-lactate dehydrogenase Dld
edge:243
CL_103	-	P	249	aminotransferase, class I/II
edge:248
CL_104	+	P	249	FCD domain protein
edge:249
CL_105	+	P	249	methylisocitrate lyase
edge:249
CL_106	+	P	249	2-methylcitrate synthase
edge:248
CL_107	+	P	249	2-methylisocitrate dehydratase, Fe/S-dependent
edge:205
CL_111	+	P	233	PF13548 domain protein
edge:165
CL_120	-	P	246	oxidoreductase, short chain dehydrogenase/reductase family protein
edge:240
CL_122	+	P	248	conserved hypothetical protein
edge:246
CL_123	+	P	248	putative pseudouridine synthase A
edge:247
CL_124	+	P	248	conserved hypothetical protein
edge:248
CL_125	+	P	248	SnoaL-like domain protein
edge:247
CL_126	-	P	248	TonB-dependent siderophore receptor
edge:244
CL_127	+	P	247	PF07786 family protein
edge:247
CL_128	-	P	247	leucine responsive regulatory protein
edge:246
CL_129	+	P	247	D-amino acid dehydrogenase small subunit
edge:247
CL_130	+	P	247	alanine racemase
edge:245
CL_131	+	P	247	endoribonuclease L-PSP
edge:245
CL_132	+	P	245	amino acid permease
edge:242
CL_133	+	P	248	amino acid permease
edge:246
CL_134	-	P	248	LysR substrate binding domain family protein
edge:245
CL_135	+	P	245	methylmalonate-semialdehyde dehydrogenase (acylating)
edge:245
CL_136	+	P	245	3-hydroxyisobutyrate dehydrogenase
edge:240
CL_137	+	P	245	AMP-binding enzyme
edge:245
CL_138	+	P	245	putative acyl-CoA dehydrogenase
edge:245
CL_139	+	P	245	enoyl-CoA hydratase/isomerase family protein
edge:245
CL_140	+	P	245	enoyl-CoA hydratase/isomerase family protein
edge:243
CL_141	+	P	245	transporter, major facilitator family protein
edge:240
CL_142	-	P	241	autoinducer synthase BpsI
edge:232
CL_143	-	P	232	conserved hypothetical protein
edge:212
CL_144	+	P	234	putative autoinducer-binding transcriptional regulator BmaR5
edge:195
CL_145	+	P	233	AMP-binding enzyme
edge:221
CL_146	+	P	224	acyl-CoA dehydrogenase, C-terminal domain protein
edge:222
CL_147	+	P	222	phosphopantetheine attachment domain protein
edge:221
CL_148	+	P	224	AMP-binding enzyme
edge:220
CL_149	+	P	230	MMPL family protein
edge:220
CL_150	+	P	230	conserved hypothetical protein
edge:222
CL_151	+	P	240	NAD-binding protein
edge:235
CL_152	+	P	241	4'-phosphopantetheinyl transferase family protein
edge:225
CL_153	+	P	249	BolA-like protein
edge:249
CL_154	+	P	249	invasion protein expression up-regulator SirB
edge:248
CL_155	+	P	249	CobQ/CobB/MinD/ParA nucleotide binding domain protein
edge:248
CL_156	+	P	249	conserved hypothetical protein
edge:249
CL_157	+	P	249	conserved hypothetical protein
edge:249
CL_158	-	P	249	conserved hypothetical protein
edge:249
CL_159	+	P	249	DoxX family protein
edge:248
CL_160	-	P	249	conserved hypothetical protein
edge:246
CL_161	+	P	248	GMP synthase (glutamine-hydrolyzing), C-terminal domain protein
edge:234
CL_162	+	P	239	nucleotidyltransferase domain protein
edge:238
CL_163	+	P	248	transcriptional regulator, PadR family
edge:247
CL_164	+	P	247	conserved hypothetical protein
edge:246
CL_165	+	P	248	pirin family protein
edge:248
CL_166	+	P	248	OsmC-like protein
edge:245
CL_167	+	P	248	conserved hypothetical protein
edge:247
CL_168	-	P	248	sporulation and cell division repeat protein
edge:247
CL_169	-	P	248	arginine--tRNA ligase
edge:241
CL_170	+	P	247	malic enzyme, NAD-binding domain protein
edge:242
CL_171	-	P	247	Dyp-type peroxidase family protein
edge:242
CL_172	+	P	247	translocator protein, LysE family
edge:247
CL_173	-	P	249	putative high-affinity zinc transporter membrane component
edge:249
CL_174	-	P	249	ABC transporter, ATP-binding protein
edge:248
CL_175	-	P	249	putative zinc uptake regulation protein
edge:247
CL_176	+	P	249	periplasmic solute-binding family protein
edge:248
CL_177	+	P	249	ATP synthase F0, I subunit
edge:249
CL_178	+	P	249	ATP synthase F0, A subunit
edge:248
CL_179	+	P	249	ATP synthase F0, C subunit
edge:248
CL_180	+	P	249	ATP synthase F0, B subunit
edge:249
CL_181	+	P	249	ATP synthase F1, delta subunit
edge:249
CL_182	+	P	249	ATP synthase F1, alpha subunit
edge:249
CL_183	+	P	249	ATP synthase F1, gamma subunit
edge:248
CL_184	+	P	249	ATP synthase F1, beta subunit
edge:249
CL_185	+	P	249	ATP synthase F1, epsilon subunit
edge:249
CL_187	-	P	249	putative lipoprotein
edge:247
CL_188	-	P	247	glutathione peroxidase
edge:246
CL_189	-	P	247	transcriptional regulator, AraC family
edge:247
CL_190	-	P	247	transporter, major facilitator family protein
edge:246
CL_191	+	P	249	conserved hypothetical protein
edge:247
CL_192	+	P	249	EamA-like transporter family protein
edge:245
CL_193	-	P	249	Sua5/YciO/YrdC/YwlC family protein
edge:248
CL_194	-	P	249	DNA protecting protein DprA
edge:249
CL_195	-	P	249	LysM domain protein
edge:249
CL_196	+	P	249	peptide deformylase
edge:231
CL_197	+	P	233	conserved hypothetical protein
edge:231
CL_198	+	P	249	TonB-dependent copper receptor
edge:246
CL_199	+	P	248	conserved hypothetical protein
edge:248
CL_200	-	P	248	PF09995 family protein
edge:245
CL_201	+	P	249	transcriptional regulator, TetR family
edge:74
CL_203	+	P	247	acetyltransferase, GNAT family
edge:247
CL_204	+	P	248	cysteine synthase A
edge:247
CL_205	-	P	248	transglycosylase SLT domain protein
edge:246
CL_206	-	P	248	flavin reductase domain protein
edge:246
CL_207	-	P	247	conserved hypothetical protein
edge:247
CL_208	+	P	247	transcriptional regulator, MerR family
edge:245
CL_209	+	P	247	phytase esterase-like protein
edge:243
CL_210	+	P	248	uncharacterized radical SAM protein YgiQ
edge:247
CL_211	+	P	248	conserved hypothetical protein
edge:248
CL_212	-	P	248	endoribonuclease L-PSP
edge:246
CL_213	-	P	248	DNA polymerase IV
edge:247
CL_214	-	P	248	glycosyl hydrolase family 25
edge:247
CL_215	-	P	248	drug resistance MFS transporter, drug:H+ antiporter-2 family
edge:243
CL_216	-	P	248	TIGR00730 family protein
edge:248
CL_217	+	P	248	transporter associated domain protein
edge:248
CL_218	+	P	248	conserved hypothetical protein
edge:248
CL_219	+	P	248	putative membrane protein
edge:248
CL_220	+	P	248	transporter, major facilitator family protein
edge:248
CL_221	+	P	249	DNA topoisomerase IV, A subunit
edge:249
CL_222	+	P	249	long-chain-fatty-acid--CoA ligase
edge:245
CL_223	-	P	249	conserved hypothetical protein
edge:249
CL_224	+	P	249	MAPEG family protein
edge:248
CL_225	+	P	249	inorganic diphosphatase
edge:247
CL_226	-	P	249	putative porin D
edge:207
CL_3767	+	P	244	conserved hypothetical protein
edge:241
CL_3768	-	P	243	putative dihydrodipicolinate synthase
edge:236
CL_3769	-	P	237	class II aldolase/adducin N-terminal domain protein
edge:235
CL_3770	+	P	236	bacterial regulatory protein, GntR family
edge:232
CL_3771	-	P	237	MCM2/3/5 family protein
edge:146
CL_247	-	P	248	conserved hypothetical protein
edge:246
CL_248	+	P	249	nitrogen regulatory protein P-II
edge:249
CL_249	+	P	249	ammonium transporter
edge:249
CL_250	+	P	249	transcriptional regulator NrdR
edge:249
CL_251	+	P	249	riboflavin biosynthesis protein RibD
edge:248
CL_252	+	P	249	D12 class N6 adenine-specific DNA methyltransferase
edge:249
CL_253	+	P	249	riboflavin synthase, alpha subunit
edge:245
CL_254	-	P	249	conserved hypothetical protein
edge:249
CL_255	-	P	249	conserved hypothetical protein
edge:248
CL_256	-	P	249	DNA polymerase III, chi subunit
edge:249
CL_257	-	P	249	cytosol aminopeptidase family, catalytic domain protein
edge:249
CL_258	+	P	249	permease, YjgP/YjgQ family
edge:247
CL_259	+	P	248	putative membrane protein
edge:246
CL_260	+	P	248	2,3-bisphosphoglycerate-independent phosphoglycerate mutase
edge:248
CL_261	+	P	249	peptidase, S41 family
edge:246
CL_262	-	P	249	sigma-54 interaction domain protein
edge:247
CL_263	-	P	249	GHKL domain protein
edge:249
CL_264	-	P	249	response regulator receiver domain protein
edge:248
CL_265	+	P	249	serine-type D-Ala-D-Ala carboxypeptidase
edge:240
CL_266	-	P	249	threonine synthase
edge:249
CL_267	-	P	249	homoserine dehydrogenase
edge:249
CL_268	-	P	249	putative lipoprotein
edge:248
CL_269	-	P	249	tyrosine recombinase XerD
edge:249
CL_270	+	P	249	FeoA domain protein
edge:249
CL_271	+	P	249	ferrous iron transport protein B
edge:246
CL_272	+	P	249	conserved hypothetical protein
edge:248
CL_273	+	P	249	UDP-N-acetylmuramoylalanine--D-glutamate ligase
edge:249
CL_274	+	P	249	cell division protein FtsW
edge:249
CL_275	-	P	249	glutamyl-queuosine tRNA(Asp) synthetase
edge:249
CL_276	-	P	249	RNA polymerase-binding protein DksA
edge:249
CL_277	-	P	249	Ser/Thr phosphatase family protein
edge:249
CL_278	-	P	249	nudix-type nucleoside diphosphatase, YffH/AdpP family
edge:249
CL_279	-	P	249	thiamine biosynthesis protein ThiC
edge:248
CL_280	-	P	249	conserved hypothetical protein
edge:248
CL_281	+	P	249	transcriptional regulator, TetR family
edge:248
CL_282	+	P	249	EamA-like transporter family protein
edge:246
CL_283	+	P	248	type I secretion outer membrane protein, TolC family
edge:248
CL_284	+	P	249	phosphate transport system regulatory protein PhoU
edge:247
CL_285	-	P	248	bacterial Fe(2+) trafficking
edge:240
CL_286	+	P	249	histidine kinase
edge:241
CL_287	-	P	249	argininosuccinate lyase
edge:240
CL_288	+	P	249	response regulator receiver domain protein
edge:249
CL_289	+	P	249	porphobilinogen deaminase
edge:247
CL_290	+	P	249	uroporphyrinogen-III synthase
edge:246
CL_291	+	P	249	conserved hypothetical protein
edge:249
CL_292	+	P	249	conserved hypothetical protein
edge:246
CL_293	+	P	249	acyl-CoA thioester hydrolase, YbgC/YbaW family
edge:236
CL_294	+	P	247	H-NS histone family protein
edge:244
CL_295	+	P	249	conserved hypothetical protein
edge:248
CL_296	+	P	249	putative general secretion pathway protein C
edge:249
CL_297	+	P	249	general secretion pathway protein D
edge:249
CL_298	+	P	249	FHA domain protein
edge:249
CL_299	+	P	249	phosphoglycolate phosphatase, bacterial
edge:249
CL_300	+	P	249	anthranilate synthase component I
edge:90
CL_302	+	P	249	preprotein translocase, SecE subunit
edge:249
CL_303	+	P	249	transcription termination/antitermination factor NusG
edge:249
CL_304	+	P	249	ribosomal protein L11
edge:249
CL_305	+	P	249	ribosomal protein L1
edge:249
CL_306	+	P	249	ribosomal protein L10
edge:249
CL_307	+	P	249	ribosomal protein L7/L12
edge:245
CL_308	+	P	249	DNA-directed RNA polymerase, beta subunit
edge:248
CL_309	+	P	249	DNA-directed RNA polymerase, beta' subunit
edge:241
CL_310	+	P	249	putative lipoprotein
edge:243
CL_311	+	P	249	conserved hypothetical protein
edge:243
CL_312	-	P	247	conserved hypothetical protein
edge:224
CL_313	+	P	249	hydrolase, alpha/beta domain protein
edge:248
CL_314	+	P	249	Na+/H+ antiporter family protein
edge:241
CL_315	+	P	247	outer membrane insertion C-terminal signal
edge:240
CL_316	+	P	248	putative lipoprotein
edge:248
CL_317	+	P	249	Hsp90 protein
edge:248
CL_318	-	P	249	conserved hypothetical protein
edge:248
CL_319	-	P	249	conserved hypothetical protein
edge:247
CL_320	-	P	249	DsbA-like protein
edge:246
CL_321	+	P	249	conserved hypothetical protein
edge:245
CL_322	-	P	246	transcriptional regulator, MerR family
edge:245
CL_323	+	P	248	conserved hypothetical protein
edge:242
CL_325	+	P	249	conserved hypothetical protein
edge:220
CL_326	-	P	249	acetyl-CoA C-acyltransferase FadA
edge:247
CL_327	-	P	249	fatty oxidation complex, alpha subunit FadB
edge:241
CL_328	+	P	249	beta-hydroxylase, aspartyl/asparaginyl family
edge:230
CL_330	+	P	249	conserved hypothetical protein
edge:249
CL_331	+	P	249	excinuclease ABC, C subunit
edge:246
CL_332	+	P	248	thioesterase-like family protein
edge:247
CL_333	+	P	249	CDP-diacylglycerol--glycerol-3-phosphate 3-phosphatidyltransferase
edge:249
CL_334	+	P	249	DNA-binding domain, methylated-DNA-[protein]-cysteine S-methyltransferase family protein
edge:249
CL_335	+	P	249	oxidoreductase, 2OG-Fe(II) oxygenase family protein
edge:248
CL_336	-	P	249	transcriptional regulator, IclR family, C-terminal domain protein
edge:247
CL_337	+	P	249	fusaric acid resistance family protein
edge:241
CL_338	+	P	244	conserved hypothetical protein
edge:244
CL_339	+	P	249	auxiliary transport protein, membrane fusion protein (MFP) family protein
edge:249
CL_340	-	P	249	RNAse H-fold protein YqgF
edge:249
CL_341	-	P	249	conserved hypothetical protein
edge:249
CL_342	-	P	249	DNA repair protein RecN
edge:248
CL_343	+	P	249	tetratricopeptide repeat protein
edge:248
CL_344	+	P	249	conserved hypothetical protein
edge:249
CL_345	+	P	249	RNA methyltransferase, TrmH family, group 3
edge:245
CL_346	+	P	248	putative membrane protein
edge:248
CL_347	-	P	249	dephospho-CoA kinase
edge:249
CL_348	-	P	249	type 4 prepilin-like protein leader peptide-processing enzyme
edge:248
CL_349	-	P	249	type IV fimbrial assembly protein PilC
edge:248
CL_350	-	P	249	type IV-A pilus assembly ATPase PilB
edge:248
CL_351	+	P	249	triose-phosphate isomerase
edge:248
CL_352	+	P	249	preprotein translocase, SecG subunit
edge:240
CL_353	+	P	249	conserved hypothetical protein
edge:247
CL_354	+	P	249	transcription termination factor NusA
edge:248
CL_355	+	P	249	translation initiation factor IF-2
edge:249
CL_356	+	P	249	ribosome-binding factor A
edge:247
CL_357	-	P	249	monovalent cation/proton antiporter, MnhG/PhaG subunit
edge:249
CL_358	-	P	249	multiple resistance and pH regulation protein F, MrpF/PhaF family
edge:249
CL_359	-	P	249	Na+/H+ ion antiporter subunit
edge:247
CL_360	-	P	249	putative monovalent cation/H+ antiporter subunit D
edge:249
CL_361	-	P	249	putative K(+)/H(+) antiporter subunit C
edge:248
CL_362	-	P	249	putative monovalent cation/H+ antiporter subunit A
edge:247
CL_363	-	P	249	AAA domain protein
edge:249
CL_364	-	P	249	conserved hypothetical protein
edge:248
CL_365	-	P	249	phosphoribosyl-ATP diphosphatase
edge:248
CL_366	-	P	249	FAD binding domain protein
edge:247
CL_367	-	P	249	ABC1 family protein
edge:248
CL_368	-	P	249	conserved hypothetical protein
edge:249
CL_369	-	P	249	ubiquinone/menaquinone biosynthesis methyltransferase
edge:249
CL_370	-	P	249	conserved hypothetical protein
edge:248
CL_371	+	P	249	polyphosphate kinase 2
edge:247
CL_372	-	P	249	conserved hypothetical protein
edge:248
CL_373	+	P	249	putative exodeoxyribonuclease V, gamma subunit
edge:248
CL_374	+	P	249	putative exodeoxyribonuclease V, beta subunit
edge:249
CL_375	+	P	249	exodeoxyribonuclease V, alpha subunit
edge:242
CL_376	-	P	249	beta-lactamase
edge:248
CL_377	+	P	249	ribosomal protein S15
edge:248
CL_378	+	P	249	polyribonucleotide nucleotidyltransferase
edge:249
CL_379	+	P	249	CorA-like protein
edge:248
CL_380	-	P	249	conserved hypothetical protein
edge:249
CL_381	-	P	249	DnaJ C-terminal domain protein
edge:249
CL_382	-	P	249	translocator protein, LysE family
edge:248
CL_383	-	P	249	chaperonin HslO
edge:249
CL_384	-	P	249	transporter, CPA2 family
edge:249
CL_385	-	P	249	primosomal protein N'
edge:246
CL_386	+	P	249	general secretion pathway protein F
edge:248
CL_387	+	P	249	general secretion pathway protein G
edge:243
CL_388	+	P	248	conserved hypothetical protein
edge:245
CL_389	+	P	249	CsaA protein
edge:248
CL_390	-	P	249	apolipoprotein N-acyltransferase
edge:249
CL_391	-	P	249	CBS domain protein
edge:249
CL_392	+	P	249	conserved hypothetical protein
edge:246
CL_393	-	P	249	electron-transferring-flavoprotein dehydrogenase
edge:248
CL_394	+	P	248	conserved hypothetical protein
edge:247
CL_395	+	P	249	glutamate racemase
edge:249
CL_396	+	P	249	conserved hypothetical protein
edge:249
CL_397	+	P	249	ferrochelatase
edge:249
CL_398	+	P	249	metallo-beta-lactamase domain protein
edge:249
CL_399	-	P	249	conserved hypothetical protein
edge:249
CL_400	+	P	249	conserved hypothetical protein
edge:249
CL_401	+	P	249	uncharacterized flavoprotein, PP_4765 family
edge:249
CL_402	+	P	249	S-(hydroxymethyl)glutathione synthase
edge:248
CL_403	+	P	249	protein CrcB
edge:247
CL_404	-	P	249	HopJ type III effector protein
edge:245
CL_405	-	P	249	ribosomal protein L31
edge:248
CL_406	-	P	249	ABC1 family protein
edge:249
CL_407	+	P	249	acyl-CoA dehydrogenase, C-terminal domain protein
edge:248
CL_408	+	P	249	acyl-CoA dehydrogenase, C-terminal domain protein
edge:249
CL_409	-	P	249	putative multidrug efflux protein
edge:249
CL_410	-	P	249	conserved hypothetical protein
edge:248
CL_411	+	P	249	putative coproporphyrinogen dehydrogenase
edge:248
CL_412	-	P	249	oxidoreductase, short chain dehydrogenase/reductase family protein
edge:248
CL_413	+	P	248	LysR substrate-binding domain protein
edge:240
CL_414	-	P	249	AMP-binding enzyme
edge:248
CL_415	-	P	249	S1 RNA binding domain protein
edge:243
CL_416	-	P	245	conserved hypothetical protein
edge:243
CL_417	+	P	249	pseudouridine synthase, RluA family
edge:249
CL_418	+	P	249	HAD hydrolase, family IA, variant 1
edge:248
CL_419	+	P	248	HTH domain protein
edge:248
CL_420	+	P	248	glutathione S-transferase, N-terminal domain protein
edge:248
CL_421	-	P	248	conserved hypothetical protein
edge:240
CL_422	-	P	248	LysR substrate binding domain family protein
edge:227
CL_423	+	P	248	conserved hypothetical protein
edge:245
CL_424	-	P	248	catalase/peroxidase HPI
edge:242
CL_425	-	P	249	phosphoenolpyruvate-protein phosphotransferase
edge:248
CL_426	-	P	248	bis(5'-nucleosyl)-tetraphosphatase (symmetrical)
edge:248
CL_427	+	P	249	HAD hydrolase, family IB
edge:246
CL_430	-	P	249	LysR substrate binding domain family protein
edge:249
CL_431	-	P	249	conserved hypothetical protein
edge:249
CL_432	+	P	249	3-isopropylmalate dehydratase, large subunit
edge:248
CL_433	+	P	248	3-isopropylmalate dehydratase, small subunit
edge:248
CL_434	+	P	249	conserved hypothetical protein
edge:248
CL_435	+	P	249	3-isopropylmalate dehydrogenase
edge:242
CL_436	-	P	249	conserved hypothetical protein
edge:238
CL_437	+	P	246	conserved hypothetical protein
edge:246
CL_438	-	P	249	translation initiation factor IF-1
edge:248
CL_439	+	P	249	transcriptional regulator, AraC family
edge:248
CL_440	-	P	249	tRNA pseudouridine(38-40) synthase
edge:249
CL_441	-	P	249	asparaginase
edge:249
CL_442	-	P	249	conserved hypothetical protein
edge:242
CL_443	-	P	249	conserved hypothetical protein
edge:249
CL_444	-	P	249	aspartate-semialdehyde dehydrogenase
edge:249
CL_445	+	P	249	endonuclease/exonuclease/phosphatase family protein
edge:247
CL_446	+	P	249	proton/sodium-glutamate symport protein GltT
edge:240
CL_447	-	P	249	lipopolysaccharide core biosynthesis glycosyltransferase LpsB
edge:248
CL_448	-	P	248	putative lipid A biosynthesis lauroyl acyltransferase
edge:247
CL_449	-	P	249	translocator protein, LysE family
edge:239
CL_450	-	P	248	ABC transporter, ATP-binding protein
edge:247
CL_451	+	P	249	SlyX protein
edge:247
CL_452	-	P	249	zinc-binding alcohol dehydrogenase family protein
edge:249
CL_453	+	P	249	transcriptional regulator, HxlR family
edge:249
CL_454	+	P	249	conserved hypothetical protein
edge:249
CL_455	+	P	249	DNA topoisomerase I
edge:245
CL_456	+	P	249	conserved hypothetical protein
edge:244
CL_457	+	P	249	putative membrane protein
edge:246
CL_458	+	P	249	UvrD/REP helicase
edge:248
CL_459	+	P	249	conserved hypothetical protein
edge:249
CL_460	+	P	249	conserved hypothetical protein
edge:249
CL_461	+	P	249	conserved hypothetical protein
edge:248
CL_462	+	P	249	conserved hypothetical protein
edge:247
CL_463	-	P	249	transporter, monovalent cation:proton antiporter-2 (CPA2) family protein
edge:246
CL_464	-	P	248	ribosomal protein L33
edge:247
CL_465	-	P	247	ribosomal protein L28
edge:246
CL_466	-	P	249	putative coniferyl-aldehyde dehydrogenase
edge:249
CL_467	+	P	249	transcriptional regulator, TetR family
edge:249
CL_468	+	P	249	formyltetrahydrofolate deformylase
edge:246
CL_469	+	P	249	TonB-dependent receptor
edge:248
CL_470	+	P	249	transporter, MotA/TolQ/ExbB proton channel family protein
edge:249
CL_471	+	P	249	transport energizing protein, ExbD/TolR family
edge:247
CL_472	-	P	249	peptide-methionine (S)-S-oxide reductase
edge:244
CL_473	-	P	249	conserved hypothetical protein
edge:247
CL_474	-	P	249	dihydrofolate reductase
edge:249
CL_475	-	P	249	thymidylate synthase
edge:249
CL_476	-	P	249	conserved hypothetical protein
edge:248
CL_477	-	P	249	conserved hypothetical protein
edge:249
CL_478	-	P	249	prolipoprotein diacylglyceryl transferase
edge:248
CL_479	+	P	249	conserved hypothetical protein
edge:240
CL_480	-	P	249	Tat (twin-arginine translocation) pathway signal sequence
edge:245
CL_481	-	P	249	conserved hypothetical protein
edge:229
CL_482	-	P	249	twin arginine-targeting protein translocase TatC
edge:249
CL_483	-	P	249	twin arginine-targeting protein translocase TatB
edge:249
CL_484	-	P	249	twin arginine-targeting protein translocase, TatA/E family
edge:248
CL_485	+	P	249	putative membrane protein
edge:247
CL_486	-	P	249	non-canonical purine NTP pyrophosphatase, RdgB/HAM1 family
edge:249
CL_487	-	P	249	Sel1 repeat protein
edge:249
CL_488	-	P	249	methionine biosynthesis protein MetW
edge:248
CL_489	-	P	249	homoserine O-acetyltransferase
edge:249
CL_490	-	P	249	2-isopropylmalate synthase
edge:247
CL_491	-	P	249	oxidoreductase, 2OG-Fe(II) oxygenase family protein
edge:241
CL_492	-	P	249	TonB-dependent siderophore receptor
edge:248
CL_493	+	P	249	trigger factor
edge:248
CL_494	+	P	249	ATP-dependent Clp protease, proteolytic subunit ClpP
edge:249
CL_495	+	P	249	ATP-dependent Clp protease, ATP-binding subunit ClpX
edge:247
CL_496	+	P	249	putative lipoprotein
edge:248
CL_497	-	P	249	conserved hypothetical protein
edge:247
CL_498	-	P	249	hydrolyase, tartrate alpha subunit/fumarate domain protein, Fe-S type
edge:245
CL_499	-	P	249	phosphate acetyltransferase
edge:248
CL_500	-	P	248	acetate kinase
edge:221
CL_501	+	P	249	phosphogluconate dehydratase
edge:249
CL_502	+	P	249	putative KHG/KDPG aldolase
edge:249
CL_503	+	P	249	transporter, gluconate:H+ symporter (GntP) family protein
edge:249
CL_504	+	P	249	shikimate kinase
edge:248
CL_505	+	P	249	aldehyde dehydrogenase (NAD) family protein
edge:247
CL_506	-	P	249	glutamate-5-semialdehyde dehydrogenase
edge:245
CL_507	+	P	249	alpha/beta hydrolase family protein
edge:248
CL_508	-	P	249	leucine carboxyl methyltransferase
edge:248
CL_509	-	P	249	glycosyl hydrolase family 3 N-terminal domain protein
edge:249
CL_510	+	P	249	peptidase, S41 family
edge:248
CL_511	+	P	249	glycosyltransferase, group 1 family protein
edge:246
CL_512	+	P	249	PAP2 family protein
edge:249
CL_513	+	P	249	FeS assembly protein IscX
edge:249
CL_514	+	P	249	nucleoside diphosphate kinase
edge:248
CL_515	+	P	249	23S rRNA m2A2503 methyltransferase
edge:249
CL_516	+	P	249	type IV pilus biogenesis/stability protein PilW
edge:247
CL_517	+	P	249	conserved hypothetical protein
edge:248
CL_518	+	P	248	4-hydroxy-3-methylbut-2-en-1-yl diphosphate synthase
edge:246
CL_519	+	P	249	histidine--tRNA ligase
edge:248
CL_520	+	P	249	conserved hypothetical protein
edge:248
CL_521	+	P	249	outer membrane assembly lipoprotein YfgL
edge:248
CL_522	+	P	249	ribosome-associated GTPase EngA
edge:229
CL_542	+	P	249	phosphopantethiene--protein transferase domain protein
edge:248
CL_543	-	P	249	protein-export chaperone SecB
edge:248
CL_544	-	P	249	glutaredoxin 3
edge:249
CL_545	-	P	249	rhodanese-like protein
edge:249
CL_546	-	P	249	ribosome small subunit-dependent GTPase A
edge:249
CL_547	+	P	249	exonuclease
edge:248
CL_548	+	P	249	putative membrane protein
edge:249
CL_549	+	P	249	oxidoreductase, short chain dehydrogenase/reductase family protein
edge:249
CL_550	-	P	249	efflux transporter, outer membrane factor lipoprotein, NodT family
edge:247
CL_551	-	P	249	efflux ABC transporter, permease protein
edge:243
CL_552	-	P	248	efflux transporter, RND family, MFP subunit
edge:248
CL_553	-	P	249	DNA polymerase III, delta subunit
edge:249
CL_554	-	P	249	putative lipoprotein
edge:247
CL_555	-	P	249	leucine--tRNA ligase
edge:241
CL_556	-	P	249	conserved hypothetical protein
edge:243
CL_557	+	P	249	acetolactate synthase, large subunit, biosynthetic type
edge:249
CL_558	+	P	249	acetolactate synthase, small subunit
edge:249
CL_559	+	P	249	ketol-acid reductoisomerase
edge:245
CL_561	+	P	248	diguanylate cyclase (GGDEF) domain
edge:200
CL_562	+	P	237	transcriptional regulator, TetR domain protein
edge:215
CL_563	-	P	221	transcriptional regulator, TetR family
edge:216
CL_564	+	P	239	conserved hypothetical protein
edge:233
CL_565	+	P	249	peptide chain release factor 3
edge:248
CL_566	+	P	249	conserved hypothetical protein
edge:248
CL_567	+	P	249	putative lipoprotein
edge:249
CL_568	+	P	249	hydrolase, TatD family
edge:249
CL_569	+	P	249	aconitate hydratase 1
edge:241
CL_571	+	P	249	ThiF family protein
edge:221
CL_572	-	P	225	conserved hypothetical protein
edge:223
CL_573	+	P	249	transcriptional regulator, LysR family
edge:246
CL_574	-	P	249	conserved hypothetical protein
edge:249
CL_575	-	P	249	tRNA dihydrouridine synthase A
edge:222
CL_576	-	P	249	transporter, major facilitator family protein
edge:249
CL_577	-	P	249	endoribonuclease L-PSP
edge:246
CL_578	-	P	249	putative membrane protein
edge:249
CL_579	+	P	249	putative NAD(P)(+) transhydrogenase (AB-specific), alpha subunit
edge:248
CL_580	+	P	249	NAD(P)(+) transhydrogenase (B-specific), subunit PntAB domain protein
edge:248
CL_581	+	P	249	NAD(P) transhydrogenase subunit beta
edge:246
CL_582	-	P	249	KR domain protein
edge:242
CL_583	-	P	248	iojap-like ribosome-associated protein
edge:248
CL_584	-	P	249	AP endonuclease, family 2
edge:249
CL_585	-	P	249	NAD binding domain of 6-phosphogluconate dehydrogenase
edge:246
CL_586	-	P	249	enoyl-CoA hydratase/isomerase family protein
edge:249
CL_587	-	P	249	ATPase/histidine kinase/DNA gyrase B/HSP90 domain protein
edge:247
CL_588	+	P	249	cysteine synthase B
edge:247
CL_589	+	P	249	conserved hypothetical protein
edge:249
CL_590	+	P	249	23S rRNA (uracil-5-)-methyltransferase RumA
edge:247
CL_591	+	P	249	putative GTP diphosphokinase
edge:239
CL_592	-	P	249	oxidoreductase, short chain dehydrogenase/reductase family protein
edge:249
CL_593	+	P	249	MazG family protein
edge:248
CL_594	+	P	249	helix-hairpin-helix domain protein
edge:249
CL_595	+	P	249	poly(A) polymerase
edge:249
CL_596	+	P	249	2-amino-4-hydroxy-6-hydroxymethyldihydropteridine pyrophosphokinase
edge:248
CL_597	+	P	249	3-methyl-2-oxobutanoate hydroxymethyltransferase
edge:249
CL_598	+	P	249	pantoate--beta-alanine ligase
edge:248
CL_599	+	P	249	conserved hypothetical protein
edge:248
CL_600	+	P	249	phosphocarrier, HPr family
edge:248
CL_601	+	P	249	conserved hypothetical protein
edge:246
CL_602	-	P	249	long-chain-fatty-acid--CoA ligase
edge:246
CL_603	+	P	249	threonine--tRNA ligase
edge:249
CL_604	+	P	249	translation initiation factor IF-3
edge:249
CL_605	+	P	249	glutathione S-transferase, N-terminal domain protein
edge:249
CL_606	+	P	249	conserved hypothetical protein
edge:247
CL_607	-	P	249	transporter, major facilitator family protein
edge:249
CL_608	+	P	249	ribosomal protein L35
edge:249
CL_609	+	P	249	ribosomal protein L20
edge:194
CL_610	+	P	196	domain
edge:195
CL_611	+	P	196	acetyltransferase, GNAT family
edge:191
CL_612	-	P	249	conserved hypothetical protein
edge:248
CL_613	+	P	249	phenylalanyl-tRNA synthetase, alpha subunit
edge:248
CL_614	+	P	249	phenylalanyl-tRNA synthetase, beta subunit
edge:247
CL_615	+	P	249	integration host factor, alpha subunit
edge:246
CL_617	-	P	249	transcription termination factor Rho
edge:249
CL_618	-	P	249	thioredoxin
edge:249
CL_619	+	P	249	exopolyphosphatase
edge:248
CL_620	+	P	249	acetyl-CoA carboxylase, carboxyl transferase, alpha subunit
edge:249
CL_621	+	P	249	tRNA(Ile)-lysidine synthetase
edge:249
CL_622	+	P	249	pyrroline-5-carboxylate reductase
edge:247
CL_623	+	P	248	YGGT family protein
edge:246
CL_624	-	P	249	DNA-directed DNA polymerase
edge:247
CL_625	+	P	249	membrane protein, PF10101 family
edge:247
CL_626	-	P	249	transporter, small conductance mechanosensitive ion channel (MscS) family protein
edge:248
CL_627	-	P	249	conserved hypothetical protein
edge:247
CL_628	+	P	249	general secretory pathway protein E
edge:238
CL_629	-	P	249	peroxiredoxin, Ohr family protein
edge:248
CL_630	-	P	248	transcriptional regulator, MarR family
edge:248
CL_631	-	P	248	conserved hypothetical protein
edge:248
CL_632	-	P	249	hydrolase, carbon-nitrogen family
edge:249
CL_633	-	P	249	STAS domain protein
edge:249
CL_634	-	P	249	stage II sporulation protein E (SpoIIE)
edge:248
CL_635	-	P	249	VacJ like lipoprotein
edge:81
CL_636	+	P	249	RNA polymerase sigma-54 factor
edge:249
CL_637	+	P	249	ribosomal subunit interface protein
edge:247
CL_638	+	P	249	BolA-like protein
edge:249
CL_639	+	P	249	UDP-N-acetylglucosamine 1-carboxyvinyltransferase
edge:249
CL_640	+	P	249	ATP phosphoribosyltransferase
edge:249
CL_641	+	P	249	histidinol dehydrogenase
edge:248
CL_642	+	P	249	histidinol-phosphate transaminase
edge:249
CL_643	-	P	249	chorismate binding enzyme
edge:214
CL_644	+	P	235	conserved hypothetical protein
edge:212
CL_645	+	P	234	peptidase, C39 family
edge:227
CL_646	+	P	233	conserved hypothetical protein
edge:230
CL_647	+	P	232	outer membrane insertion C-terminal signal
edge:183
CL_648	+	P	229	conserved hypothetical protein
edge:213
CL_649	+	P	247	conserved hypothetical protein
edge:245
CL_650	-	P	249	hydrolase, NUDIX family
edge:249
CL_651	+	P	249	hydrolase, NUDIX family
edge:249
CL_652	+	P	249	bacterial transferase family protein
edge:249
CL_653	+	P	249	tRNA threonylcarbamoyl adenosine modification protein YeaZ
edge:247
CL_654	+	P	248	putative SAM-dependent methyltransferase
edge:246
CL_655	+	P	249	peptidase C13 family protein
edge:246
CL_656	+	P	249	S-formylglutathione hydrolase
edge:249
CL_657	-	P	249	conserved hypothetical protein
edge:249
CL_658	+	P	249	ribulose-phosphate 3-epimerase
edge:247
CL_659	+	P	249	Cof-like hydrolase
edge:249
CL_660	+	P	249	conserved hypothetical protein
edge:248
CL_661	+	P	248	copper-resistance protein, CopA family
edge:246
CL_662	+	P	249	copper resistance protein B CopB
edge:248
CL_663	+	P	249	cation efflux domain protein
edge:246
CL_664	+	P	249	multidrug resistance protein, SMR family
edge:243
CL_665	+	P	249	6-O-methylguanine DNA methyltransferase, DNA binding domain protein
edge:249
CL_666	+	P	249	glutamate N-acetyltransferase/amino-acid acetyltransferase
edge:248
CL_667	+	P	249	quinolinate synthetase complex, A subunit
edge:222
CL_668	-	P	247	adenosine deaminase
edge:245
CL_669	+	P	249	oxidoreductase, zinc-binding dehydrogenase family protein
edge:246
CL_670	-	P	248	LysR substrate binding domain family protein
edge:245
CL_671	+	P	247	acyl-CoA dehydrogenase, N-terminal domain protein
edge:244
CL_672	+	P	245	MFS transporter, aromatic acid:H+ symporter (AAHS) family
edge:240
CL_673	+	P	247	CoA-transferase family III
edge:244
CL_674	-	P	247	CitB domain protein
edge:243
CL_675	-	P	246	precorrin 3B synthase CobZ
edge:245
CL_676	-	P	246	LysR substrate-binding domain protein
edge:246
CL_677	-	P	247	ABC transporter, solute-binding domain protein
edge:246
CL_678	-	P	248	citrate transporter
edge:245
CL_679	-	P	249	LysR substrate binding domain family protein
edge:212
CL_680	+	P	212	outer membrane protein transport protein (OMPP1/FadL/TodX)
edge:211
CL_681	+	P	212	amidohydrolase
edge:210
CL_682	-	P	212	transcriptional regulator, AraC family
edge:210
CL_683	+	P	213	stearoyl-CoA 9-desaturase
edge:201
CL_684	-	P	228	translocator protein, LysE family
edge:224
CL_685	+	P	237	transcriptional regulator, LysR family
edge:237
CL_686	+	P	249	conserved hypothetical protein
edge:248
CL_687	+	P	249	methionine synthase, vitamin-B12 independent
edge:248
CL_688	+	P	249	flavin reductase-like protein
edge:234
CL_689	+	P	245	transcriptional regulator, TetR family
edge:155
CL_691	-	P	195	LysR substrate binding domain family protein
edge:195
CL_692	+	P	195	phenazine biosynthesis protein PhzF family protein
edge:179
CL_693	-	P	220	conserved hypothetical protein
edge:168
CL_711	-	P	249	ribonucleoside-diphosphate reductase, beta subunit
edge:249
CL_712	-	P	249	conserved hypothetical protein
edge:248
CL_713	-	P	249	ribonucleoside-diphosphate reductase, alpha subunit
edge:247
CL_714	+	P	249	response regulator receiver domain protein
edge:249
CL_715	+	P	249	ATPase/histidine kinase/DNA gyrase B/HSP90 domain protein
edge:243
CL_716	-	P	249	conserved hypothetical protein
edge:247
CL_717	-	P	249	diguanylate cyclase (GGDEF) domain protein
edge:247
CL_718	+	P	249	putative NADH dehydrogenase I subunit A
edge:249
CL_719	+	P	249	NADH dehydrogenase subunit B
edge:248
CL_720	+	P	249	NADH dehydrogenase (quinone), D subunit
edge:249
CL_721	+	P	249	NADH dehydrogenase subunit E
edge:249
CL_722	+	P	249	NADH oxidoreductase (quinone), F subunit
edge:248
CL_723	+	P	249	NADH dehydrogenase (quinone), G subunit
edge:249
CL_724	+	P	249	NADH dehydrogenase
edge:249
CL_725	+	P	249	NADH-quinone oxidoreductase, chain I
edge:248
CL_726	+	P	249	NADH-quinone oxidoreductase subunit J
edge:249
CL_727	+	P	249	NADH-ubiquinone/plastoquinone oxidoreductase chain 4L
edge:248
CL_728	+	P	249	NADH dehydrogenase subunit L
edge:248
CL_729	+	P	248	NADH dehydrogenase subunit M
edge:247
CL_730	+	P	249	NADH-quinone oxidoreductase subunit N
edge:248
CL_731	+	P	249	uracil phosphoribosyltransferase
edge:248
CL_732	+	P	248	cold-shock DNA-binding domain protein
edge:248
CL_733	-	P	249	LysR substrate binding domain protein
edge:247
CL_734	+	P	249	putative ferredoxin--NADP reductase
edge:249
CL_735	-	P	249	conserved hypothetical protein
edge:246
CL_736	+	P	247	conserved hypothetical protein
edge:246
CL_737	+	P	249	putative membrane protein
edge:247
CL_738	+	P	247	conserved hypothetical protein
edge:244
CL_739	-	P	249	flavoprotein family protein
edge:247
CL_740	-	P	249	conserved hypothetical protein
edge:248
CL_741	-	P	249	auxiliary transport protein, membrane fusion protein (MFP) family protein
edge:249
CL_742	-	P	249	transporter, major facilitator family protein
edge:249
CL_743	-	P	249	transcriptional regulator, TetR family
edge:248
CL_744	+	P	249	translocator protein, LysE family
edge:246
CL_745	+	P	248	conserved hypothetical protein
edge:246
CL_746	-	P	249	methionyl-tRNA synthetase
edge:244
CL_747	+	P	249	conserved hypothetical protein
edge:248
CL_748	+	P	249	conserved hypothetical protein
edge:245
CL_749	+	P	249	MTA/SAH nucleosidase
edge:247
CL_750	-	P	247	conserved hypothetical protein
edge:237
CL_751	+	P	249	translocator protein, LysE family
edge:248
CL_752	+	P	249	deoxycytidine triphosphate deaminase
edge:248
CL_753	+	P	249	conserved hypothetical protein
edge:244
CL_754	+	P	249	conserved hypothetical protein
edge:242
CL_755	+	P	248	conserved hypothetical protein
edge:246
CL_756	+	P	249	conserved hypothetical protein
edge:249
CL_757	+	P	249	conserved hypothetical protein
edge:248
CL_758	-	P	249	dihydrouridine synthase
edge:248
CL_759	-	P	249	cytochrome c assembly protein
edge:249
CL_760	+	P	249	signal recognition particle protein
edge:247
CL_761	-	P	249	pantothenate kinase, type III
edge:249
CL_762	-	P	249	biotin--[acetyl-CoA-carboxylase] ligase
edge:249
CL_763	+	P	249	putative membrane protein
edge:248
CL_764	+	P	249	transcriptional regulator, GntR family
edge:247
CL_765	+	P	249	chromosome segregation protein SMC
edge:249
CL_766	+	P	249	cell division protein ZipA
edge:249
CL_767	+	P	249	DNA ligase (NAD+)
edge:248
CL_768	+	P	249	bacterioferritin
edge:246
CL_769	+	P	249	transporter, major facilitator family protein
edge:244
CL_770	-	P	249	putative alpha,alpha-trehalose-phosphate synthase (UDP-forming)
edge:247
CL_771	-	P	248	trehalose-phosphatase
edge:227
CL_772	+	P	249	conserved hypothetical protein
edge:247
CL_773	+	P	249	adenosylmethionine-8-amino-7-oxononanoate transaminase
edge:248
CL_774	+	P	249	putative 8-amino-7-oxononanoate synthase
edge:247
CL_775	+	P	249	malonyl-acyl carrier protein O-methyltransferase BioC
edge:247
CL_776	+	P	249	dethiobiotin synthase
edge:243
CL_777	-	P	249	pseudouridine synthase
edge:248
CL_778	-	P	249	segregation and condensation protein B
edge:249
CL_779	-	P	249	ScpA/B-like protein
edge:249
CL_780	-	P	249	Sua5/YciO/YrdC/YwlC family protein
edge:249
CL_781	-	P	249	elongation factor P Lys34 hydroxylase
edge:249
CL_782	+	P	249	conserved hypothetical protein
edge:248
CL_783	+	P	249	ribosomal protein L32
edge:249
CL_784	+	P	249	malonyl CoA-acyl carrier protein transacylase
edge:246
CL_785	+	P	246	3-oxoacyl-[acyl-carrier-protein] reductase
edge:246
CL_786	+	P	249	acyl carrier protein
edge:246
CL_787	+	P	249	LysM domain protein
edge:248
CL_788	-	P	249	putative phosphomethylpyrimidine kinase
edge:244
CL_789	+	P	249	HAD hydrolase, family IA, variant 1
edge:245
CL_790	-	P	249	3,4-dihydroxy-2-butanone-4-phosphate synthase
edge:246
CL_791	+	P	249	membrane protein, PF09925 family
edge:246
CL_792	+	P	248	conserved hypothetical protein
edge:248
CL_793	-	P	249	aspartate 1-decarboxylase
edge:249
CL_794	-	P	249	peptidyl-tRNA hydrolase
edge:248
CL_795	-	P	249	ribosomal L25p family protein
edge:249
CL_796	-	P	249	ribose-phosphate diphosphokinase
edge:212
CL_798	-	P	248	outer membrane lipoprotein LolB
edge:248
CL_799	-	P	249	conserved hypothetical protein
edge:249
CL_800	+	P	249	glutamyl-tRNA reductase
edge:247
CL_801	-	P	249	DNA primase
edge:243
CL_802	-	P	249	outer membrane assembly lipoprotein YfiO
edge:249
CL_803	+	P	249	ribosomal large subunit pseudouridine synthase D
edge:247
CL_804	+	P	248	YfiH family protein
edge:246
CL_805	+	P	248	flavodoxin
edge:245
CL_806	-	P	249	SsrA-binding protein
edge:236
CL_807	+	P	249	pantetheine-phosphate adenylyltransferase
edge:249
CL_808	+	P	249	ferredoxin
edge:240
CL_809	+	P	248	conserved hypothetical protein
edge:247
CL_810	-	P	248	LysR substrate binding domain protein
edge:236
CL_811	+	P	245	tartrate dehydrogenase
edge:237
CL_812	+	P	248	transporter, betaine/carnitine/choline transporter (BCCT) family protein
edge:247
CL_813	+	P	248	hydrolase, alpha/beta domain protein
edge:246
CL_814	+	P	248	Rieske [2Fe-2S] domain protein
edge:248
CL_815	+	P	249	succinate-semialdehyde dehydrogenase [NAD(P)+]
edge:248
CL_816	+	P	248	2Fe-2S iron-sulfur cluster binding domain protein
edge:242
CL_817	-	P	249	conserved hypothetical protein
edge:247
CL_818	-	P	249	NAD+ synthetase
edge:241
CL_819	-	P	249	conserved hypothetical protein
edge:248
CL_820	-	P	249	pirin
edge:247
CL_821	-	P	249	conserved hypothetical protein TIGR00701
edge:248
CL_822	-	P	249	beta-ketoacyl synthase, N-terminal domain protein
edge:249
CL_823	+	P	249	conserved hypothetical protein
edge:246
CL_824	+	P	249	ribosomal protein S12
edge:249
CL_825	+	P	249	ribosomal protein S7
edge:248
CL_826	+	P	249	translation elongation factor G
edge:88
CL_828	+	P	249	conserved hypothetical protein
edge:245
CL_829	+	P	249	putative metal-dependent hydrolase
edge:248
CL_830	+	P	249	ribosomal-protein-alanine acetyltransferase
edge:249
CL_831	-	P	249	arginine-tRNA-protein transferase, C-terminal
edge:249
CL_832	-	P	249	leucyl/phenylalanyl-tRNA--protein transferase
edge:240
CL_833	-	P	249	thioredoxin-disulfide reductase
edge:244
CL_835	+	P	249	FtsK/SpoIIIE family protein
edge:245
CL_836	+	P	247	Homoserine/Threonine efflux protein
edge:205
CL_839	-	P	248	conserved hypothetical protein
edge:233
CL_840	-	P	249	cell division topological specificity factor MinE
edge:249
CL_841	-	P	249	septum site-determining protein MinD
edge:249
CL_842	-	P	249	septum site-determining protein MinC
edge:249
CL_843	-	P	249	conserved hypothetical protein
edge:248
CL_844	-	P	249	acyltransferase
edge:249
CL_845	+	P	249	OmpA family protein
edge:247
CL_846	+	P	249	putative ATP-dependent DNA helicase Rep
edge:248
CL_847	+	P	249	dUTP diphosphatase
edge:245
CL_848	+	P	249	conserved hypothetical protein
edge:248
CL_849	+	P	249	acetylglutamate kinase
edge:249
CL_850	+	P	249	conserved hypothetical protein
edge:247
CL_851	+	P	249	class II glutamine amidotransferase
edge:232
CL_852	+	P	249	hemerythrin HHE cation binding domain protein
edge:248
CL_853	+	P	249	membrane protein, putative
edge:249
CL_854	+	P	249	conserved hypothetical protein
edge:249
CL_855	-	P	249	SmpA / OmlA family protein
edge:248
CL_856	+	P	249	transcriptional regulator, Fur family
edge:249
CL_857	-	P	249	twitching motility protein
edge:242
CL_858	-	P	249	twitching mobility protein
edge:249
CL_859	+	P	249	pyridoxal phosphate enzyme, YggS family
edge:235
CL_860	-	P	249	AAA domain protein
edge:247
CL_861	-	P	249	exonuclease SbcCD, D subunit
edge:247
CL_862	+	P	249	OsmC-like protein
edge:247
CL_863	-	P	249	conserved hypothetical protein
edge:246
CL_864	+	P	249	conserved hypothetical protein
edge:248
CL_865	+	P	249	conserved hypothetical protein TIGR01777
edge:248
CL_866	-	P	249	FAD dependent oxidoreductase
edge:249
CL_867	-	P	249	porphobilinogen synthase
edge:249
CL_868	+	P	249	conserved domain protein
edge:248
CL_869	+	P	249	efflux pump membrane protein
edge:249
CL_870	+	P	249	drug resistance MFS transporter, drug:H+ antiporter-2 (14 Spanner) (DHA2) family protein
edge:242
CL_871	+	P	249	gamma-glutamyltransferase
edge:157
CL_878	-	P	244	outer membrane porin, OprD family
edge:243
CL_879	-	P	244	transporter, major facilitator family protein
edge:240
CL_880	-	P	244	dihydrodipicolinate synthase
edge:241
CL_881	+	P	245	LysR substrate binding domain protein
edge:237
CL_890	-	P	242	conserved hypothetical protein
edge:240
CL_891	+	P	245	conserved hypothetical protein
edge:244
CL_892	+	P	248	PGAP1-like domain protein
edge:247
CL_893	-	P	248	putative arginine/ornithine antiporter
edge:246
CL_894	-	P	248	homocysteine S-methyltransferase
edge:247
CL_895	-	P	248	conserved hypothetical protein
edge:247
CL_896	-	P	248	malate dehydrogenase (acceptor)
edge:242
CL_897	-	P	249	choline dehydrogenase
edge:247
CL_898	-	P	249	betaine aldehyde dehydrogenase
edge:249
CL_899	-	P	249	transcriptional repressor BetI
edge:247
CL_900	+	P	249	transporter, betaine/carnitine/choline family
edge:246
CL_901	+	P	249	transporter, betaine/carnitine/choline transporter (BCCT) family protein
edge:247
CL_902	+	P	249	MarC family integral membrane protein
edge:248
CL_903	+	P	249	thioesterase family protein
edge:249
CL_904	-	P	249	conserved hypothetical protein
edge:247
CL_905	+	P	249	CobW/P47K family protein
edge:249
CL_906	-	P	249	aerobic C4-dicarboxylate transport protein
edge:238
CL_907	+	P	248	YaeQ protein
edge:248
CL_908	+	P	248	peptidyl-prolyl cis-trans isomerase, FKBP-type
edge:239
CL_909	+	P	248	poly-beta-1,6-N-acetyl-D-glucosamine N-deacetylase PgaB
edge:242
CL_910	+	P	248	poly-beta-1,6 N-acetyl-D-glucosamine synthase
edge:248
CL_911	+	P	248	poly-beta-1,6-N-acetyl-D-glucosamine biosynthesis protein PgaD
edge:248
CL_912	-	P	248	enoyl-CoA hydratase/isomerase family protein
edge:243
CL_913	+	P	248	nicotinamide mononucleotide transporter PnuC
edge:246
CL_914	+	P	248	conserved hypothetical protein
edge:236
CL_915	-	P	248	transcriptional regulator, IclR family, C-terminal domain protein
edge:223
CL_916	+	P	224	3-phenylpropionate/cinnamic acid dioxygenase ferredoxin subunit
edge:222
CL_917	+	P	243	conserved hypothetical protein
edge:240
CL_918	+	P	243	rieske [2Fe-2S] domain protein
edge:243
CL_919	+	P	244	oxidoreductase, short chain dehydrogenase/reductase family protein
edge:243
CL_920	+	P	244	glyoxalase family protein
edge:241
CL_921	+	P	245	pyridine nucleotide-disulfide oxidoreductase
edge:245
CL_922	+	P	245	transporter, major facilitator family protein
edge:244
CL_923	+	P	245	cupin domain protein
edge:245
CL_924	+	P	246	conserved hypothetical protein
edge:246
CL_925	+	P	246	oxidoreductase, short chain dehydrogenase/reductase family protein
edge:244
CL_926	+	P	246	PF01958 domain protein
edge:242
CL_927	+	P	246	aldehyde dehydrogenase (NAD) family protein
edge:244
CL_928	+	P	247	thiamine pyrophosphate enzyme, C-terminal TPP binding domain protein
edge:246
CL_929	+	P	248	conserved hypothetical protein
edge:243
CL_930	-	P	248	transporter, major facilitator family protein
edge:207
CL_931	+	P	210	conserved hypothetical protein
edge:208
CL_932	+	P	248	peptide deformylase
edge:242
CL_933	+	P	248	glutaminase A
edge:247
CL_934	-	P	248	transcriptional regulator, AraC family
edge:244
CL_935	+	P	248	transporter, major facilitator family protein
edge:247
CL_936	-	P	248	aldose 1-epimerase
edge:244
CL_937	+	P	247	conserved hypothetical protein
edge:236
CL_938	-	P	239	LysR substrate binding domain protein
edge:236
CL_939	+	P	238	oxidoreductase, short chain dehydrogenase/reductase family protein
edge:237
CL_940	+	P	238	transporter, major facilitator family protein
edge:237
CL_941	+	P	238	transketolase, thiamine diphosphate binding domain protein
edge:238
CL_942	+	P	238	transketolase, pyridine binding domain protein
edge:235
CL_943	-	P	248	methionine synthase
edge:234
CL_944	+	P	236	hypothetical protein
edge:234
CL_945	+	P	249	low-affinity inorganic phosphate transporter 1
edge:246
CL_946	+	P	248	D-serine ammonia-lyase
edge:247
CL_947	-	P	248	conserved hypothetical protein
edge:240
CL_948	-	P	244	putative lipoprotein
edge:243
CL_949	-	P	249	putative lipoprotein
edge:247
CL_950	-	P	249	type I phosphodiesterase/nucleotide pyrophosphatase
edge:249
CL_951	-	P	249	peptidase, S54 (rhomboid) family protein
edge:248
CL_952	+	P	249	IscR-regulated protein YhgI
edge:249
CL_953	+	P	249	TonB-dependent siderophore receptor
edge:243
CL_954	-	P	249	conserved hypothetical protein
edge:244
CL_955	-	P	249	hydrolase, alpha/beta domain protein
edge:246
CL_956	+	P	249	carbonate dehydratase
edge:248
CL_957	-	P	249	GDSL-like protein
edge:249
CL_958	+	P	249	ABC transporter, ATP-binding protein
edge:249
CL_959	+	P	249	efflux ABC transporter, permease protein
edge:243
CL_960	-	P	249	peptidase, S54 (rhomboid) family protein
edge:249
CL_961	+	P	249	monofunctional biosynthetic peptidoglycan transglycosylase
edge:248
CL_962	+	P	249	polyphosphate kinase 1
edge:239
CL_963	+	P	249	sporulation and cell division repeat protein
edge:246
CL_964	-	P	249	LysR substrate binding domain family protein
edge:249
CL_965	-	P	249	hydrolase, alpha/beta domain protein
edge:248
CL_966	-	P	249	rubredoxin--NAD(+) reductase
edge:248
CL_967	-	P	249	rubredoxin
edge:245
CL_968	+	P	249	conserved hypothetical protein
edge:248
CL_969	-	P	249	conserved hypothetical protein
edge:248
CL_970	+	P	249	lysine--tRNA ligase
edge:246
CL_971	+	P	249	conserved hypothetical protein
edge:239
CL_972	+	P	243	conserved hypothetical protein
edge:243
CL_973	+	P	249	sulfate adenylyltransferase, small subunit
edge:249
CL_974	+	P	249	putative translation elongation factor Tu
edge:246
CL_975	-	P	249	conserved hypothetical protein
edge:247
CL_976	+	P	249	conserved hypothetical protein
edge:232
CL_977	-	P	242	citrate transporter
edge:216
CL_979	-	P	249	transporter associated domain protein
edge:248
CL_980	-	P	249	transcriptional regulator, LysR family
edge:241
CL_981	+	P	249	putative isocitrate lyase
edge:237
CL_982	-	P	249	putative lipoprotein
edge:244
CL_983	-	P	246	conserved hypothetical protein
edge:175
CL_984	+	P	249	urease accessory protein UreD
edge:173
CL_985	-	P	245	conserved hypothetical protein
edge:173
CL_986	+	P	249	urease, gamma subunit
edge:249
CL_987	+	P	249	urease, beta subunit
edge:243
CL_988	+	P	249	urease, alpha subunit
edge:247
CL_989	+	P	249	urease accessory protein UreE, N-terminal domain
edge:249
CL_990	+	P	249	urease accessory protein UreF
edge:249
CL_991	+	P	249	urease accessory protein UreG
edge:248
CL_992	+	P	249	HupE / UreJ protein
edge:249
CL_993	-	P	249	RNA methyltransferase, RsmD family
edge:249
CL_994	-	P	249	penicillin-binding protein 2
edge:247
CL_995	+	P	249	conserved hypothetical protein
edge:248
CL_996	+	P	249	conserved hypothetical protein
edge:249
CL_997	+	P	249	adenylate kinase
edge:216
CL_998	+	P	218	hypothetical protein
edge:217
CL_999	-	P	249	endonuclease III
edge:249
CL_1000	-	P	249	electron transport complex, RnfABCDGE type, B subunit
edge:247
CL_1001	+	P	248	Glu/Leu/Phe/Val dehydrogenase, dimerization domain protein
edge:229
CL_1002	-	P	249	PF14302 domain protein
edge:246
CL_1003	-	P	249	catalytic LigB subunit of aromatic ring-opening dioxygenase
edge:248
CL_1004	-	P	249	rRNA large subunit m3Psi methyltransferase RlmH
edge:218
CL_1005	-	P	249	endopeptidase La
edge:94
CL_1007	+	P	187	SmpA/OmlA family protein
edge:185
CL_1008	-	P	249	5-formyltetrahydrofolate cyclo-ligase
edge:242
CL_1009	+	P	245	putative lipoprotein
edge:219
CL_3927	+	P	223	conserved hypothetical protein
edge:218
CL_1010	+	P	244	putative lipoprotein
edge:75
CL_1023	-	P	195	conserved hypothetical protein
edge:70
CL_1034	+	P	196	conserved hypothetical protein
edge:188
CL_1035	+	P	192	conserved hypothetical protein
edge:164
CL_1036	+	P	190	conserved hypothetical protein
edge:120
CL_1041	+	P	207	conserved hypothetical protein
edge:179
CL_1042	+	P	210	conserved hypothetical protein
edge:153
CL_1043	+	P	207	conserved hypothetical protein
edge:178
CL_1044	+	P	192	PF10045 family protein
edge:184
CL_1045	+	P	192	Terminase-like family protein
edge:179
CL_1046	+	P	190	PF13264 domain protein
edge:167
CL_1052	+	P	192	coat protein
edge:174
CL_1053	+	P	191	conserved hypothetical protein
edge:176
CL_1054	+	P	191	conserved hypothetical protein
edge:129
CL_1060	+	P	198	conserved hypothetical protein
edge:125
CL_1063	+	P	205	conserved hypothetical protein
edge:79
CL_1075	+	P	197	domain
edge:178
CL_1076	+	P	195	conserved hypothetical protein
edge:154
CL_1077	+	P	205	conserved hypothetical protein
edge:147
CL_1078	+	P	202	conserved hypothetical protein
edge:66
CL_1084	-	P	249	conserved hypothetical protein
edge:249
CL_1085	-	P	249	conserved hypothetical protein
edge:249
CL_1086	+	P	249	yecA family protein
edge:247
CL_1087	+	P	249	peptidase, M24 family
edge:247
CL_1088	+	P	249	putative 2-polyprenyl-6-methoxyphenol 4-hydroxylase
edge:248
CL_1089	+	P	249	ubiquinone biosynthesis hydroxylase, UbiH/UbiF/VisC/COQ6 family
edge:208
CL_3928	-	P	208	conserved hypothetical protein
edge:208
CL_1090	+	P	249	conserved hypothetical protein
edge:248
CL_1091	-	P	249	transcriptional regulator, MerR family
edge:249
CL_1092	+	P	249	cation efflux family protein
edge:248
CL_1094	-	P	249	L-lysine exporter
edge:246
CL_1095	+	P	249	transcriptional regulator, ArgP family
edge:245
CL_1096	-	P	248	conserved hypothetical protein
edge:248
CL_1097	-	P	249	S-adenosylmethionine-dependent methyltransferase, YraL family
edge:246
CL_1098	+	P	249	conserved hypothetical protein TIGR00252
edge:249
CL_1099	+	P	249	putative lipoprotein
edge:248
CL_1100	+	P	249	peptidase, S9A/B/C family, catalytic domain protein
edge:248
CL_1101	-	P	249	putative NADH pyrophosphatase
edge:248
CL_1102	-	P	249	conserved hypothetical protein
edge:244
CL_1103	-	P	248	DNA polymerase III, epsilon subunit
edge:247
CL_1104	+	P	249	transglycosylase SLT domain protein
edge:247
CL_1105	+	P	249	ABC transporter, substrate-binding protein, family 5
edge:246
CL_1106	+	P	248	ABC transporter, permease protein
edge:245
CL_1107	+	P	248	ABC transporter, permease protein YejE
edge:246
CL_1108	+	P	249	putative phosphonate C-P lyase system protein PhnK
edge:246
CL_1109	+	P	249	oxidoreductase, FAD/FMN-binding
edge:235
CL_1110	-	P	249	TonB-dependent siderophore receptor
edge:242
CL_1111	-	P	248	ribonuclease T
edge:247
CL_1112	-	P	249	dihydroorotase, homodimeric type
edge:246
CL_1113	+	P	249	diguanylate cyclase (GGDEF) domain protein
edge:245
CL_1114	-	P	249	argininosuccinate synthase
edge:248
CL_1115	+	P	249	pyridine nucleotide-disulfide oxidoreductase
edge:180
CL_1118	+	P	231	NLPA lipoprotein
edge:122
CL_1120	-	P	206	conserved hypothetical protein
edge:125
CL_1121	+	P	223	transcriptional regulator, TetR family
edge:116
CL_1122	+	P	195	phage-like baseplate assembly protein
edge:115
CL_1130	-	P	188	conserved hypothetical protein
edge:186
CL_1131	-	P	199	amino acid permease
edge:188
CL_1132	-	P	191	FAD dependent oxidoreductase
edge:188
CL_1133	-	P	190	amino acid permease
edge:188
CL_1134	-	P	189	conserved hypothetical protein
edge:188
CL_1135	-	P	189	bacterial regulatory protein, GntR family
edge:187
CL_1136	-	P	189	snoaL-like polyketide cyclase
edge:188
CL_1137	-	P	189	putative aminobutyraldehyde dehydrogenase
edge:188
CL_1138	-	P	189	transcriptional regulator, AsnC family
edge:142
CL_1140	+	P	189	arginine N-succinyltransferase
edge:94
CL_3976	-	P	209	KR domain protein
edge:199
CL_1144	-	P	211	putative metal-dependent hydrolase
edge:197
CL_1145	+	P	217	transcriptional regulator, TetR family
edge:215
CL_1146	-	P	221	pirin family protein
edge:212
CL_1147	+	P	225	putative metal-dependent hydrolase
edge:223
CL_1148	+	P	225	oxidoreductase, short chain dehydrogenase/reductase family protein
edge:219
CL_1149	+	P	230	conserved hypothetical protein
edge:207
CL_1150	+	P	230	conserved hypothetical protein
edge:230
CL_1151	+	P	239	xanthine/uracil permease family protein
edge:236
CL_1152	+	P	238	adenosine deaminase
edge:216
CL_1153	-	P	244	prokaryotic cytochrome b561
edge:240
CL_1154	+	P	248	conserved hypothetical protein
edge:248
CL_1155	+	P	248	ribonuclease HII
edge:248
CL_1156	-	P	249	carbon storage regulator
edge:243
CL_1157	-	P	249	asparate kinase, monofunctional class
edge:212
CL_1158	-	P	249	alanine--tRNA ligase
edge:247
CL_1159	+	P	249	glyceraldehyde 3-phosphate dehydrogenase, C-terminal domain protein
edge:248
CL_1160	+	P	249	ATP phosphoribosyltransferase, regulatory subunit
edge:249
CL_1161	+	P	249	adenylosuccinate synthase
edge:230
CL_1162	+	P	231	conserved hypothetical protein
edge:230
CL_1163	+	P	249	peptidase, M48 family
edge:248
CL_1164	-	P	249	oxidoreductase, aldo/keto reductase family protein
edge:178
CL_1165	-	P	247	putative catabolite protein activator
edge:243
CL_1166	+	P	248	OsmC-like protein
edge:218
CL_1167	+	P	248	acetyltransferase, GNAT family
edge:247
CL_1168	-	P	248	peptidase, M23 family
edge:245
CL_1169	+	P	249	ATP-dependent chaperone protein ClpB
edge:248
CL_1170	-	P	249	competence/damage-inducible protein CinA
edge:248
CL_1171	+	P	249	conserved hypothetical protein
edge:246
CL_1172	-	P	249	S-adenosylmethionine-dependent methyltransferase
edge:248
CL_1173	+	P	249	conserved hypothetical protein
edge:248
CL_1174	+	P	249	aspartate carbamoyltransferase
edge:248
CL_1175	+	P	249	putative dihydroorotase
edge:247
CL_1176	+	P	249	OmpA family protein
edge:242
CL_1177	+	P	249	NADP oxidoreductase coenzyme F420-dependent
edge:248
CL_1178	-	P	249	glutathione S-transferase, N-terminal domain protein
edge:246
CL_1179	-	P	249	tRNA (guanine-N(7)-)-methyltransferase
edge:249
CL_1180	+	P	249	endonuclease/exonuclease/phosphatase family protein
edge:236
CL_1181	+	P	249	glutathione S-transferase, C-terminal domain protein
edge:247
CL_1182	-	P	248	conserved hypothetical protein
edge:147
CL_1183	-	P	217	alkyl hydroperoxide reductase, F subunit
edge:167
CL_1184	+	P	249	conserved hypothetical protein
edge:249
CL_1185	+	P	249	O-methyltransferase
edge:246
CL_1186	-	P	246	conserved hypothetical protein
edge:246
CL_1187	-	P	249	peroxiredoxin
edge:247
CL_1188	+	P	249	ATP-dependent helicase HrpA
edge:244
CL_1189	+	P	249	3-oxoacyl-(acyl carrier protein) synthase III
edge:242
CL_1190	-	P	247	outer membrane porin, OprD family
edge:240
CL_1191	-	P	248	MFS transporter, aromatic acid:H+ symporter (AAHS) family
edge:234
CL_1192	-	P	247	benzoate transporter
edge:246
CL_1193	-	P	247	1,6-dihydroxycyclohexa-2,4-diene-1-carboxylate dehydrogenase
edge:244
CL_1194	-	P	248	oxidoreductase NAD-binding domain protein
edge:246
CL_1195	-	P	249	benzoate 1,2-dioxygenase, small subunit
edge:245
CL_1196	-	P	247	benzoate 1,2-dioxygenase, large subunit
edge:243
CL_1197	+	P	249	HTH-type transcriptional regulator BenM
edge:246
CL_1198	-	P	249	heavy metal-associated domain protein
edge:248
CL_1199	+	P	249	copper-translocating P-type ATPase
edge:244
CL_1200	+	P	249	Cu(I)-responsive transcriptional regulator
edge:249
CL_1201	+	P	249	S-(hydroxymethyl)glutathione synthase
edge:246
CL_1202	-	P	248	conserved hypothetical protein
edge:245
CL_1203	-	P	246	conserved hypothetical protein
edge:229
CL_1204	+	P	246	putative efflux protein, LysE family
edge:242
CL_1205	+	P	245	conserved hypothetical protein
edge:245
CL_1206	-	P	246	conserved hypothetical protein
edge:246
CL_1207	-	P	248	exonuclease VII, large subunit
edge:240
CL_1208	+	P	248	conserved hypothetical protein
edge:245
CL_1209	-	P	247	peptidase S24-like protein
edge:246
CL_1211	+	P	248	conserved hypothetical protein
edge:245
CL_1212	+	P	248	conserved hypothetical protein
edge:240
CL_1213	-	P	245	translocator protein, LysE family
edge:224
CL_1214	+	P	242	cold-shock DNA-binding domain protein
edge:230
CL_1215	+	P	230	conserved hypothetical protein
edge:215
CL_1216	+	P	240	putative pyrroline-5-carboxylate reductase
edge:225
CL_1217	-	P	227	conserved hypothetical protein
edge:209
CL_1218	+	P	233	conserved hypothetical protein
edge:211
CL_1219	+	P	223	conserved hypothetical protein
edge:215
CL_1220	+	P	242	phage protein F-like protein
edge:234
CL_1221	-	P	241	transporter, major facilitator family protein
edge:239
CL_1222	+	P	241	transcriptional regulator, HxlR family
edge:239
CL_1223	+	P	240	conserved hypothetical protein
edge:222
CL_1225	+	P	236	conserved hypothetical protein
edge:210
CL_1226	+	P	240	glycine zipper
edge:223
CL_1228	-	P	249	cysteine--tRNA ligase
edge:248
CL_1229	+	P	249	arabinose 5-phosphate isomerase
edge:249
CL_1230	+	P	249	3-deoxy-manno-octulosonate-8-phosphatase
edge:249
CL_1231	+	P	249	conserved hypothetical protein
edge:247
CL_1232	+	P	249	lipopolysaccharide transport periplasmic protein LptA
edge:249
CL_1233	+	P	249	ABC transporter, ATP-binding protein
edge:245
CL_1234	+	P	249	type I secretion outer membrane protein, TolC family
edge:242
CL_1235	+	P	249	type I secretion system ATPase
edge:249
CL_1236	+	P	249	type I secretion membrane fusion protein, HlyD family
edge:240
CL_1237	+	P	249	uncharacterized protein, YigZ family
edge:249
CL_1238	+	P	249	bacterial transferase hexapeptide repeat protein
edge:249
CL_1239	+	P	249	universal stress family protein
edge:248
CL_1240	-	P	249	O-methyltransferase
edge:248
CL_1241	-	P	249	conserved hypothetical protein
edge:249
CL_1242	-	P	249	ferredoxin 1
edge:247
CL_1243	-	P	249	acetyltransferase, GNAT family
edge:214
CL_1244	+	P	217	conserved hypothetical protein
edge:214
CL_1245	-	P	249	DNA mismatch repair protein MutS
edge:241
CL_1246	-	P	245	transcriptional regulator, AsnC family
edge:239
CL_1250	+	P	247	EamA-like transporter family protein
edge:237
CL_1251	+	P	246	cyclic diguanylate phosphodiesterase (EAL) domain protein
edge:243
CL_1252	+	P	245	lipid A biosynthesis (KDO)2-(lauroyl)-lipid IVA acyltransferase
edge:229
CL_1253	+	P	239	transcriptional regulator, TetR family
edge:237
CL_1254	+	P	242	transporter, major facilitator family protein
edge:236
CL_1255	-	P	241	PF09917 family protein
edge:206
CL_1256	-	P	210	transcriptional regulator, MerR family
edge:207
CL_1257	-	P	243	conserved hypothetical protein
edge:237
CL_1258	+	P	242	3-hydroxyacyl-CoA dehydrogenase, NAD binding domain protein
edge:220
CL_1259	+	P	235	conserved hypothetical protein
edge:233
CL_1260	-	P	238	acetyltransferase, GNAT family
edge:223
CL_1262	-	P	239	conserved hypothetical protein
edge:161
CL_1263	+	P	192	phage-like baseplate assembly protein
edge:161
CL_1264	+	P	207	RHS repeat-associated core domain protein
edge:171
CL_1266	+	P	231	conserved hypothetical protein
edge:227
CL_1267	+	P	242	LysR substrate binding domain family protein
edge:239
CL_1268	+	P	245	natural resistance-associated macrophage protein
edge:245
CL_1269	+	P	245	LamB/YcsF family protein
edge:243
CL_1270	+	P	244	conserved hypothetical protein
edge:241
CL_1271	+	P	245	TIGR00370 family protein
edge:244
CL_1272	+	P	245	phosphoribosylglycinamide synthetase, ATP-grasp (A) domain protein
edge:241
CL_1273	+	P	245	chloride transporter, chloride channel (ClC) family protein
edge:189
CL_1274	+	P	191	Sel1 repeat protein
edge:132
CL_1276	+	P	217	transcriptional regulator, TetR family
edge:217
CL_1277	-	P	229	polyketide cyclase/dehydrase and lipid transport
edge:225
CL_1278	+	P	229	alcohol dehydrogenase, catalytic domain, GroES-like family
edge:218
CL_1279	+	P	220	urea carboxylase-associated protein 2
edge:212
CL_1280	+	P	220	urea carboxylase-associated protein 1
edge:219
CL_1281	+	P	220	urea carboxylase
edge:218
CL_1282	-	P	220	flavodoxin-like protein
edge:220
CL_1283	+	P	220	transcriptional regulator, HxlR domain protein
edge:210
CL_1286	+	P	220	conserved hypothetical protein
edge:220
CL_1287	+	P	220	ribbon-helix-helix protein, CopG family
edge:218
CL_1288	+	P	220	allophanate hydrolase
edge:217
CL_1289	+	P	220	NMT1/THI5-like protein
edge:215
CL_1290	-	P	222	ABC transporter, ATP-binding protein
edge:219
CL_1291	-	P	220	ABC transporter, permease protein
edge:216
CL_1292	-	P	218	conserved hypothetical protein
edge:179
CL_1293	+	P	204	conserved hypothetical protein
edge:201
CL_1294	+	P	206	type VI secretion protein, VC_A0107 family
edge:205
CL_1295	+	P	206	type VI secretion protein, EvpB/VC_A0108 family
edge:200
CL_1296	+	P	204	type VI secretion system effector, Hcp1 family
edge:204
CL_1297	+	P	204	type VI secretion system lysozyme-related protein
edge:203
CL_1298	+	P	204	type VI secretion protein, VC_A0110 family
edge:200
CL_1299	+	P	206	type VI secretion protein, VC_A0111 family
edge:199
CL_1300	+	P	202	conserved hypothetical protein
edge:191
CL_1301	+	P	208	type VI secretion protein IcmF
edge:206
CL_1302	+	P	208	type VI secretion-associated protein, BMA_A0400 family
edge:204
CL_1303	+	P	208	OmpA family protein
edge:205
CL_1304	+	P	209	conserved hypothetical protein
edge:205
CL_1305	+	P	214	type VI secretion ATPase, ClpV1 family
edge:213
CL_1306	+	P	214	type VI secretion-associated protein, ImpA family
edge:212
CL_1307	+	P	214	type VI secretion protein, VC_A0114 family
edge:214
CL_1308	+	P	214	type IV / VI secretion system protein, DotU family
edge:214
CL_1309	+	P	214	conserved hypothetical protein
edge:204
CL_1310	+	P	214	serine-type D-Ala-D-Ala carboxypeptidase
edge:213
CL_1311	-	P	214	transcriptional regulator, LysR family
edge:214
CL_1312	+	P	215	ankyrin repeat protein
edge:215
CL_1313	+	P	216	cytidine and deoxycytidylate deaminase zinc-binding region
edge:214
CL_1314	+	P	216	transporter, major facilitator family protein
edge:214
CL_1315	+	P	222	conserved hypothetical protein
edge:220
CL_1316	-	P	222	acetyltransferase, GNAT family
edge:216
CL_1317	-	P	227	conserved hypothetical protein
edge:144
CL_1318	+	P	235	redox-sensitive transcriptional activator SoxR
edge:234
CL_1319	+	P	242	putative lipoprotein
edge:220
CL_1320	+	P	234	dihydrodipicolinate synthetase family protein
edge:234
CL_1321	-	P	240	putative membrane protein
edge:232
CL_1322	+	P	234	FCD domain protein
edge:234
CL_1323	+	P	234	proline racemase
edge:233
CL_1324	+	P	234	FAD dependent oxidoreductase
edge:233
CL_1325	+	P	234	2Fe-2S iron-sulfur cluster binding domain protein
edge:224
CL_1326	+	P	233	pyridine nucleotide-disulfide oxidoreductase
edge:228
CL_1327	+	P	232	transcriptional regulator, AraC family
edge:225
CL_1328	-	P	234	transporter, major facilitator family protein
edge:232
CL_1329	-	P	234	aldehyde dehydrogenase (NAD) family protein
edge:234
CL_1330	-	P	235	aspartate-proton symporter
edge:228
CL_1332	+	P	242	L-serine ammonia-lyase
edge:239
CL_1333	-	P	242	phenylacetic acid degradation protein PaaN
edge:240
CL_1334	+	P	242	phenylacetate-CoA oxygenase, PaaG subunit
edge:241
CL_1335	+	P	242	phenylacetate-CoA oxygenase, PaaH subunit
edge:242
CL_1336	+	P	242	phenylacetate-CoA oxygenase, PaaI subunit
edge:238
CL_1337	+	P	242	phenylacetate-CoA oxygenase, PaaJ subunit
edge:241
CL_1338	+	P	242	phenylacetate-CoA oxygenase/reductase, PaaK subunit
edge:240
CL_1339	+	P	242	enoyl-CoA hydratase/isomerase family protein
edge:241
CL_1340	+	P	242	phenylacetate degradation enoyl-CoA hydratase PaaB
edge:240
CL_1341	+	P	243	putative 3-hydroxy-acyl-CoA dehydrogenase
edge:238
CL_1342	+	P	244	beta-ketoadipyl CoA thiolase
edge:242
CL_1343	+	P	243	phenylacetate-CoA ligase
edge:243
CL_1344	+	P	243	phenylacetic acid degradation operon negative regulatory protein PaaX
edge:243
CL_1345	+	P	243	transferase hexapeptide repeat protein
edge:242
CL_1346	+	P	242	putative phenylacetic acid degradation protein PaaD
edge:163
CL_1351	+	P	226	transcriptional regulator, TetR family
edge:220
CL_1352	+	P	230	conserved hypothetical protein
edge:210
CL_1353	+	P	237	catalase
edge:236
CL_1354	+	P	237	nickel-dependent hydrogenases B-type cytochrome subunit
edge:214
CL_1355	-	P	217	conserved hypothetical protein
edge:214
CL_1356	-	P	216	transcriptional regulator, GntR family
edge:215
CL_1357	+	P	216	conserved hypothetical protein
edge:214
CL_1358	+	P	216	Ndr family protein
edge:215
CL_1359	+	P	216	flavin reductase-like protein
edge:216
CL_1360	+	P	217	luciferase-like monooxygenase
edge:214
CL_1361	+	P	218	aldehyde dehydrogenase (NAD) family protein
edge:200
CL_1362	+	P	202	conserved hypothetical protein
edge:200
CL_1363	+	P	218	permease, cytosine/purine, uracil, thiamine, allantoin family
edge:217
CL_1364	+	P	218	conserved hypothetical protein
edge:215
CL_1365	+	P	218	succinate-semialdehyde dehydrogenase
edge:217
CL_1366	+	P	218	putative 4-carboxymuconolactone decarboxylase
edge:215
CL_1367	-	P	239	LysR substrate binding domain family protein
edge:239
CL_1368	+	P	241	NAD(P)H dehydrogenase (quinone)
edge:241
CL_1369	-	P	241	Pca operon regulatory protein
edge:241
CL_1370	+	P	242	4-hydroxybenzoate 3-monooxygenase
edge:240
CL_1371	+	P	242	UbiC transcription regulator-associated
edge:241
CL_1372	+	P	242	putative 2-aminoethylphosphonate ABC transporter, periplasmic 2-aminoethylphosphonate-binding protein
edge:241
CL_1373	+	P	242	ABC transporter, ATP-binding protein
edge:241
CL_1374	+	P	243	putative 2-aminoethylphosphonate ABC transporter, permease protein
edge:236
CL_1375	+	P	242	FAD dependent oxidoreductase TIGR03364
edge:241
CL_1376	+	P	243	2-aminoethylphosphonate--pyruvate transaminase
edge:241
CL_1377	+	P	243	phosphonoacetaldehyde hydrolase
edge:235
CL_1378	-	P	237	MFS transporter, aromatic acid:H+ symporter (AAHS) family
edge:235
CL_1379	-	P	236	acyl-CoA dehydrogenase, C-terminal domain protein
edge:235
CL_1380	+	P	236	CoA-transferase family III
edge:235
CL_1381	+	P	236	transcriptional regulator, IclR family, C-terminal domain protein
edge:234
CL_1382	-	P	236	enoyl-CoA hydratase/isomerase family protein
edge:231
CL_1383	+	P	236	nitronate monooxygenase
edge:213
CL_1384	-	P	213	transporter, major facilitator family protein
edge:209
CL_1385	-	P	236	transcriptional regulator, IclR family, C-terminal domain protein
edge:234
CL_1386	-	P	236	putative 3-oxoadipyl-CoA thiolase
edge:236
CL_1387	-	P	236	3-hydroxy-acyl-CoA dehydrogenase
edge:235
CL_1388	-	P	236	oxidoreductase, short chain dehydrogenase/reductase family protein
edge:236
CL_1389	-	P	236	enoyl-CoA hydratase/isomerase family protein
edge:233
CL_1390	+	P	236	acyl-CoA dehydrogenase, C-terminal domain protein
edge:231
CL_1391	+	P	236	MFS transporter, aromatic acid:H+ symporter (AAHS) family
edge:235
CL_1392	+	P	236	3-oxoadipate CoA-transferase subunit A
edge:234
CL_1393	+	P	236	3-oxoadipate CoA-transferase subunit B
edge:236
CL_1394	+	P	236	conserved hypothetical protein
edge:234
CL_1395	+	P	236	transporter, major facilitator family protein
edge:236
CL_1396	-	P	236	uncharacterized domain 1
edge:233
CL_1397	+	P	236	acyl-CoA dehydrogenase, C-terminal domain protein
edge:228
CL_1398	+	P	244	thioesterase-like family protein
edge:233
CL_1399	-	P	244	2-oxoacid:ferredoxin/flavodoxin oxidoreductase, gamma subunit
edge:240
CL_1400	+	P	243	LysR substrate-binding domain protein
edge:238
CL_1401	-	P	243	hydroxymethylglutaryl-CoA lyase
edge:242
CL_1402	-	P	243	phosphoribosylglycinamide synthetase, ATP-grasp (A) domain protein
edge:242
CL_1403	-	P	243	enoyl-CoA hydratase/isomerase family protein
edge:242
CL_1404	-	P	243	carboxyl transferase domain protein
edge:241
CL_1405	-	P	243	acyl-CoA dehydrogenase, C-terminal domain protein
edge:243
CL_1406	+	P	243	transcriptional regulator, TetR family
edge:242
CL_1407	+	P	244	AMP-binding domain protein
edge:239
CL_1408	+	P	243	methyltransferase domain protein
edge:238
CL_1409	+	P	244	conserved hypothetical protein
edge:242
CL_1410	-	P	244	GDSL-like protein
edge:237
CL_1411	+	P	243	LysR substrate-binding domain protein
edge:236
CL_1412	-	P	238	conserved hypothetical protein
edge:223
CL_1413	+	P	228	conserved hypothetical protein
edge:207
CL_1414	+	P	238	conserved hypothetical protein
edge:236
CL_1415	+	P	239	conserved hypothetical protein
edge:237
CL_1416	-	P	244	conserved hypothetical protein
edge:217
CL_1417	-	P	218	hypothetical protein
edge:210
CL_1418	-	P	243	competence/damage-inducible protein CinA
edge:235
CL_1419	+	P	248	conserved hypothetical protein
edge:246
CL_1420	+	P	249	conserved hypothetical protein
edge:247
CL_1421	-	P	248	KR domain protein
edge:228
CL_1422	-	P	233	conserved hypothetical protein
edge:168
CL_1423	+	P	211	conserved hypothetical protein
edge:201
CL_1424	-	P	247	conserved hypothetical protein
edge:243
CL_1425	+	P	248	peptidase S24-like protein
edge:244
CL_1426	-	P	248	translocator protein, LysE family
edge:246
CL_1427	+	P	247	transcriptional regulator, AsnC family
edge:246
CL_1428	-	P	248	permease, cytosine/purine, uracil, thiamine, allantoin family
edge:242
CL_1429	+	P	248	ATPase/histidine kinase/DNA gyrase B/HSP90 domain protein
edge:248
CL_1430	+	P	248	response regulator receiver domain protein
edge:243
CL_1431	+	P	247	acetyltransferase, GNAT family
edge:244
CL_1432	+	P	248	ABC transporter, permease protein
edge:247
CL_1433	+	P	248	ABC transporter, permease protein
edge:246
CL_1434	+	P	248	ABC transporter, ATP-binding protein
edge:243
CL_1435	+	P	248	ABC transporter, substrate-binding protein, family 3
edge:247
CL_1436	+	P	248	bacterial extracellular solute-binding protein, family 3
edge:245
CL_1438	-	P	248	LysR substrate binding domain family protein
edge:247
CL_1439	+	P	248	Homoserine/Threonine efflux protein
edge:243
CL_1440	-	P	248	cysteine desulfurase, SufS family protein
edge:248
CL_1441	-	P	248	SrpI family protein
edge:245
CL_1442	-	P	247	putative serine O-acetyltransferase
edge:246
CL_1443	-	P	246	rhodanese-like protein
edge:243
CL_1444	-	P	248	oxidoreductase, short chain dehydrogenase/reductase family protein
edge:248
CL_1445	+	P	248	LysR substrate-binding domain protein
edge:244
CL_1446	-	P	248	glutathione S-transferase, C-terminal domain protein
edge:247
CL_1447	-	P	248	glutathione S-transferase, N-terminal domain protein
edge:247
CL_1448	-	P	249	LysR substrate binding domain family protein
edge:246
CL_1449	+	P	249	LrgA family protein
edge:249
CL_1450	+	P	249	LrgB-like family protein
edge:246
CL_1451	-	P	249	bacterial regulatory protein, GntR family
edge:248
CL_1452	+	P	249	FMN-binding domain protein
edge:247
CL_1453	+	P	249	putative Amino-acid acetyltransferase
edge:234
CL_1454	-	P	236	transporter, major facilitator family protein
edge:228
CL_1456	+	P	246	malonate decarboxylase, alpha subunit
edge:243
CL_1457	+	P	246	triphosphoribosyl-dephospho-CoA synthase MdcB
edge:246
CL_1458	+	P	246	malonate decarboxylase acyl carrier protein
edge:244
CL_1459	+	P	246	malonate decarboxylase, beta subunit
edge:245
CL_1460	+	P	245	malonate decarboxylase, gamma subunit
edge:245
CL_1461	+	P	245	holo-ACP synthase, malonate decarboxylase-specific
edge:245
CL_1462	+	P	245	malonate decarboxylase, epsilon subunit
edge:244
CL_1463	+	P	244	malonate transporter, MadL subunit
edge:242
CL_1464	+	P	246	malonate transporter, MadM subunit
edge:244
CL_1465	-	P	246	LysR substrate binding domain family protein
edge:244
CL_1466	-	P	248	transcriptional regulator, GntR family
edge:246
CL_1467	-	P	246	conserved hypothetical protein
edge:246
CL_1468	-	P	248	cyanide-insensitive terminal oxidase CioB
edge:246
CL_1469	-	P	248	bacterial cytochrome ubiquinol oxidase
edge:227
CL_1470	+	P	245	conserved hypothetical protein
edge:243
CL_1471	+	P	247	acyl-CoA dehydrogenase, C-terminal domain protein
edge:242
CL_1472	+	P	247	FMN-dependent oxidoreductase, nitrilotriacetate monooxygenase family
edge:242
CL_1473	+	P	247	transporter, major facilitator family protein
edge:214
CL_1474	-	P	242	conserved hypothetical protein
edge:231
CL_1475	+	P	244	taurine ABC transporter, periplasmic binding protein
edge:243
CL_1476	+	P	246	ABC transporter, ATP-binding protein
edge:243
CL_1477	+	P	246	putative aliphatic sulfonates transport permease protein SsuC
edge:246
CL_1478	+	P	246	taurine dioxygenase
edge:246
CL_1479	-	P	246	Asp/Glu/Hydantoin racemase
edge:244
CL_1480	-	P	244	NCS1 nucleoside transporter family protein
edge:238
CL_1481	+	P	243	FCD domain protein
edge:239
CL_1482	-	P	242	LysR substrate binding domain protein
edge:239
CL_1483	+	P	243	isochorismatase family protein
edge:239
CL_1484	+	P	246	amidohydrolase family protein
edge:240
CL_1485	+	P	240	XapX domain protein
edge:239
CL_1486	-	P	246	arsenate reductase
edge:245
CL_1487	+	P	245	transcriptional regulator, ArsR family
edge:244
CL_1488	+	P	247	arsenical-resistance protein
edge:245
CL_1489	-	P	247	LysR substrate-binding domain protein
edge:244
CL_1490	+	P	247	chromate transport protein
edge:246
CL_1491	+	P	247	chromate transport protein
edge:184
CL_1492	+	P	212	alkyl hydroperoxide reductase, F subunit
edge:133
CL_1493	-	P	248	conserved hypothetical protein
edge:248
CL_1494	-	P	248	putative lipoprotein
edge:247
CL_1495	-	P	248	serine O-acetyltransferase
edge:246
CL_1496	-	P	248	RNA methyltransferase, TrmH family, group 1
edge:248
CL_1497	-	P	249	DNA polymerase III subunit alpha
edge:245
CL_1498	-	P	249	L-asparaginases, type II
edge:230
CL_1499	-	P	248	transporter, dicarboxylate/amino acid:cation (Na+ or H+) symporter (DAACS) family protein
edge:246
CL_1500	-	P	249	aminotransferase AlaT
edge:246
CL_1501	+	P	248	methionine-R-sulfoxide reductase
edge:248
CL_1502	+	P	249	glutathione peroxidase
edge:247
CL_1503	+	P	249	transcriptional regulator, AraC family
edge:240
CL_1504	+	P	249	translocator protein, LysE family
edge:248
CL_1505	-	P	249	succinyldiaminopimelate transaminase
edge:248
CL_1506	-	P	249	protein-P-II uridylyltransferase
edge:248
CL_1507	-	P	249	phosphoribosylglycinamide formyltransferase 2
edge:246
CL_1508	-	P	248	tautomerase enzyme
edge:247
CL_1509	-	P	249	branched-chain amino acid transport protein
edge:247
CL_1510	-	P	249	putative azaleucine resistance protein AzlC
edge:249
CL_1511	+	P	249	putative lipoprotein
edge:249
CL_1512	-	P	249	putative lipoprotein
edge:248
CL_1513	-	P	249	cyclic nucleotide-binding domain protein
edge:240
CL_1514	+	P	245	membrane family protein
edge:244
CL_1515	-	P	249	GTP-binding protein YchF
edge:248
CL_1516	-	P	249	ABC transporter, permease protein
edge:249
CL_1517	-	P	249	ABC transporter, ATP-binding protein
edge:245
CL_1518	-	P	249	NLPA lipoprotein
edge:247
CL_1519	-	P	248	NLPA lipoprotein
edge:245
CL_1520	-	P	249	FMN-dependent oxidoreductase, nitrilotriacetate monooxygenase family
edge:249
CL_1521	-	P	249	acyl-CoA dehydrogenase, C-terminal domain protein
edge:248
CL_1522	-	P	249	sulfur acquisition oxidoreductase, SfnB family
edge:240
CL_1523	+	P	249	glutathione S-transferase, N-terminal domain protein
edge:239
CL_1524	+	P	248	putative glutamate-aspartate periplasmic-binding protein
edge:244
CL_1525	+	P	248	ABC transporter, permease protein
edge:248
CL_1526	+	P	248	ABC transporter, permease protein
edge:246
CL_1527	+	P	247	ABC transporter, ATP-binding protein
edge:247
CL_1528	-	P	248	conserved hypothetical protein
edge:245
CL_1529	+	P	249	transcriptional regulator, AsnC family
edge:245
CL_1530	-	P	247	DNA-binding regulatory protein, YebC/PmpR family
edge:245
CL_1531	-	P	246	acyltransferase
edge:193
CL_1532	-	P	220	transcriptional regulator, TetR family
edge:214
CL_1533	+	P	245	conserved hypothetical protein
edge:219
CL_1534	+	P	234	site-specific recombinase, phage integrase family
edge:217
CL_1535	+	P	235	conserved hypothetical protein
edge:235
CL_1536	-	P	244	LysR substrate binding domain family protein
edge:240
CL_1537	+	P	241	bacterial Transmembrane Pair family protein
edge:239
CL_1538	-	P	245	NCS1 nucleoside transporter family protein
edge:238
CL_1539	-	P	243	conserved hypothetical protein
edge:241
CL_1540	-	P	247	EamA-like transporter family protein
edge:241
CL_1541	+	P	247	LysR substrate binding domain family protein
edge:237
CL_1542	-	P	237	conserved hypothetical protein
edge:219
CL_1543	-	P	245	fimbrial protein
edge:237
CL_1544	-	P	246	fimbrial usher protein
edge:222
CL_1545	-	P	242	gram-negative pili assembly chaperone, N-terminal domain protein
edge:228
CL_1546	-	P	245	fimbrial protein
edge:215
CL_1547	+	P	245	conserved hypothetical protein
edge:241
CL_1548	+	P	245	conserved hypothetical protein
edge:244
CL_1549	-	P	248	biotin synthase
edge:248
CL_1550	-	P	248	putative iron-sulfur cluster-binding protein
edge:245
CL_1551	+	P	248	YjeF C-terminal domain protein
edge:237
CL_1552	-	P	248	crossover junction endodeoxyribonuclease RuvC
edge:235
CL_1553	+	P	235	conserved hypothetical protein
edge:234
CL_1554	+	P	248	toxin-antitoxin system, antitoxin component, Xre family
edge:248
CL_1555	+	P	248	FR47-like protein
edge:245
CL_1556	-	P	247	penicillin-binding protein, transpeptidase domain protein
edge:212
CL_1557	+	P	247	FxsA cytoplasmic membrane protein
edge:236
CL_1558	-	P	245	conserved hypothetical protein
edge:244
CL_1559	+	P	246	conserved hypothetical protein
edge:243
CL_1560	-	P	249	methionine adenosyltransferase
edge:248
CL_1561	+	P	249	transketolase
edge:248
CL_1562	-	P	249	OsmC-like protein
edge:247
CL_1563	+	P	248	YceI-like domain protein
edge:246
CL_1564	-	P	248	conserved hypothetical protein
edge:222
CL_1565	+	P	247	periplasmic protein, family
edge:243
CL_1566	-	P	247	conserved hypothetical protein
edge:245
CL_1567	-	P	249	tRNA (uracil-5-)-methyltransferase
edge:243
CL_1568	-	P	245	conserved hypothetical protein
edge:244
CL_1569	-	P	249	delta-1-pyrroline-5-carboxylate dehydrogenase
edge:244
CL_1570	+	P	249	putative leucine-responsive regulatory protein
edge:247
CL_1571	-	P	249	sodium/proline symporter
edge:240
CL_1572	-	P	249	NAD-dependent deacetylase
edge:234
CL_1573	-	P	249	glycine cleavage system H protein
edge:247
CL_1574	-	P	249	transcriptional regulator, AraC family
edge:246
CL_1575	-	P	249	MaoC like domain protein
edge:247
CL_1576	-	P	249	ABC transporter, ATP-binding protein
edge:236
CL_1577	-	P	249	conserved hypothetical protein
edge:248
CL_1578	-	P	249	putative membrane protein
edge:246
CL_1579	-	P	249	transporter, dicarboxylate/amino acid:cation Na+/H+ symporter family protein
edge:236
CL_1580	-	P	246	transcriptional regulator, ArsR family
edge:236
CL_1581	-	P	245	transcriptional regulator, TetR family
edge:230
CL_1582	-	P	249	cupin domain protein, PF06172 family
edge:248
CL_1583	-	P	249	septum formation protein Maf
edge:248
CL_1584	-	P	249	conserved hypothetical protein
edge:248
CL_1585	+	P	249	phosphoglycerate kinase
edge:247
CL_1586	+	P	249	putative lipoprotein
edge:247
CL_1587	+	P	249	fructose-bisphosphate aldolase, class II, Calvin cycle subtype
edge:248
CL_1588	-	P	249	PPIC-type PPIASE domain protein
edge:249
CL_1589	-	P	249	lipopolysaccharide transport system LptD protein
edge:246
CL_1590	+	P	249	phosphotransferase enzyme family protein
edge:249
CL_1591	+	P	249	nucleotidyl transferase
edge:249
CL_1592	+	P	249	16S rRNA methyltransferase GidB
edge:249
CL_1593	+	P	249	sporulation initiation inhibitor protein Soj
edge:248
CL_1594	+	P	249	ParB-like protein
edge:249
CL_1595	+	P	249	transporter, MotA/TolQ/ExbB proton channel family protein
edge:248
CL_1596	+	P	249	transport energizing protein, ExbD/TolR family
edge:249
CL_1597	+	P	249	lipid A export permease/ATP-binding protein MsbA
edge:249
CL_1598	+	P	249	tetraacyldisaccharide 4'-kinase
edge:247
CL_1599	+	P	249	3-deoxy-D-manno-octulosonate cytidylyltransferase
edge:247
CL_1600	+	P	249	putative DNA polymerase III, delta' subunit
edge:246
CL_1601	+	P	249	conserved hypothetical protein
edge:249
CL_1602	+	P	249	hydrolase, TatD family
edge:247
CL_1603	+	P	249	transcriptional regulator, TetR family
edge:242
CL_1604	+	P	249	prepilin-type N-terminal cleavage/methylation domain protein
edge:248
CL_1605	+	P	248	general secretion pathway protein I
edge:246
CL_1606	+	P	247	type II secretion system protein J
edge:246
CL_1607	+	P	249	type II secretion system protein K
edge:240
CL_1608	+	P	248	conserved hypothetical protein
edge:248
CL_1609	+	P	249	uracil-DNA glycosylase
edge:249
CL_1610	+	P	249	enoyl-CoA hydratase/isomerase family protein
edge:245
CL_1611	+	P	248	cytidine and deoxycytidylate deaminase zinc-binding region
edge:245
CL_1612	+	P	248	conserved hypothetical protein
edge:248
CL_1613	+	P	249	cytidylate kinase
edge:249
CL_1614	+	P	249	ribosomal protein S1
edge:249
CL_1615	+	P	249	integration host factor, beta subunit
edge:249
CL_1616	+	P	249	conserved hypothetical protein
edge:247
CL_1617	+	P	249	orotidine 5'-phosphate decarboxylase
edge:244
CL_1618	-	P	248	putative membrane protein
edge:235
CL_1619	-	P	249	4-hydroxyacetophenone monooxygenase family protein
edge:246
CL_1620	+	P	249	transcriptional regulator, AraC family
edge:249
CL_1621	+	P	249	ATPase, AFG1 family
edge:232
CL_1622	+	P	249	malate synthase G
edge:207
CL_1623	+	P	208	acetyltransferase, GNAT family
edge:205
CL_1624	-	P	249	transport energizing protein, ExbD/TolR family
edge:246
CL_1625	-	P	249	transport energizing protein, ExbD/TolR family
edge:249
CL_1626	-	P	249	transporter, MotA/TolQ/ExbB proton channel family protein
edge:247
CL_1627	-	P	249	TonB-dependent receptor
edge:246
CL_1628	-	P	249	TonB-dependent receptor
edge:216
CL_1629	+	P	249	ABC transporter, substrate-binding protein, family 5
edge:249
CL_1630	+	P	249	bacterial extracellular solute-binding protein, family 5
edge:247
CL_1631	+	P	249	peptidase family M3
edge:248
CL_1632	+	P	249	ABC transporter, permease protein
edge:247
CL_1633	+	P	249	ABC transporter, permease protein
edge:249
CL_1634	+	P	249	putative phosphonate C-P lyase system protein PhnK
edge:248
CL_1635	+	P	249	conserved hypothetical protein
edge:247
CL_1636	-	P	247	conserved hypothetical protein
edge:238
CL_1637	+	P	249	putative 3'(2'),5'-bisphosphate nucleotidase
edge:247
CL_1638	+	P	249	phosphoglycerate mutase family protein
edge:247
CL_1639	-	P	249	ribosomal protein S20
edge:249
CL_1640	+	P	249	semialdehyde dehydrogenase, NAD binding domain protein
edge:247
CL_1641	+	P	249	RraA family protein
edge:249
CL_1642	+	P	249	glutathione S-transferase, N-terminal domain protein
edge:244
CL_1643	+	P	248	Dyp-type peroxidase family protein
edge:244
CL_1644	+	P	247	conserved hypothetical protein
edge:243
CL_1645	+	P	249	transcription-repair coupling factor
edge:247
CL_1646	+	P	249	histidine triad domain protein
edge:246
CL_1647	+	P	249	adenylate/guanylate cyclase catalytic domain protein
edge:243
CL_1648	-	P	249	ferredoxin, 2Fe-2S type, ISC system
edge:246
CL_1649	-	P	249	Fe-S protein assembly chaperone HscA
edge:249
CL_1650	-	P	249	Fe-S protein assembly co-chaperone HscB
edge:248
CL_1651	-	P	248	iron-sulfur cluster assembly protein IscA
edge:248
CL_1652	-	P	249	FeS cluster assembly scaffold IscU
edge:249
CL_1653	-	P	249	cysteine desulfurase IscS
edge:248
CL_1654	-	P	249	putative iron-sulfur cluster assembly transcription factor IscR
edge:249
CL_1655	-	P	249	conserved hypothetical protein
edge:245
CL_1656	+	P	249	poly(hydroxyalkanoate) granule-associated protein
edge:247
CL_1657	+	P	247	DNA-binding protein HU
edge:241
CL_1658	+	P	249	PPIC-type PPIASE domain protein
edge:245
CL_1659	-	P	249	transcriptional regulator, AraC family
edge:246
CL_1660	+	P	249	stearoyl-CoA 9-desaturase
edge:246
CL_1661	-	P	249	putative butyryl-CoA dehydrogenase
edge:248
CL_1662	-	P	249	acyl-CoA dehydrogenase, C-terminal domain protein
edge:237
CL_1663	-	P	249	ABC1 family protein
edge:248
CL_1664	-	P	248	conserved hypothetical protein
edge:244
CL_1665	+	P	248	YbaK/EbsC protein
edge:235
CL_1666	+	P	244	siderophore biosynthesis protein, IucA/IucC family
edge:240
CL_1667	+	P	241	L-lysine 6-monooxygenase (NADPH-requiring)
edge:237
CL_1668	+	P	241	drug resistance MFS transporter, drug:H+ antiporter-2 family
edge:232
CL_1669	+	P	241	siderophore biosynthesis protein, IucA/IucC family
edge:240
CL_1670	+	P	241	siderophore biosynthesis protein, IucA/IucC family
edge:239
CL_1671	+	P	241	FhuF 2Fe-2S C-terminal domain protein
edge:241
CL_1672	+	P	241	demethylmenaquinone methyltransferase
edge:240
CL_1673	+	P	241	TonB-dependent siderophore receptor
edge:234
CL_1674	+	P	237	conserved hypothetical protein
edge:236
CL_1675	+	P	241	PepSY domain protein
edge:223
CL_1676	+	P	225	conserved hypothetical protein
edge:222
CL_1677	+	P	242	conserved hypothetical protein
edge:240
CL_1678	+	P	249	HAD hydrolase, family IA, variant 3
edge:193
CL_1680	+	P	249	conserved hypothetical protein
edge:192
CL_1679	-	P	246	conserved hypothetical protein
edge:190
CL_1681	+	P	249	putative bifunctional adenosylcobalamin biosynthesis protein CobP
edge:248
CL_1682	+	P	249	nicotinate-nucleotide--dimethylbenzimidazole phosphoribosyltransferase
edge:245
CL_1683	+	P	249	phosphoglycerate mutase family protein
edge:247
CL_1684	+	P	249	histidine phosphatase superfamily (branch 2)
edge:249
CL_1685	+	P	249	adenosylcobinamide-GDP ribazoletransferase
edge:247
CL_1686	-	P	249	3-deoxy-7-phosphoheptulonate synthase
edge:246
CL_1687	-	P	249	sulfite exporter TauE/SafE
edge:244
CL_1689	-	P	247	PepSY domain protein
edge:244
CL_1690	-	P	247	conserved hypothetical protein
edge:244
CL_1691	-	P	247	TonB-dependent siderophore receptor
edge:231
CL_1692	+	P	249	lipid-A-disaccharide synthase
edge:203
CL_1693	-	P	207	transcriptional regulator, TetR family
edge:201
CL_1694	+	P	208	HlyD family secretion protein
edge:206
CL_1695	+	P	208	ABC transporter, ATP-binding protein
edge:208
CL_1696	+	P	208	ABC-2 family transporter protein
edge:207
CL_1697	+	P	208	ABC-2 type transporter
edge:208
CL_1698	-	P	249	conserved hypothetical protein
edge:248
CL_1699	+	P	249	conserved hypothetical protein
edge:248
CL_1700	+	P	249	conserved hypothetical protein
edge:247
CL_1701	-	P	248	gram-negative porin
edge:245
CL_1702	-	P	248	histidine triad domain protein
edge:247
CL_1703	-	P	248	conserved hypothetical protein
edge:238
CL_1704	+	P	245	S-(hydroxymethyl)glutathione synthase
edge:239
CL_1705	+	P	243	conserved hypothetical protein
edge:237
CL_1706	+	P	241	conserved hypothetical protein
edge:238
CL_1707	+	P	243	TonB C-terminal family protein
edge:237
CL_1709	+	P	247	ribosomal protein L11 methyltransferase-like protein
edge:244
CL_1710	-	P	249	alpha/beta hydrolase family protein
edge:243
CL_1711	+	P	249	O-succinylhomoserine sulfhydrylase
edge:242
CL_1712	+	P	247	conserved hypothetical protein
edge:246
CL_1713	+	P	249	DNA-binding protein, YbaB/EbfC family
edge:247
CL_1714	+	P	249	recombination protein RecR
edge:240
CL_1715	+	P	248	putative ribonuclease D
edge:220
CL_1716	+	P	243	conserved hypothetical protein
edge:242
CL_1717	+	P	242	conserved hypothetical protein
edge:242
CL_1718	-	P	244	conserved hypothetical protein
edge:241
CL_1719	+	P	245	YcgL domain protein
edge:245
CL_1720	+	P	245	conserved hypothetical protein
edge:245
CL_1721	+	P	246	ATPase, AAA family
edge:241
CL_1722	+	P	246	conserved hypothetical protein
edge:246
CL_1723	+	P	247	tryptophan synthase, beta subunit
edge:245
CL_1724	+	P	249	protein-(glutamine-N5) methyltransferase, ribosomal protein L3-specific
edge:249
CL_1725	+	P	249	chorismate synthase
edge:244
CL_1726	-	P	248	diguanylate cyclase (GGDEF) domain
edge:230
CL_1727	+	P	247	TENA/THI-4 family protein
edge:247
CL_1728	-	P	248	conserved hypothetical protein
edge:246
CL_1729	-	P	247	lipoyl synthase
edge:235
CL_1730	+	P	248	acetoin:2,6-dichlorophenolindophenol oxidoreductase, alpha subunit
edge:243
CL_1731	+	P	248	TPP-dependent acetoin dehydrogenase complex, E1 component, beta subunit
edge:247
CL_1732	+	P	248	putative pyruvate dehydrogenase complex dihydrolipoamide acetyltransferase
edge:246
CL_1733	+	P	249	dihydrolipoyl dehydrogenase
edge:244
CL_1734	+	P	249	acetoin dehydrogenase
edge:243
CL_1735	+	P	249	putative Chlorophyll synthesis pathway, BchC
edge:247
CL_1736	-	P	249	conserved hypothetical protein
edge:249
CL_1737	-	P	249	ATPase family associated with various cellular activities (AAA)
edge:247
CL_1738	+	P	249	metallo-beta-lactamase domain protein
edge:249
CL_1739	+	P	249	TIGR01244 family protein
edge:245
CL_1740	+	P	249	sulfite exporter TauE/SafE
edge:247
CL_1741	+	P	249	homoserine dehydrogenase
edge:246
CL_1742	-	P	249	putative membrane protein
edge:247
CL_1743	+	P	248	transcriptional regulator, AraC family
edge:246
CL_1744	-	P	246	transcriptional regulator, HxlR domain protein
edge:245
CL_1745	+	P	247	flavodoxin-like protein
edge:243
CL_1746	-	P	248	chromate efflux transporter
edge:245
CL_1747	+	P	248	UbiC transcription regulator-associated domain protein
edge:246
CL_1748	+	P	248	FAD binding domain protein
edge:247
CL_1749	+	P	248	4Fe-4S binding domain protein
edge:246
CL_1750	+	P	248	putative nitrate ABC transporter, periplasmic nitrate-binding protein
edge:244
CL_1751	+	P	246	ABC transporter, permease protein
edge:246
CL_1752	+	P	246	ABC transporter, ATP-binding protein
edge:243
CL_1753	+	P	245	PBS lyase HEAT-like repeat protein
edge:243
CL_1754	+	P	246	conserved hypothetical protein
edge:245
CL_1755	-	P	246	transporter, major facilitator family protein
edge:239
CL_1756	+	P	245	TonB-dependent siderophore receptor
edge:221
CL_1757	-	P	248	putative aspartate ammonia-lyase
edge:229
CL_1758	+	P	240	putative lipoprotein
edge:231
CL_1759	+	P	235	conserved hypothetical protein
edge:223
CL_1760	+	P	248	transcriptional regulator, LysR family
edge:244
CL_1761	+	P	247	LysR substrate binding domain family protein
edge:240
CL_1762	-	P	248	acetyl-CoA C-acetyltransferase
edge:246
CL_1763	-	P	248	putative TIGR00366 family protein
edge:246
CL_1764	-	P	248	3-oxoacid CoA-transferase, B subunit
edge:246
CL_1765	-	P	248	3-oxoacid CoA-transferase, A subunit
edge:245
CL_1766	-	P	247	LysR substrate binding domain family protein
edge:207
CL_1768	+	P	246	citrate transporter
edge:244
CL_1769	+	P	246	3-hydroxybutyrate dehydrogenase
edge:175
CL_1770	+	P	245	transcriptional regulator, AraC family
edge:237
CL_1771	-	P	246	transporter, major facilitator family protein
edge:238
CL_1772	+	P	245	carboxymethylenebutenolidase
edge:245
CL_1773	+	P	245	oxidoreductase, short chain dehydrogenase/reductase family protein
edge:245
CL_1774	+	P	245	conserved hypothetical protein
edge:238
CL_1775	+	P	245	flavin reductase-like protein
edge:241
CL_1776	+	P	244	conserved hypothetical protein
edge:240
CL_1777	-	P	245	transcriptional regulator, AraC family
edge:241
CL_1778	-	P	245	anthranilate dioxygenase reductase
edge:243
CL_1779	-	P	245	anthranilate 1,2-dioxygenase, small subunit
edge:244
CL_1780	-	P	245	anthranilate 1,2-dioxygenase, large subunit
edge:242
CL_1781	+	P	245	transcriptional regulator, LysR family
edge:238
CL_1782	+	P	241	molybdate ABC transporter, periplasmic molybdate-binding protein
edge:237
CL_1783	+	P	243	molybdate ABC transporter, permease protein
edge:243
CL_1784	+	P	243	ABC transporter, ATP-binding protein
edge:238
CL_1785	+	P	243	oxidoreductase, short chain dehydrogenase/reductase family protein
edge:242
CL_1786	+	P	243	isochorismatase family protein
edge:233
CL_1787	+	P	243	transcriptional regulator, Fur family
edge:240
CL_1788	-	P	244	5'-nucleotidase, C-terminal domain protein
edge:230
CL_1789	+	P	244	polyphosphate kinase 1
edge:234
CL_1790	+	P	236	coenzyme PQQ biosynthesis protein A
edge:235
CL_1791	+	P	244	coenzyme PQQ biosynthesis protein B
edge:242
CL_1792	+	P	244	coenzyme PQQ biosynthesis protein C
edge:244
CL_1793	+	P	244	coenzyme PQQ biosynthesis protein PqqD
edge:244
CL_1794	+	P	244	coenzyme PQQ biosynthesis enzyme PqqE
edge:242
CL_1795	+	P	245	membrane dipeptidase family M10
edge:218
CL_1796	+	P	230	conserved hypothetical protein
edge:217
CL_1797	+	P	238	conserved hypothetical protein
edge:236
CL_1798	+	P	241	conserved hypothetical protein
edge:239
CL_1799	-	P	242	phospholipase D domain protein
edge:218
CL_1800	+	P	231	conserved hypothetical protein
edge:197
CL_1801	+	P	226	conserved hypothetical protein
edge:224
CL_1802	-	P	237	putative lipoprotein
edge:234
CL_1803	+	P	238	conserved hypothetical protein
edge:235
CL_1804	+	P	238	S-(hydroxymethyl)glutathione dehydrogenase/class III alcohol dehydrogenase
edge:223
CL_1805	-	P	224	conserved hypothetical protein
edge:215
CL_1806	-	P	232	fimbrial protein
edge:230
CL_1807	-	P	230	chaperone-usher secretion system usher protein
edge:223
CL_1808	-	P	228	gram-negative pili assembly chaperone, N-terminal domain
edge:154
CL_1809	-	P	228	fimbrial protein
edge:130
CL_1810	-	P	194	outer membrane protein transport protein (OMPP1/FadL/TodX)
edge:189
CL_1811	-	P	190	putative membrane protein
edge:190
CL_1812	-	P	190	FAD dependent oxidoreductase
edge:182
CL_1813	-	P	189	transcriptional regulator, TetR family
edge:170
CL_1816	+	P	194	monooxygenase, flavin-binding family
edge:194
CL_1817	+	P	194	X-Pro dipeptidyl-peptidase (S15 family)
edge:189
CL_1818	-	P	195	putative outer membrane efflux protein OprM
edge:190
CL_1819	-	P	239	RND transporter, HAE1 family
edge:236
CL_1820	-	P	239	efflux transporter, RND family, MFP subunit
edge:222
CL_1821	+	P	237	response regulator receiver domain protein
edge:230
CL_1822	+	P	236	ATPase/histidine kinase/DNA gyrase B/HSP90 domain protein
edge:214
CL_1824	-	P	226	transcriptional regulator, AraC family
edge:214
CL_1825	+	P	221	peptidase, S9A/B/C familie, catalytic domain protein
edge:201
CL_1826	+	P	205	oxidoreductase, short chain dehydrogenase/reductase family protein
edge:205
CL_1827	+	P	222	oxidoreductase, short chain dehydrogenase/reductase family protein
edge:191
CL_1833	-	P	238	transcriptional regulator, TetR family
edge:182
CL_1834	-	P	194	toxin-antitoxin system, antitoxin component, Xre family
edge:189
CL_1835	+	P	241	conserved hypothetical protein
edge:238
CL_1836	-	P	240	lipoprotein, putative
edge:240
CL_1837	-	P	241	putative 5'/3'-nucleotidase SurE
edge:239
CL_1838	-	P	242	conserved hypothetical protein
edge:241
CL_1839	-	P	241	type I secretion outer membrane protein, TolC family
edge:229
CL_1840	-	P	238	GH3 auxin-responsive promoter
edge:236
CL_1841	-	P	238	conserved hypothetical protein
edge:237
CL_1842	-	P	238	drug resistance MFS transporter, drug:H+ antiporter-2 (14 Spanner) (DHA2) family protein
edge:238
CL_1843	-	P	238	efflux pump membrane protein
edge:182
CL_1858	-	P	240	putative lipoprotein
edge:239
CL_1859	-	P	243	methylene-tetrahydrofolate reductase C-terminal
edge:240
CL_1860	-	P	243	hydrolase, NUDIX family
edge:241
CL_1861	-	P	243	nicotinate phosphoribosyltransferase, NAPRTase family
edge:241
CL_1862	-	P	242	ribose-phosphate diphosphokinase
edge:203
CL_1863	-	P	208	sulfite exporter TauE/SafE
edge:207
CL_1864	+	P	208	transcriptional regulator, AraC family
edge:207
CL_1865	-	P	207	acetyltransferase, GNAT family
edge:204
CL_1866	-	P	208	ABC transporter, ATP-binding protein
edge:207
CL_1867	-	P	208	iron chelate uptake ABC transporter, FeCT family, permease protein
edge:206
CL_1868	-	P	208	oligopeptide ABC transporter, oligopeptide-binding protein
edge:195
CL_1869	+	P	196	conserved hypothetical protein
edge:196
CL_1870	-	P	204	oxidoreductase, zinc-binding dehydrogenase family protein
edge:201
CL_1873	+	P	238	AraC-type transcriptional regulator N-terminus
edge:238
CL_1874	-	P	239	NAD binding domain of 6-phosphogluconate dehydrogenase
edge:226
CL_1875	-	P	229	transporter, major facilitator family protein
edge:220
CL_1876	-	P	229	NAD-binding protein
edge:223
CL_1877	-	P	226	LysR substrate binding domain family protein
edge:225
CL_1878	+	P	226	FAH family protein
edge:224
CL_1879	+	P	226	putative dihydroxy-acid dehydratase
edge:179
CL_1880	+	P	197	aldehyde dehydrogenase (NAD) family protein
edge:109
CL_1881	-	P	224	transcriptional regulator, TetR family
edge:223
CL_1882	+	P	225	transporter, major facilitator family protein
edge:220
CL_1883	+	P	221	auxiliary transport protein, membrane fusion protein (MFP) family protein
edge:138
CL_1891	-	P	214	conserved hypothetical protein
edge:213
CL_1892	-	P	215	conserved hypothetical protein
edge:215
CL_1893	+	P	216	LysR substrate-binding domain protein
edge:214
CL_1894	-	P	215	transporter, major facilitator family protein
edge:208
CL_1895	+	P	215	SMP-30/Gluconolaconase/LRE-like region
edge:190
CL_1896	-	P	217	transcriptional regulator, GntR family
edge:215
CL_1897	+	P	218	dicarboxylate carrier MatC domain protein
edge:218
CL_1898	+	P	218	amidohydrolase family protein
edge:216
CL_1899	+	P	219	transporter, major facilitator family protein
edge:205
CL_1900	-	P	214	conserved hypothetical protein
edge:187
CL_1905	-	P	211	transcriptional regulator, TetR family
edge:177
CL_1914	+	P	219	transcriptional regulator, TetR family
edge:218
CL_1915	+	P	219	conserved hypothetical protein
edge:214
CL_1916	+	P	214	transcriptional regulator domain protein
edge:214
CL_1917	+	P	214	pyridine nucleotide-disulfide oxidoreductase
edge:212
CL_1918	-	P	219	DJ-1/PfpI family protein
edge:218
CL_1919	+	P	219	transcriptional regulator, MerR family
edge:116
CL_1921	-	P	219	saccharopine dehydrogenase
edge:219
CL_1922	-	P	219	oxidoreductase, FAD/FMN dependent
edge:105
CL_1925	+	P	217	DJ-1/PfpI family protein
edge:109
CL_1928	-	P	217	putative lysophospholipase
edge:213
CL_1929	+	P	220	putative acetoacetate decarboxylase
edge:113
CL_1941	-	P	200	aldehyde dehydrogenase (NAD) family protein
edge:183
CL_1942	-	P	221	FAH family protein
edge:219
CL_1943	-	P	234	transporter, major facilitator family protein
edge:223
CL_1944	+	P	237	putative dihydroxy-acid dehydratase
edge:229
CL_1945	+	P	240	FCD domain protein
edge:238
CL_1946	-	P	247	conserved hypothetical protein
edge:240
CL_1947	-	P	247	LysR substrate binding domain family protein
edge:245
CL_1948	+	P	245	muconate and chloromuconate cycloisomerases
edge:245
CL_1949	+	P	245	muconolactone delta-isomerase
edge:244
CL_1950	+	P	245	catechol 1,2-dioxygenase
edge:229
CL_1951	+	P	234	3-oxoadipate CoA-transferase subunit A
edge:181
CL_1952	+	P	224	3-oxoadipate CoA-transferase subunit B
edge:178
CL_1953	+	P	225	3-oxoadipyl-CoA thiolase
edge:210
CL_1954	+	P	245	3-oxoadipate enol-lactonase
edge:209
CL_1955	+	P	213	penicillin amidase
edge:208
CL_1956	-	P	245	aldehyde dehydrogenase (NAD) family protein
edge:242
CL_1957	-	P	245	conserved hypothetical protein
edge:245
CL_1958	-	P	246	primary amine oxidase
edge:243
CL_1959	-	P	246	DNA-binding helix-turn-helix protein
edge:245
CL_1960	-	P	246	flavin reductase-like protein
edge:245
CL_1961	-	P	246	2Fe-2S iron-sulfur cluster binding domain protein
edge:246
CL_1962	-	P	246	oxidoreductase, short chain dehydrogenase/reductase family protein
edge:244
CL_1963	-	P	246	ring hydroxylating beta subunit
edge:246
CL_1964	-	P	246	putative anthranilate 1,2-dioxygenase, large subunit
edge:243
CL_1965	-	P	246	SnoaL-like domain protein
edge:246
CL_1966	-	P	246	conserved hypothetical protein
edge:246
CL_1967	-	P	246	acyl-CoA dehydrogenase, C-terminal domain protein
edge:245
CL_1968	-	P	246	amidase domain protein
edge:234
CL_1969	+	P	243	transcriptional regulator, MarR family
edge:240
CL_1970	+	P	246	transporter, major facilitator family protein
edge:230
CL_1971	+	P	245	outer membrane porin, OprD family
edge:240
CL_1972	-	P	246	KR domain protein
edge:245
CL_1973	-	P	246	phosphoglycerate mutase family protein
edge:244
CL_1974	-	P	245	phosphotransferase enzyme family protein
edge:243
CL_1975	-	P	248	acyl-CoA dehydrogenase, C-terminal domain protein
edge:246
CL_1976	+	P	248	transcriptional regulator, LysR family
edge:247
CL_1977	+	P	248	beta-ketoadipate pathway transcriptional regulator, PcaR/PcaU/PobR family
edge:247
CL_1978	-	P	247	metallo-beta-lactamase domain protein
edge:244
CL_1979	-	P	248	YeeE/YedE family protein
edge:246
CL_1980	-	P	248	YeeE/YedE family protein
edge:245
CL_1981	-	P	247	putative lipoprotein
edge:235
CL_1982	-	P	248	membrane-bound PQQ-dependent dehydrogenase, glucose/quinate/shikimate family
edge:245
CL_1983	-	P	248	carbohydrate-selective porin, OprB family
edge:246
CL_1984	-	P	249	3-dehydroshikimate dehydratase
edge:248
CL_1985	-	P	249	3-dehydroquinate dehydratase, type I
edge:249
CL_1986	-	P	249	protocatechuate 3,4-dioxygenase, alpha subunit
edge:248
CL_1987	-	P	249	protocatechuate 3,4-dioxygenase, beta subunit
edge:249
CL_1988	-	P	249	4-carboxymuconolactone decarboxylase
edge:249
CL_1989	-	P	249	4-hydroxybenzoate transporter
edge:249
CL_1990	-	P	249	3-oxoadipate enol-lactonase
edge:247
CL_1991	-	P	249	3-carboxy-cis,cis-muconate cycloisomerase
edge:213
CL_1992	-	P	232	3-oxoadipyl-CoA thiolase
edge:172
CL_1993	-	P	217	3-oxoadipate CoA-transferase subunit B
edge:174
CL_1994	-	P	235	3-oxoadipate CoA-transferase subunit A
edge:223
CL_1995	-	P	249	2-C-methyl-D-erythritol 4-phosphate cytidylyltransferase
edge:248
CL_1996	-	P	248	septum formation initiator
edge:230
CL_1997	+	P	249	conserved hypothetical protein
edge:247
CL_1998	-	P	249	phosphopyruvate hydratase
edge:248
CL_1999	-	P	249	3-deoxy-8-phosphooctulonate synthase
edge:247
CL_2000	-	P	249	CTP synthase
edge:248
CL_2001	+	P	249	putative lipoprotein
edge:243
CL_2002	+	P	248	putative metal-dependent hydrolase
edge:244
CL_2003	-	P	249	conserved hypothetical protein
edge:249
CL_2004	-	P	249	GDSL-like protein
edge:246
CL_2005	-	P	249	SnoaL-like domain protein
edge:247
CL_2006	-	P	249	pyridine nucleotide-disulfide oxidoreductase
edge:246
CL_2007	+	P	249	transcriptional regulator, PadR family
edge:249
CL_2008	+	P	249	conserved hypothetical protein
edge:246
CL_2009	-	P	249	3-deoxy-7-phosphoheptulonate synthase
edge:238
CL_2010	-	P	249	conserved hypothetical protein
edge:247
CL_2011	-	P	249	ATP-dependent Clp protease ATP-binding subunit ClpA
edge:248
CL_2012	-	P	249	ATP-dependent Clp protease adaptor protein ClpS
edge:249
CL_2013	-	P	249	conserved hypothetical protein
edge:248
CL_2014	-	P	249	N-acetyl-gamma-glutamyl-phosphate reductase
edge:248
CL_2015	+	P	249	conserved hypothetical protein
edge:244
CL_2016	-	P	249	conserved hypothetical protein
edge:249
CL_2017	-	P	249	ribose 5-phosphate isomerase A
edge:248
CL_2018	+	P	249	threonine ammonia-lyase, biosynthetic
edge:249
CL_2019	+	P	249	TrkA-N domain protein
edge:248
CL_2020	+	P	249	potassium uptake protein, TrkH family
edge:248
CL_2021	-	P	249	phospholipase A1
edge:248
CL_2022	-	P	249	peptidase M16C associated
edge:244
CL_2023	-	P	249	TonB-dependent siderophore receptor
edge:241
CL_2024	+	P	249	kinase, PfkB family
edge:248
CL_2025	+	P	249	rieske [2Fe-2S] domain protein
edge:249
CL_2026	+	P	249	conserved hypothetical protein
edge:185
CL_2029	+	P	249	cytochrome D ubiquinol oxidase, subunit I
edge:249
CL_2030	+	P	249	cytochrome d ubiquinol oxidase, subunit II
edge:204
CL_2031	+	P	210	cyd operon protein YbgT
edge:210
CL_2032	+	P	248	Cyd operon protein YbgE (Cyd_oper_YbgE)
edge:246
CL_2034	-	P	248	conserved hypothetical protein
edge:248
CL_2035	-	P	249	nitroreductase family protein
edge:243
CL_2036	-	P	249	signal recognition particle-docking protein FtsY
edge:248
CL_2037	-	P	249	putative lipoprotein
edge:248
CL_2038	-	P	249	conserved hypothetical protein
edge:248
CL_2039	+	P	249	conserved hypothetical protein
edge:238
CL_2041	+	P	248	conserved hypothetical protein
edge:245
CL_2042	+	P	248	CBS domain protein
edge:244
CL_2043	-	P	249	aminotransferase, acetylornithine/succinylornithine family
edge:249
CL_2044	+	P	249	monothiol glutaredoxin, Grx4 family
edge:224
CL_2045	-	P	247	conserved hypothetical protein
edge:246
CL_2046	+	P	249	LysR substrate binding domain family protein
edge:246
CL_2047	-	P	249	methionine aminopeptidase, type I
edge:246
CL_2048	+	P	249	branched-chain amino acid transport system II carrier protein
edge:245
CL_2049	+	P	247	conserved hypothetical protein
edge:245
CL_2051	-	P	248	conserved hypothetical protein
edge:248
CL_2052	+	P	248	conserved hypothetical protein
edge:243
CL_2053	+	P	248	phosphoenolpyruvate-protein phosphotransferase
edge:247
CL_2054	+	P	248	1-phosphofructokinase
edge:247
CL_2055	+	P	248	PTS system EIIC component
edge:209
CL_2056	-	P	209	conserved hypothetical protein
edge:196
CL_2058	+	P	246	transcriptional regulator, MarR family
edge:235
CL_2059	+	P	237	conserved hypothetical protein
edge:206
CL_2060	+	P	248	diguanylate cyclase (GGDEF) domain protein
edge:243
CL_2061	+	P	246	universal stress family protein
edge:237
CL_2062	-	P	247	quinoprotein glucose dehydrogenase B
edge:237
CL_2063	+	P	247	conserved hypothetical protein
edge:238
CL_2064	+	P	245	STAS domain protein
edge:241
CL_2065	-	P	243	peptidase families S8 and S53
edge:203
CL_2066	-	P	244	hydrolase, alpha/beta domain protein
edge:241
CL_2068	-	P	247	amino acid permease
edge:244
CL_2069	-	P	248	kynureninase
edge:245
CL_2070	+	P	245	transcriptional regulator, AsnC family
edge:241
CL_2071	+	P	245	acetyltransferase (GNAT) domain protein
edge:244
CL_2072	-	P	245	conserved hypothetical protein
edge:238
CL_2073	-	P	242	conserved hypothetical protein
edge:226
CL_2074	-	P	235	Fels-1 prophage protein-like protein
edge:230
CL_2075	+	P	248	HAD hydrolase, family IA, variant 3
edge:248
CL_2076	+	P	249	heat shock protein 15
edge:248
CL_2077	+	P	249	protein RecA
edge:248
CL_2078	+	P	249	regulatory protein RecX
edge:246
CL_2079	+	P	249	conserved hypothetical protein
edge:241
CL_2080	-	P	249	acyl-[acyl-carrier-protein]-UDP-N-acetylglucosamine O-acyltransferase
edge:249
CL_2081	-	P	249	beta-hydroxyacyl-(acyl-carrier-protein) dehydratase FabZ
edge:248
CL_2082	-	P	249	UDP-3-O-[3-hydroxymyristoyl] glucosamine N-acyltransferase
edge:248
CL_2083	-	P	249	outer membrane protein (OmpH-like)
edge:248
CL_2084	-	P	249	outer membrane protein assembly complex, YaeT protein
edge:249
CL_2085	-	P	249	RIP metalloprotease RseP
edge:248
CL_2086	-	P	249	1-deoxy-D-xylulose 5-phosphate reductoisomerase
edge:249
CL_2087	-	P	249	phosphatidate cytidylyltransferase
edge:249
CL_2088	-	P	249	di-trans,poly-cis-decaprenylcistransferase
edge:249
CL_2089	-	P	249	ribosome recycling factor
edge:249
CL_2090	-	P	249	UMP kinase
edge:248
CL_2091	-	P	249	ribosomal protein S12 methylthiotransferase RimO
edge:247
CL_2093	+	P	249	putative nitrogen regulation protein NR(II)
edge:249
CL_2094	+	P	249	nitrogen regulation protein NR(I)
edge:233
CL_2095	+	P	249	transcriptional regulator, TetR family
edge:217
CL_2096	+	P	249	ornithine carbamoyltransferase
edge:245
CL_2097	+	P	249	conserved hypothetical protein
edge:247
CL_2098	-	P	249	2-C-methyl-D-erythritol 2,4-cyclodiphosphate synthase
edge:249
CL_2099	+	P	249	conserved hypothetical protein
edge:247
CL_2100	-	P	249	FAD dependent oxidoreductase
edge:222
CL_2101	-	P	247	conserved hypothetical protein
edge:227
CL_2102	+	P	245	conserved hypothetical protein
edge:240
CL_2103	+	P	244	conserved hypothetical protein
edge:244
CL_2104	-	P	248	fumarate hydratase, class II
edge:247
CL_2105	-	P	249	putative UDP-glucose 4-epimerase
edge:249
CL_2106	+	P	249	sulfur relay protein TusD/DsrE
edge:249
CL_2107	+	P	249	conserved hypothetical protein
edge:248
CL_2108	+	P	249	conserved hypothetical protein
edge:249
CL_2109	+	P	249	sulfur relay protein, TusE/DsrC/DsvC family
edge:249
CL_2110	-	P	249	EamA-like transporter family protein
edge:247
CL_2111	+	P	249	bacterial regulatory protein, GntR family
edge:247
CL_2112	-	P	249	transcriptional regulator, HxlR family
edge:244
CL_2113	-	P	249	MoeA N-terminal region (domain I and II)
edge:246
CL_2114	-	P	249	putative molybdenum cofactor biosynthesis protein C
edge:248
CL_2115	-	P	248	molybdopterin converting factor, subunit 2
edge:248
CL_2116	-	P	248	conserved hypothetical protein
edge:247
CL_2117	-	P	248	molybdenum cofactor biosynthesis protein A
edge:246
CL_2118	-	P	248	molybdopterin oxidoreductase
edge:246
CL_2119	-	P	249	putative molybdopterin-guanine dinucleotide biosynthesis protein MobA
edge:247
CL_2120	-	P	249	putative nitrate reductase
edge:245
CL_2121	-	P	249	nitrite reductase [NAD(P)H], small subunit
edge:248
CL_2122	-	P	249	nitrite reductase [NAD(P)H], large subunit
edge:240
CL_2124	+	P	248	ANTAR domain protein
edge:245
CL_2125	+	P	248	NMT1-like family protein
edge:244
CL_2126	+	P	249	ImpB/MucB/SamB family protein
edge:249
CL_2127	+	P	249	3-dehydroquinate dehydratase, type II
edge:248
CL_2128	+	P	249	acetyl-CoA carboxylase, biotin carboxyl carrier protein
edge:249
CL_2129	+	P	249	acetyl-CoA carboxylase, biotin carboxylase subunit
edge:230
CL_2130	-	P	249	putative lipoprotein
edge:247
CL_2131	-	P	248	transporter, major facilitator family protein
edge:132
CL_2225	-	P	247	conserved hypothetical protein
edge:224
CL_2226	+	P	232	transcriptional regulator, TetR family
edge:183
CL_4184	-	P	196	conserved hypothetical protein
edge:192
CL_2227	+	P	247	PepSY domain protein
edge:243
CL_2228	+	P	248	glutamate synthase conserved domain protein
edge:244
CL_2229	-	P	249	conserved hypothetical protein
edge:249
CL_2230	-	P	249	conserved hypothetical protein
edge:248
CL_2231	-	P	249	UDP-N-acetylenolpyruvoylglucosamine reductase
edge:249
CL_2232	-	P	249	low molecular weight phosphotyrosine protein phosphatase
edge:247
CL_2233	-	P	249	Lactonase, 7-bladed beta-propeller
edge:238
CL_2234	+	P	249	alcohol dehydrogenase, iron-dependent
edge:248
CL_2235	+	P	249	acyl-CoA thioester hydrolase, YbgC/YbaW family
edge:248
CL_2236	-	P	249	phospholipase C, phosphocholine-specific
edge:236
CL_2237	-	P	249	DNA polymerase III, subunit gamma and tau
edge:245
CL_2238	-	P	249	transporter, major facilitator family protein
edge:246
CL_2239	+	P	248	transcriptional regulator, TetR family
edge:247
CL_2240	-	P	248	beta-lactamase
edge:247
CL_2241	-	P	248	MaoC like domain protein
edge:245
CL_2242	-	P	248	oxidoreductase, short chain dehydrogenase/reductase family protein
edge:247
CL_2243	+	P	248	acetyl-CoA C-acetyltransferase
edge:182
CL_2244	-	P	248	bacterial Transmembrane Pair family protein
edge:182
CL_2245	+	P	248	LysR substrate binding domain protein
edge:182
CL_2246	+	P	248	transaldolase
edge:245
CL_2247	+	P	248	translocator protein, LysE family
edge:246
CL_2248	-	P	247	transcriptional regulator, AsnC family
edge:247
CL_2249	+	P	248	benzoate transporter
edge:247
CL_2250	-	P	248	MgtC family protein
edge:242
CL_2251	-	P	247	magnesium-importing ATPase
edge:241
CL_2252	-	P	246	RDD family protein
edge:220
CL_2253	-	P	225	conserved hypothetical protein
edge:225
CL_2254	-	P	246	conserved hypothetical protein
edge:245
CL_2255	+	P	247	universal stress family protein
edge:246
CL_2256	+	P	247	ABC transporter, ATP-binding protein
edge:231
CL_2257	-	P	240	conserved hypothetical protein
edge:220
CL_2259	-	P	240	putative lipoprotein
edge:235
CL_2260	-	P	245	OmpW family protein
edge:237
CL_2261	-	P	246	TonB-dependent siderophore receptor
edge:200
CL_2262	+	P	241	acetyltransferase, GNAT family
edge:231
CL_2263	-	P	237	conserved hypothetical protein
edge:225
CL_2265	-	P	242	conserved hypothetical protein
edge:239
CL_2266	-	P	245	conserved hypothetical protein
edge:231
CL_2267	-	P	245	transporter, small conductance mechanosensitive ion channel (MscS) family protein
edge:236
CL_2269	+	P	244	TonB-dependent siderophore receptor
edge:227
CL_2270	-	P	229	transcriptional regulator, TetR family
edge:200
CL_2271	-	P	237	conserved hypothetical protein
edge:233
CL_2272	+	P	249	transcriptional regulator, AsnC family
edge:247
CL_2273	-	P	249	putative chorismate mutase
edge:242
CL_2274	-	P	248	conserved hypothetical protein
edge:245
CL_2275	-	P	249	oxidoreductase, short chain dehydrogenase/reductase family protein
edge:249
CL_2276	-	P	249	glutathione S-transferase, N-terminal domain protein
edge:229
CL_2277	-	P	249	aminopeptidase N
edge:248
CL_2278	+	P	249	conserved hypothetical protein
edge:249
CL_2279	+	P	249	conserved hypothetical protein
edge:247
CL_2280	+	P	249	putative hydroxyethylthiazole kinase
edge:246
CL_2282	-	P	249	5-carboxymethyl-2-hydroxymuconate delta isomerase
edge:248
CL_2283	-	P	249	conserved hypothetical protein
edge:247
CL_2284	+	P	249	1,3-propanediol dehydrogenase
edge:246
CL_2285	+	P	248	conserved hypothetical protein
edge:246
CL_2286	-	P	248	transcriptional regulatory protein, C-terminal domain protein
edge:247
CL_2287	+	P	248	aldehyde dehydrogenase (NAD) family protein
edge:244
CL_2288	+	P	248	ethanolamine permease
edge:247
CL_2289	+	P	248	ethanolamine ammonia-lyase, large subunit
edge:246
CL_2290	+	P	248	ethanolamine ammonia-lyase, light subunit
edge:240
CL_2291	+	P	246	class I glutamine amidotransferase
edge:235
CL_2293	-	P	249	glutamine--tRNA ligase
edge:246
CL_2294	+	P	249	peptidyl-prolyl cis-trans isomerase, cyclophilin-type
edge:249
CL_2295	+	P	249	UDP-2,3-diacylglucosamine diphosphatase
edge:243
CL_2297	+	P	247	nitroreductase family protein
edge:246
CL_2298	-	P	249	putative membrane protein
edge:202
CL_2299	-	P	248	RNA chaperone Hfq
edge:246
CL_2300	-	P	249	tRNA dimethylallyltransferase
edge:249
CL_2301	-	P	249	DNA mismatch repair protein, C-terminal domain protein
edge:247
CL_2302	-	P	249	ATPase, YjeE family
edge:247
CL_2303	+	P	249	pseudouridine synthase, RluA family
edge:248
CL_2304	+	P	248	toxin-antitoxin system, antitoxin component, ribbon-helix-helix domain protein
edge:246
CL_2305	+	P	246	toxin-antitoxin system, toxin component, GNAT family
edge:245
CL_2306	-	P	249	pseudouridine synthase
edge:245
CL_2307	-	P	247	conserved hypothetical protein
edge:238
CL_2308	+	P	248	conserved hypothetical protein
edge:246
CL_2309	-	P	249	LysR substrate binding domain protein
edge:243
CL_2310	-	P	248	conserved hypothetical protein
edge:236
CL_2311	-	P	243	conserved hypothetical protein
edge:243
CL_2312	+	P	248	transporter, major facilitator family protein
edge:247
CL_2313	-	P	248	transporter, cation channel family protein
edge:235
CL_2314	-	P	238	conserved hypothetical protein
edge:224
CL_2315	-	P	249	aconitate hydratase 2
edge:248
CL_2316	-	P	249	putative lipoprotein
edge:239
CL_2317	-	P	249	PF04357 family protein
edge:245
CL_2318	-	P	249	outer membrane protein, OMP85 family
edge:247
CL_2319	+	P	249	transporter, major facilitator family protein
edge:246
CL_2320	+	P	249	putative 2-nonaprenyl-3-methyl-6-methoxy-1,4-benzoquinol hydroxylase
edge:242
CL_2321	-	P	249	putative lipoprotein
edge:239
CL_2322	+	P	249	glutamine synthetase, catalytic domain protein
edge:248
CL_2323	-	P	249	putative KDP operon transcriptional regulatory protein KdpE
edge:246
CL_2324	-	P	249	ATPase/histidine kinase/DNA gyrase B/HSP90 domain protein
edge:249
CL_2325	-	P	249	K+-transporting ATPase, C subunit
edge:248
CL_2326	-	P	249	K+-transporting ATPase, B subunit
edge:249
CL_2327	-	P	249	K+-transporting ATPase, A subunit
edge:248
CL_2328	-	P	249	2-amino-4-hydroxy-6-hydroxymethyldihydropteridine diphosphokinase
edge:247
CL_2329	-	P	249	dihydroneopterin aldolase
edge:248
CL_2330	-	P	249	ABC1 family protein
edge:249
CL_2331	-	P	249	ThiF family protein
edge:247
CL_2332	+	P	248	flavin reductase-like protein
edge:247
CL_2333	-	P	249	AMP-binding enzyme
edge:249
CL_2334	-	P	249	putative acyl-CoA dehydrogenase
edge:247
CL_2335	-	P	249	oxidoreductase, short chain dehydrogenase/reductase family protein
edge:247
CL_2336	+	P	249	transcription regulator AraC N-terminal arabinose-binding domain protein
edge:240
CL_2339	-	P	249	protein-(glutamine-N5) methyltransferase, release factor-specific
edge:249
CL_2340	-	P	249	peptide chain release factor 1
edge:239
CL_2341	-	P	245	DJ-1/PfpI family protein
edge:241
CL_2342	+	P	243	LysR substrate binding domain family protein
edge:242
CL_2343	+	P	243	conserved hypothetical protein
edge:239
CL_2344	+	P	245	conserved hypothetical protein
edge:243
CL_2345	+	P	244	luciferase family oxidoreductase, group 1
edge:240
CL_2346	+	P	244	conserved hypothetical protein
edge:243
CL_2347	-	P	243	poly-beta-1,6-N-acetyl-D-glucosamine biosynthesis protein PgaD
edge:243
CL_2348	-	P	245	poly-beta-1,6 N-acetyl-D-glucosamine synthase
edge:243
CL_2349	-	P	245	poly-beta-1,6-N-acetyl-D-glucosamine N-deacetylase PgaB-like protein
edge:236
CL_2350	-	P	248	poly-beta-1,6 N-acetyl-D-glucosamine export porin PgaA
edge:226
CL_2351	-	P	249	conserved hypothetical protein
edge:246
CL_2352	+	P	249	pyruvate, water dikinase
edge:245
CL_2353	+	P	249	RDD family protein
edge:246
CL_2354	+	P	249	ubiquinol oxidase, subunit II
edge:249
CL_2355	+	P	249	cytOchrome o ubiquinol oxidase, subunit I
edge:249
CL_2356	+	P	249	cytOchrome o ubiquinol oxidase, subunit III
edge:249
CL_2357	+	P	249	cytOchrome o ubiquinol oxidase subunit IV
edge:240
CL_2358	+	P	249	protoheme IX farnesyltransferase
edge:247
CL_2359	+	P	249	ribosomal protein S6
edge:249
CL_2360	+	P	249	ribosomal protein S18
edge:249
CL_2361	+	P	249	ribosomal protein L9
edge:247
CL_2362	+	P	249	replicative DNA helicase
edge:247
CL_2363	+	P	249	alanine racemase
edge:247
CL_2364	-	P	248	proteasome subunit
edge:246
CL_2365	-	P	248	transglutaminase-like protein
edge:247
CL_2366	-	P	247	PF04168 domain protein
edge:247
CL_2367	-	P	249	conserved hypothetical protein
edge:240
CL_2368	+	P	249	malonate decarboxylase, epsilon subunit
edge:244
CL_2370	-	P	248	tRNA uridine 5-carboxymethylaminomethyl modification enzyme GidA
edge:245
CL_2371	+	P	247	conserved hypothetical protein
edge:247
CL_2372	+	P	249	ribosomal protein L11 methyltransferase
edge:247
CL_2373	+	P	248	MJ0042 family finger-like domain protein
edge:246
CL_2374	+	P	249	DNA-binding protein Fis
edge:249
CL_2375	+	P	249	phosphoribosylaminoimidazolecarboxamide formyltransferase/IMP cyclohydrolase
edge:248
CL_2376	+	P	249	phosphoribosylamine--glycine ligase
edge:246
CL_2377	+	P	249	NLPA lipoprotein
edge:248
CL_2378	+	P	249	ABC transporter, ATP-binding protein
edge:248
CL_2379	+	P	249	ABC transporter, permease protein
edge:248
CL_2380	+	P	248	hydroxyacylglutathione hydrolase
edge:238
CL_2381	+	P	245	conserved hypothetical protein
edge:233
CL_2382	-	P	249	C4-dicarboxylate transporter DctA
edge:230
CL_2383	-	P	246	transcriptional regulator, TetR family
edge:244
CL_2384	+	P	246	transporter, major facilitator family protein
edge:196
CL_2385	-	P	241	acetyltransferase, GNAT family
edge:238
CL_2386	-	P	240	L-sorbosone dehydrogenase
edge:223
CL_2387	+	P	230	EamA-like transporter family protein
edge:221
CL_2388	-	P	228	aspartate racemase
edge:221
CL_2389	-	P	233	PF03886 family protein
edge:232
CL_2390	-	P	236	conserved hypothetical protein
edge:235
CL_4191	-	P	235	paraquat-inducible protein A
edge:235
CL_2391	-	P	236	paraquat-inducible protein A
edge:214
CL_2394	-	P	233	putative membrane protein
edge:221
CL_2395	-	P	228	transcriptional regulator, TetR family
edge:200
CL_2397	+	P	229	proline porter II
edge:222
CL_2398	+	P	233	conserved hypothetical protein
edge:228
CL_2399	-	P	234	protein CsuE
edge:228
CL_2400	-	P	236	fimbrial usher protein
edge:233
CL_2401	-	P	236	gram-negative pili assembly chaperone, N-terminal domain protein
edge:234
CL_2402	-	P	234	spore coat protein, U domain family
edge:216
CL_2403	-	P	234	spore coat protein, U domain family
edge:227
CL_2405	-	P	234	spore coat protein, U domain family
edge:188
CL_2406	+	P	228	transcriptional regulator, TetR family
edge:215
CL_2407	-	P	241	conserved hypothetical protein
edge:238
CL_2408	-	P	244	transcriptional regulator, GntR family
edge:242
CL_2409	+	P	246	conserved hypothetical protein
edge:193
CL_2410	-	P	247	sodium/glutamate symporter
edge:236
CL_2411	+	P	246	poly(R)-hydroxyalkanoic acid synthase, class III, PhaC subunit
edge:241
CL_2412	+	P	245	AraC-like ligand binding domain protein
edge:241
CL_2413	+	P	241	translocator protein, LysE family
edge:203
CL_2414	+	P	246	conserved hypothetical protein
edge:245
CL_2415	-	P	245	sensors of blue-light using FAD
edge:237
CL_2416	-	P	246	OB domain protein
edge:244
CL_2417	-	P	247	glycosyltransferase, group 2 family protein
edge:247
CL_2418	-	P	247	ribosomal protein L11 methyltransferase-like protein
edge:246
CL_2419	-	P	247	N-acetylglucosaminylphosphatidylinositol deacetylase
edge:246
CL_2420	-	P	247	conserved hypothetical protein
edge:236
CL_2421	+	P	242	conserved hypothetical protein
edge:240
CL_2422	-	P	248	putative GABA permease
edge:248
CL_2423	-	P	248	methylmalonate-semialdehyde dehydrogenase (acylating)
edge:246
CL_2424	-	P	248	beta-alanine--pyruvate transaminase
edge:247
CL_2425	+	P	248	LysR substrate binding domain family protein
edge:194
CL_2426	-	P	249	kinase domain protein
edge:245
CL_2427	-	P	249	phospholipase, patatin family
edge:247
CL_2428	+	P	249	conserved hypothetical protein
edge:247
CL_2429	+	P	249	conserved hypothetical protein
edge:249
CL_2430	-	P	249	tRNA threonylcarbamoyl adenosine modification protein TsaD
edge:249
CL_2431	+	P	249	ribosomal protein S21
edge:249
CL_2432	+	P	249	YqeY-like protein
edge:248
CL_2433	-	P	249	peptidase, M48 family
edge:247
CL_2434	-	P	249	NADP oxidoreductase coenzyme F420-dependent
edge:248
CL_2435	-	P	249	conserved hypothetical protein
edge:247
CL_2436	-	P	249	conserved hypothetical protein
edge:249
CL_2437	-	P	249	amidophosphoribosyltransferase
edge:246
CL_2438	-	P	249	putative colicin V production protein
edge:249
CL_2439	-	P	249	dihydroorotate oxidase
edge:247
CL_2440	-	P	249	general secretion pathway protein M
edge:249
CL_2441	-	P	249	putative general secretion pathway protein L
edge:237
CL_2442	-	P	249	putative phosphohistidine phosphatase SixA
edge:245
CL_2443	-	P	249	glycerol-3-phosphate dehydrogenase [NAD(P)+]
edge:246
CL_2444	-	P	249	nitroreductase family protein
edge:249
CL_2445	+	P	249	putative lipoprotein
edge:241
CL_2446	-	P	249	ATP-dependent RNA helicase RhlB
edge:249
CL_2447	-	P	249	cold-shock DNA-binding domain protein
edge:248
CL_2448	+	P	249	conserved hypothetical protein
edge:249
CL_2449	+	P	249	alternative sigma factor RpoH
edge:249
CL_2450	+	P	249	conserved hypothetical protein
edge:248
CL_2451	+	P	248	thiamine biosynthesis protein ThiS
edge:248
CL_2452	+	P	249	thiazole biosynthesis protein ThiG
edge:191
CL_2453	-	P	192	conserved hypothetical protein
edge:188
CL_2454	-	P	248	PF03883 family protein
edge:246
CL_2455	+	P	249	conserved hypothetical protein
edge:245
CL_2456	+	P	248	putative ribonuclease Z
edge:247
CL_2457	-	P	249	Xaa-His dipeptidase
edge:247
CL_2458	-	P	249	conserved hypothetical protein
edge:248
CL_2459	-	P	249	3-phosphoshikimate 1-carboxyvinyltransferase
edge:249
CL_2460	-	P	249	chorismate mutase
edge:248
CL_2461	+	P	249	conserved hypothetical protein
edge:247
CL_2462	-	P	249	acyl-CoA dehydrogenase, C-terminal domain protein
edge:248
CL_2463	-	P	249	aerobic C4-dicarboxylate transport protein
edge:244
CL_2464	+	P	249	glycosyl transferase family, helical bundle domain protein
edge:249
CL_2465	-	P	249	conserved hypothetical protein
edge:248
CL_2466	-	P	249	NAD(+)/NADH kinase
edge:247
CL_2467	+	P	249	penicillin-binding protein 1B
edge:245
CL_2468	+	P	249	putative lipoprotein
edge:247
CL_2469	-	P	249	thiamine monophosphate synthase/TENI
edge:248
CL_2470	+	P	249	conserved hypothetical protein
edge:248
CL_2471	-	P	249	GHKL domain protein
edge:245
CL_2472	-	P	249	response regulator receiver domain protein
edge:248
CL_2473	-	P	249	conserved hypothetical protein TIGR00156
edge:248
CL_2474	-	P	249	type II/IV secretion system protein
edge:247
CL_2475	+	P	249	putative membrane protein
edge:248
CL_2476	-	P	249	methyltransferase, YaeB family
edge:248
CL_2477	+	P	249	ferredoxin--NADP(+) reductase
edge:246
CL_2478	-	P	249	phenazine biosynthesis protein PhzF family protein
edge:246
CL_2479	+	P	249	transcriptional regulator, GntR family
edge:246
CL_2480	+	P	249	peptidase, U32 family
edge:245
CL_2481	+	P	246	ferredoxin
edge:243
CL_2482	+	P	248	multidrug resistance protein, SMR family
edge:228
CL_2483	-	P	232	ABC transporter, ATP-binding protein
edge:232
CL_2484	-	P	232	histidine transport system permease protein HisM
edge:232
CL_2485	-	P	232	ABC transporter, permease protein
edge:227
CL_2486	-	P	232	lysine/arginine/ornithine ABC transporter, periplasmic lysine/arginine/ornithine-binding protein ArgT
edge:231
CL_2487	-	P	249	LysR substrate binding domain family protein
edge:247
CL_2489	+	P	249	efflux transporter, RND family, MFP subunit
edge:247
CL_2490	+	P	249	multidrug efflux pump BpeF
edge:249
CL_2491	+	P	249	outer membrane efflux protein OprC
edge:244
CL_2492	-	P	249	glycine hydroxymethyltransferase
edge:245
CL_2494	-	P	249	secretory lipase
edge:244
CL_2495	+	P	249	exonuclease
edge:248
CL_2496	+	P	249	conserved hypothetical protein
edge:205
CL_2497	+	P	249	ABC transporter, ATP-binding protein
edge:247
CL_2498	+	P	248	ABC-2 type transporter
edge:246
CL_2499	+	P	249	queuine synthase
edge:249
CL_2500	+	P	249	conserved hypothetical protein
edge:248
CL_2501	+	P	249	rod shape-determining protein RodA
edge:249
CL_2502	+	P	249	lytic murein transglycosylase B
edge:240
CL_2503	+	P	249	lipoprotein A-like protein
edge:246
CL_2504	+	P	248	conserved hypothetical protein
edge:234
CL_2506	-	P	247	AzlC protein
edge:245
CL_2507	-	P	249	AraC-like ligand binding domain protein
edge:249
CL_2508	-	P	249	conserved domain protein
edge:249
CL_2509	-	P	249	translation elongation factor Ts
edge:249
CL_2510	-	P	249	ribosomal protein S2
edge:248
CL_2511	+	P	249	methionine aminopeptidase, type I
edge:245
CL_2512	+	P	249	OmpW family protein
edge:240
CL_2513	+	P	249	transporter, major facilitator family protein
edge:248
CL_2514	+	P	249	transporter, major facilitator family protein
edge:247
CL_2515	+	P	248	conserved hypothetical protein
edge:243
CL_2516	-	P	249	pyridine nucleotide-disulfide oxidoreductase
edge:249
CL_2517	+	P	249	lipoyl synthase
edge:248
CL_2518	+	P	249	domain
edge:246
CL_2519	+	P	249	carboxymuconolactone decarboxylase family protein
edge:249
CL_2520	-	P	249	peptidase, C39 domain protein
edge:248
CL_2521	+	P	249	adenosylhomocysteinase
edge:246
CL_2522	+	P	249	methylenetetrahydrofolate reductase (NAD(P)H)
edge:246
CL_2523	+	P	249	RNA methyltransferase, RsmE family
edge:234
CL_2524	+	P	249	PAS domain S-box protein
edge:237
CL_2525	+	P	249	malate dehydrogenase (oxaloacetate-decarboxylating)
edge:248
CL_2526	+	P	249	multifunctional tRNA nucleotidyl transferase/2'3'-cyclic phosphodiesterase/2'nucleotidase/phosphatase
edge:231
CL_2527	-	P	249	putative periplasmic serine peptidase DegS
edge:248
CL_2528	+	P	249	dinuclear metal center protein, YbgI/SA1388 family
edge:248
CL_2529	+	P	249	superoxide dismutase [Fe]
edge:228
CL_2530	+	P	249	conserved hypothetical protein
edge:246
CL_2531	-	P	247	conserved hypothetical protein
edge:246
CL_2532	-	P	249	secretory lipase domain protein
edge:248
CL_2533	-	P	249	4-hydroxybenzoate polyprenyl transferase
edge:248
CL_2534	-	P	248	chorismate lyase
edge:243
CL_2535	-	P	249	glutamine synthetase, type I
edge:239
CL_2536	+	P	248	amino acid/peptide transporter
edge:246
CL_2537	+	P	248	peptidase, M24 family
edge:193
CL_2538	+	P	248	para-aminobenzoate/anthranilate synthase glutamine amidotransferase component II
edge:245
CL_2539	-	P	249	peptidase family M1
edge:241
CL_2540	-	P	249	TonB-dependent receptor
edge:247
CL_2541	+	P	249	anthranilate phosphoribosyltransferase
edge:249
CL_2542	+	P	249	indole-3-glycerol phosphate synthase
edge:249
CL_2543	+	P	249	Smr domain protein
edge:243
CL_2544	-	P	247	xanthine dehydrogenase accessory protein XdhC
edge:244
CL_2545	-	P	249	xanthine dehydrogenase, molybdopterin binding subunit
edge:243
CL_2546	-	P	249	xanthine dehydrogenase, small subunit
edge:247
CL_2547	+	P	249	GTP cyclohydrolase I
edge:134
CL_2549	+	P	248	beta-lactamase
edge:236
CL_2550	-	P	249	PF13387 domain protein
edge:242
CL_2551	-	P	249	conserved hypothetical protein
edge:247
CL_2552	-	P	249	PF05675 family protein
edge:249
CL_2553	-	P	249	uroporphyrinogen decarboxylase
edge:247
CL_2554	+	P	249	ErfK/YbiS/YcfS/YnhG
edge:244
CL_2555	-	P	247	isochorismate synthase
edge:227
CL_2556	-	P	246	4'-phosphopantetheinyl transferase family protein
edge:244
CL_2557	-	P	247	thioesterase domain protein
edge:246
CL_2558	-	P	247	ABC transporter, ATP-binding protein
edge:244
CL_2559	-	P	247	ABC transporter, ATP-binding protein
edge:239
CL_2560	-	P	239	conserved hypothetical protein
edge:239
CL_2561	-	P	247	putative histidine decarboxylase
edge:245
CL_2562	-	P	247	phosphopantetheine attachment domain protein
edge:247
CL_2563	-	P	248	(2,3-dihydroxybenzoyl)adenylate synthase
edge:246
CL_2564	+	P	247	nonribosomal peptide synthase
edge:243
CL_2565	+	P	247	rhizobactin siderophore biosynthesis family protein
edge:237
CL_2566	-	P	247	TonB-dependent siderophore receptor
edge:246
CL_2567	-	P	247	periplasmic binding protein
edge:247
CL_2568	-	P	247	putative ferrichrome transport ATP-binding protein FhuC
edge:246
CL_2569	-	P	246	iron chelate uptake ABC transporter, FeCT family, permease protein
edge:245
CL_2570	-	P	247	iron chelate uptake ABC transporter, FeCT family, permease protein
edge:221
CL_2571	-	P	221	conserved hypothetical protein
edge:216
CL_2572	+	P	247	condensation domain protein
edge:244
CL_2573	-	P	247	AMP-binding enzyme
edge:239
CL_2574	+	P	247	siderophore-interacting FAD-binding domain protein
edge:246
CL_2575	-	P	247	YheO-like protein
edge:243
CL_2576	+	P	248	serine/threonine dehydratase
edge:243
CL_2577	+	P	248	pirin
edge:224
CL_2579	-	P	234	transcriptional regulator, TetR family
edge:120
CL_2608	-	P	193	conserved hypothetical protein
edge:190
CL_2609	-	P	249	carbon starvation protein
edge:248
CL_2610	-	P	249	translation elongation factor P
edge:249
CL_2611	+	P	249	lysine-2,3-aminomutase-related protein
edge:247
CL_2612	+	P	248	conserved hypothetical protein
edge:242
CL_2613	+	P	248	cyclic diguanylate phosphodiesterase (EAL) domain protein
edge:247
CL_2614	-	P	248	ribosomal protein L31
edge:246
CL_2615	-	P	249	transporter, bile acid/Na+ symporter family protein
edge:249
CL_2616	-	P	249	lactoylglutathione lyase
edge:249
CL_2617	-	P	249	putative membrane protein
edge:248
CL_2618	+	P	249	lon protease S16 C-terminal proteolytic domain protein
edge:240
CL_2619	-	P	249	LysR substrate binding domain family protein
edge:248
CL_2620	-	P	249	peptidase, M23 family
edge:247
CL_2621	-	P	249	5'/3'-nucleotidase SurE
edge:248
CL_2622	+	P	248	conserved hypothetical protein
edge:247
CL_2623	+	P	249	conserved hypothetical protein
edge:248
CL_2624	+	P	249	serine-type D-Ala-D-Ala carboxypeptidase
edge:248
CL_2625	+	P	249	bacterial transferase hexapeptide (three repeats) repeat protein
edge:249
CL_2626	+	P	249	hydrolase, NUDIX family
edge:248
CL_2627	+	P	249	tRNA (5-methylaminomethyl-2-thiouridylate)-methyltransferase
edge:247
CL_2628	+	P	249	conserved hypothetical protein
edge:249
CL_2629	+	P	249	adenylosuccinate lyase
edge:247
CL_2630	+	P	249	putative membrane protein
edge:239
CL_2631	-	P	249	conserved hypothetical protein
edge:246
CL_2632	-	P	249	putative signal peptide peptidase SppA, 36K type
edge:247
CL_2633	-	P	249	phosphate ABC transporter, ATP-binding protein
edge:246
CL_2634	-	P	249	phosphate ABC transporter, permease protein PstA
edge:248
CL_2635	-	P	249	phosphate ABC transporter, permease protein PstC
edge:246
CL_2636	-	P	249	phosphate ABC transporter, phosphate-binding protein
edge:245
CL_2637	-	P	249	amino acid permease
edge:247
CL_2638	-	P	249	thiamine pyrophosphate enzyme, N-terminal TPP binding domain protein
edge:248
CL_2639	+	P	248	transcriptional regulator, AsnC family
edge:247
CL_2640	-	P	249	aldehyde dehydrogenase (NAD) family protein
edge:248
CL_2641	-	P	249	diaminobutyrate decarboxylase
edge:244
CL_2642	-	P	249	2,4-diaminobutyrate 4-transaminase
edge:243
CL_2643	+	P	249	conserved hypothetical protein
edge:213
CL_2644	-	P	214	transcriptional regulator, TetR family
edge:212
CL_2645	+	P	214	conserved hypothetical protein
edge:213
CL_2646	-	P	249	stearoyl-CoA 9-desaturase
edge:249
CL_2647	-	P	249	oxidoreductase NAD-binding domain protein
edge:248
CL_2648	+	P	249	transcriptional regulator, TetR family
edge:246
CL_2649	+	P	249	conserved hypothetical protein
edge:241
CL_2650	-	P	249	ATP-dependent helicase HepA
edge:248
CL_2651	-	P	249	putative pseudouridine synthase A
edge:248
CL_2652	-	P	249	conserved hypothetical protein
edge:246
CL_2653	-	P	249	glutamate-1-semialdehyde-2,1-aminomutase
edge:249
CL_2654	-	P	249	thiamine-phosphate pyrophosphorylase
edge:243
CL_2655	-	P	249	conserved hypothetical protein
edge:247
CL_2656	+	P	249	CHAD domain protein
edge:225
CL_2657	-	P	249	conserved hypothetical protein
edge:248
CL_2658	+	P	249	conserved hypothetical protein
edge:246
CL_2659	-	P	249	peptidase, M16 family
edge:248
CL_2660	-	P	249	phenazine biosynthesis protein, PhzF family
edge:246
CL_2661	-	P	249	transporter, dicarboxylate/amino acid:cation Na+/H+ symporter family protein
edge:247
CL_2662	-	P	249	LysR substrate binding domain family protein
edge:248
CL_2663	+	P	249	conserved hypothetical protein
edge:244
CL_2664	+	P	244	conserved hypothetical protein
edge:241
CL_2665	+	P	244	conserved hypothetical protein
edge:238
CL_2666	-	P	247	isocitrate dehydrogenase, NADP-dependent
edge:244
CL_2667	+	P	249	putative ribosomal large subunit pseudouridine synthase E
edge:236
CL_2668	-	P	249	isocitrate dehydrogenase, NADP-dependent
edge:249
CL_2669	-	P	249	peptidase, M61 (glycyl aminopeptidase) family protein
edge:244
CL_2670	+	P	249	serine-type D-Ala-D-Ala carboxypeptidase
edge:236
CL_2671	+	P	249	putative NADH dehydrogenase
edge:246
CL_2672	+	P	249	peptidyl-prolyl cis-trans isomerase, FKBP-type
edge:248
CL_2673	+	P	249	FAD binding domain of DNA photolyase
edge:241
CL_2674	+	P	247	conserved hypothetical protein
edge:244
CL_2675	+	P	247	conserved hypothetical protein
edge:247
CL_2676	+	P	247	glycosyltransferase, group 2 family protein
edge:245
CL_2677	+	P	246	conserved hypothetical protein
edge:244
CL_2678	+	P	246	conserved hypothetical protein
edge:239
CL_2679	-	P	246	UDP-N-acetylglucosamine 2-epimerase
edge:246
CL_2680	-	P	246	conserved hypothetical protein
edge:236
CL_2681	+	P	249	VIT family protein
edge:246
CL_2682	+	P	249	thiazole biosynthesis protein ThiG-like protein
edge:248
CL_2683	-	P	249	tRNA-dihydrouridine synthase B
edge:238
CL_2751	+	P	249	conserved hypothetical protein
edge:248
CL_2752	+	P	248	HAD hydrolase, family IB
edge:247
CL_2753	-	P	249	glutamate 5-kinase
edge:248
CL_2754	-	P	249	Obg family GTPase CgtA
edge:246
CL_2755	-	P	249	conserved hypothetical protein
edge:248
CL_2756	-	P	249	conserved hypothetical protein
edge:245
CL_2757	-	P	249	glyceraldehyde-3-phosphate dehydrogenase, type I
edge:242
CL_2758	-	P	249	protein RarD
edge:248
CL_2759	-	P	249	putative outer membrane lipoprotein blc
edge:249
CL_2760	-	P	249	excinuclease ABC subunit B
edge:247
CL_2761	+	P	249	conserved hypothetical protein
edge:243
CL_2762	+	P	248	diguanylate cyclase (GGDEF) domain protein
edge:241
CL_2763	-	P	246	conserved hypothetical protein
edge:246
CL_2764	+	P	249	aspartate transaminase
edge:242
CL_2765	-	P	247	S-(hydroxymethyl)glutathione synthase
edge:246
CL_2766	+	P	249	conserved domain protein
edge:248
CL_2767	-	P	248	conserved hypothetical protein
edge:243
CL_2768	-	P	249	oxidoreductase, short chain dehydrogenase/reductase family protein
edge:237
CL_2769	-	P	249	tRNA-(ms[2]io[6]A)-hydroxylase
edge:247
CL_2770	-	P	249	pyridoxine 5'-phosphate synthase
edge:246
CL_2771	-	P	249	DNA repair protein RecO
edge:248
CL_2772	-	P	249	putative lipoprotein
edge:248
CL_2773	-	P	249	GTP-binding protein Era
edge:249
CL_2774	-	P	249	ribonuclease III
edge:249
CL_2775	-	P	249	conserved hypothetical protein
edge:247
CL_2776	-	P	249	signal peptidase I
edge:246
CL_2777	-	P	249	GTP-binding protein LepA
edge:246
CL_2778	-	P	249	thioesterase family protein
edge:248
CL_2779	-	P	249	serine protease MucD
edge:246
CL_2780	+	P	249	L-aspartate oxidase
edge:248
CL_2781	-	P	249	thioesterase family protein
edge:249
CL_2782	-	P	249	thymidylate kinase
edge:249
CL_2783	-	P	249	conserved hypothetical protein, YceG family
edge:249
CL_2784	-	P	249	aminodeoxychorismate lyase
edge:246
CL_2785	+	P	249	sulfate ABC transporter, sulfate-binding protein
edge:247
CL_2786	+	P	249	conserved hypothetical protein
edge:172
CL_2787	+	P	249	sulfate ABC transporter, permease protein CysT
edge:170
CL_2788	-	P	247	hypothetical protein
edge:170
CL_2789	+	P	249	sulfate ABC transporter, permease protein CysW
edge:248
CL_2790	+	P	249	sulfate ABC transporter, ATP-binding protein
edge:249
CL_2791	+	P	249	transcriptional regulator CysB-like protein
edge:242
CL_2792	-	P	249	conserved hypothetical protein
edge:247
CL_2793	+	P	249	2,3,4,5-tetrahydropyridine-2,6-dicarboxylate N-succinyltransferase
edge:249
CL_2794	+	P	249	radical SAM domain protein
edge:249
CL_2795	+	P	249	queuosine biosynthesis protein QueC
edge:249
CL_2796	+	P	249	conserved hypothetical protein
edge:248
CL_2797	+	P	249	MJ0570-related uncharacterized domain protein
edge:249
CL_2798	+	P	249	antioxidant, AhpC/TSA family
edge:248
CL_2799	+	P	249	cysteine-rich secretory family protein
edge:248
CL_2800	-	P	249	cytidyltransferase-related domain protein
edge:249
CL_2801	+	P	249	enoyl-CoA hydratase/isomerase family protein
edge:248
CL_2802	-	P	249	conserved hypothetical protein
edge:247
CL_2803	-	P	247	conserved hypothetical protein
edge:246
CL_2805	-	P	249	drug resistance transporter, Bcr/CflA family protein
edge:246
CL_2806	-	P	249	phosphoribosylformylglycinamidine synthase
edge:249
CL_2807	+	P	249	putative dGTPase
edge:249
CL_2808	+	P	249	Holliday junction DNA helicase RuvA
edge:247
CL_2809	+	P	249	Holliday junction DNA helicase RuvB
edge:247
CL_2810	+	P	249	amidohydrolase
edge:249
CL_2811	+	P	249	tol-pal system-associated acyl-CoA thioesterase
edge:249
CL_2812	+	P	249	protein TolQ
edge:249
CL_2813	+	P	249	protein TolR
edge:248
CL_2814	+	P	249	protein TolA
edge:244
CL_2815	+	P	249	Tol-Pal system beta propeller repeat protein TolB
edge:249
CL_2816	+	P	249	peptidoglycan-associated lipoprotein
edge:248
CL_2817	-	P	248	conserved hypothetical protein
edge:247
CL_2818	+	P	249	fructose-1,6-bisphosphatase
edge:248
CL_2819	+	P	249	RNA methyltransferase, TrmH family
edge:248
CL_2820	+	P	249	sigma-70, region 4
edge:249
CL_2821	+	P	249	conserved hypothetical protein
edge:249
CL_2822	+	P	249	conserved hypothetical protein
edge:240
CL_2823	-	P	246	conserved hypothetical protein
edge:218
CL_2824	-	P	249	conserved hypothetical protein
edge:245
CL_2825	-	P	249	DnaA regulatory inactivator Hda
edge:249
CL_2826	-	P	249	membrane lipofamily protein
edge:248
CL_2827	+	P	249	phosphoribosylformylglycinamidine cyclo-ligase
edge:249
CL_2828	+	P	249	phosphoribosylglycinamide formyltransferase
edge:248
CL_2829	-	P	249	conserved hypothetical protein
edge:247
CL_2830	-	P	249	signal peptide peptidase SppA, 36K type
edge:247
CL_2831	+	P	249	lipid A biosynthesis (KDO)2-(lauroyl)-lipid IVA acyltransferase
edge:248
CL_2832	-	P	249	DNA internalization competence protein ComEC/Rec2-like protein
edge:247
CL_2833	-	P	249	lipoprotein ABC transporter, ATP-binding protein
edge:249
CL_2834	-	P	249	lipoprotein releasing system, transmembrane protein, LolC/E family
edge:244
CL_2835	-	P	249	putative membrane protein
edge:249
CL_2836	-	P	249	YaiI/YqxD family protein
edge:243
CL_2837	+	P	249	conserved hypothetical protein
edge:244
CL_2839	-	P	249	phosphoserine transaminase
edge:189
CL_2840	+	P	189	conserved hypothetical protein
edge:188
CL_2841	+	P	249	outer membrane efflux protein
edge:248
CL_2842	+	P	249	auxiliary transport protein, membrane fusion protein (MFP) family protein
edge:248
CL_2843	+	P	249	conserved hypothetical protein
edge:243
CL_2844	+	P	248	ABC-2 type transporter
edge:242
CL_2845	+	P	248	YdjC-like protein
edge:248
CL_2846	+	P	248	glycosyltransferase, group 2 family protein
edge:247
CL_2847	+	P	248	GtrA-like protein
edge:247
CL_2848	+	P	249	dolichyl-phosphate-mannose-protein mannosyltransferase
edge:248
CL_2849	-	P	249	DNA gyrase, A subunit
edge:243
CL_2850	-	P	249	electron transfer flavoprotein FAD-binding domain protein
edge:248
CL_2851	-	P	249	electron transfer flavoprotein domain protein
edge:245
CL_2852	-	P	248	putative tyrosine recombinase XerC
edge:247
CL_2853	+	P	249	translocator protein, LysE family
edge:248
CL_2854	-	P	249	diaminopimelate epimerase
edge:248
CL_2855	-	P	249	diaminopimelate decarboxylase
edge:249
CL_2856	-	P	249	putative lipoprotein
edge:248
CL_2857	-	P	249	amino acid permease
edge:239
CL_2858	-	P	239	conserved hypothetical protein
edge:238
CL_2859	+	P	249	DNA repair protein RadA
edge:247
CL_2860	+	P	248	conserved hypothetical protein
edge:221
CL_2861	-	P	249	lysyl-tRNA synthetase-like protein GenX
edge:248
CL_2862	-	P	249	putative erythronate-4-phosphate dehydrogenase
edge:249
CL_2863	-	P	249	conserved hypothetical protein
edge:248
CL_2864	-	P	248	formate dehydrogenase family accessory protein FdhD
edge:247
CL_2865	-	P	248	oxidoreductase alpha (molybdopterin) subunit
edge:241
CL_2866	+	P	248	glycerate kinase
edge:241
CL_2867	-	P	242	transcriptional regulator, TetR family
edge:242
CL_2868	+	P	245	oxidoreductase, short chain dehydrogenase/reductase family protein
edge:244
CL_2869	+	P	247	nitroreductase family protein
edge:218
CL_2872	-	P	225	transcriptional regulator, TetR family
edge:155
CL_2875	-	P	247	non-ribosomal peptide synthetase terminal domain of unknown function
edge:227
CL_2876	+	P	246	conserved hypothetical protein
edge:229
CL_2877	-	P	248	transcription elongation factor GreB
edge:248
CL_2878	+	P	248	transglycosylase SLT domain protein
edge:247
CL_2879	-	P	248	conserved hypothetical protein
edge:247
CL_2880	-	P	249	PP-loop family protein
edge:247
CL_2881	+	P	249	transglycosylase SLT domain protein
edge:247
CL_2882	+	P	249	HtpX N-terminus
edge:249
CL_2883	-	P	249	conserved hypothetical protein
edge:249
CL_2884	-	P	249	RND transporter, HAE1 family
edge:246
CL_2885	+	P	249	glycerophosphodiester phosphodiesterase family protein
edge:245
CL_2886	-	P	249	metallo-beta-lactamase domain protein
edge:248
CL_2887	+	P	249	prokaryotic diacylglycerol kinase
edge:241
CL_2888	-	P	249	chaperonin GroL
edge:247
CL_2889	-	P	249	chaperonin GroS
edge:186
CL_2890	-	P	206	type I secretion C-terminal target domain (VC_A0849 subclass)
edge:139
CL_2891	-	P	248	Ser/Thr phosphatase family protein
edge:245
CL_2892	-	P	249	diacylglycerol kinase catalytic domain (presumed)
edge:239
CL_2893	+	P	249	phosphoenolpyruvate carboxykinase (GTP)
edge:248
CL_2894	-	P	249	glycerol-3-phosphate dehydrogenase
edge:247
CL_2895	-	P	249	glycerol kinase
edge:247
CL_2896	+	P	249	alpha-ketoglutarate permease
edge:249
CL_2897	+	P	249	putative lipoprotein
edge:248
CL_2898	-	P	249	ribosomal protein L11 methyltransferase
edge:249
CL_2899	-	P	249	tetrahydrofolate dehydrogenase/cyclohydrolase, NAD(P)-binding domain protein
edge:235
CL_2900	-	P	249	Tat (twin-arginine translocation) pathway signal sequence
edge:231
CL_2901	+	P	247	conserved hypothetical protein
edge:245
CL_2902	-	P	249	conserved hypothetical protein
edge:248
CL_2903	-	P	249	dihydropteroate synthase
edge:249
CL_2904	-	P	249	ATP-dependent metallopeptidase HflB
edge:249
CL_2905	-	P	249	ribosomal RNA large subunit methyltransferase J
edge:249
CL_2906	+	P	249	RNA-binding protein, YhbY family
edge:249
CL_2907	+	P	249	conserved hypothetical protein
edge:249
CL_2908	-	P	249	conserved hypothetical protein
edge:248
CL_2909	+	P	249	carbamoyl-phosphate synthase, small subunit
edge:248
CL_2910	+	P	249	carbamoyl-phosphate synthase, large subunit
edge:235
CL_2911	+	P	249	transcription elongation factor GreA
edge:247
CL_2912	+	P	248	bacterial transferase hexapeptide repeat protein
edge:247
CL_2913	+	P	248	universal stress family protein
edge:248
CL_2914	-	P	248	methylated-DNA-[protein]-cysteine S-methyltransferase, DNA-binding domain protein
edge:246
CL_2915	+	P	249	conserved hypothetical protein
edge:247
CL_2916	-	P	248	bacterial capsule synthesis protein
edge:235
CL_2917	-	P	245	conserved domain protein
edge:84
CL_2919	-	P	248	transporter, monovalent cation:proton antiporter-2 (CPA2) family protein
edge:247
CL_2920	-	P	248	conserved hypothetical protein
edge:247
CL_2921	-	P	248	hypothetical protein
edge:247
CL_2922	+	P	249	tryptophan--tRNA ligase
edge:243
CL_2923	-	P	249	succinate-CoA ligase, alpha subunit
edge:248
CL_2924	-	P	249	succinate-CoA ligase, beta subunit
edge:248
CL_2925	-	P	249	dihydrolipoyl dehydrogenase
edge:247
CL_2926	-	P	249	dihydrolipoyllysine-residue succinyltransferase, E2 component of oxoglutarate dehydrogenase (succinyl-transferring) complex
edge:249
CL_2927	-	P	249	oxoglutarate dehydrogenase (succinyl-transferring), E1 component
edge:246
CL_2929	-	P	249	succinate dehydrogenase iron-sulfur subunit
edge:247
CL_2930	-	P	249	succinate dehydrogenase, flavoprotein subunit
edge:248
CL_2931	-	P	249	succinate dehydrogenase, hydrophobic membrane anchor protein
edge:249
CL_2932	-	P	249	succinate dehydrogenase, cytochrome b556 subunit
edge:242
CL_2933	+	P	249	citrate (Si)-synthase
edge:246
CL_2934	-	P	249	conserved hypothetical protein
edge:248
CL_2935	+	P	249	rhodanese-like protein
edge:234
CL_2938	-	P	249	YecA family protein
edge:249
CL_2939	-	P	249	conserved hypothetical protein
edge:185
CL_2940	+	P	188	conserved hypothetical protein
edge:188
CL_2941	+	P	249	RNA polymerase sigma factor RpoD
edge:247
CL_2942	+	P	249	conserved hypothetical protein
edge:248
CL_2943	+	P	249	lipoyl(octanoyl) transferase
edge:247
CL_2944	+	P	249	conserved hypothetical protein
edge:249
CL_2945	+	P	249	alcohol dehydrogenase, iron-dependent
edge:248
CL_2946	+	P	249	amino acid permease
edge:245
CL_2947	-	P	248	conserved hypothetical protein
edge:246
CL_2948	+	P	247	transcriptional regulator, HxlR family
edge:247
CL_2949	-	P	249	putative tRNA (cytidine(34)-2'-O)-methyltransferase
edge:247
CL_2950	-	P	249	uroporphyrinogen-III C-methyltransferase
edge:247
CL_2951	-	P	249	serine--tRNA ligase
edge:249
CL_2952	-	P	249	putative lipoprotein
edge:247
CL_2953	-	P	249	outer membrane lipoprotein carrier protein LolA
edge:249
CL_2954	-	P	249	ribosomal protein L27
edge:249
CL_2955	-	P	249	ribosomal protein L21
edge:249
CL_2956	+	P	249	polyprenyl synthetase
edge:249
CL_2957	+	P	249	site-specific recombinase family protein
edge:246
CL_2958	+	P	248	PAP2 family protein
edge:247
CL_2959	+	P	249	putative acriflavine resistance protein A
edge:249
CL_2960	+	P	249	RND transporter, hydrophobe/amphiphile efflux-1 (HAE1) family protein
edge:247
CL_2961	+	P	249	putative outer membrane efflux protein OprM
edge:248
CL_2962	+	P	249	conserved hypothetical protein
edge:249
CL_2963	+	P	249	heavy-metal-binding domain protein
edge:248
CL_2964	-	P	248	SnoaL-like domain protein
edge:247
CL_2965	-	P	249	KR domain protein
edge:247
CL_2966	-	P	249	conserved hypothetical protein
edge:247
CL_2967	+	P	249	valine--tRNA ligase
edge:230
CL_2969	-	P	248	DnaJ domain protein
edge:247
CL_2970	-	P	249	transporter, auxin efflux carrier (AEC) family protein
edge:247
CL_2971	+	P	247	LysR substrate-binding domain protein
edge:241
CL_2972	+	P	248	ammonium Transporter Family
edge:237
CL_2973	+	P	248	conserved hypothetical protein
edge:246
CL_2974	-	P	248	ATPase/histidine kinase/DNA gyrase B/HSP90 domain protein
edge:247
CL_2975	-	P	248	response regulator receiver domain protein
edge:215
CL_2976	-	P	236	putative phosphoethanolamine transferase EptA
edge:179
CL_2977	-	P	249	Tat (twin-arginine translocation) pathway signal sequence
edge:243
CL_2978	-	P	249	transporter, major facilitator family protein
edge:248
CL_2979	+	P	249	acyltransferase
edge:247
CL_2980	+	P	249	phospholipase, patatin family
edge:247
CL_2981	+	P	249	nodulation efficiency protein D
edge:249
CL_2982	+	P	249	SPFH/Band 7/PHB domain protein
edge:242
CL_2983	-	P	247	conserved hypothetical protein
edge:247
CL_2984	-	P	249	polyprenyl synthetase
edge:242
CL_2985	-	P	249	probable AcnD-accessory protein PrpF
edge:205
CL_2986	+	P	205	conserved hypothetical protein
edge:204
CL_2987	+	P	249	amino acid permease
edge:208
CL_2988	-	P	248	DJ-1/PfpI domain protein
edge:245
CL_2989	-	P	249	NAD(P)H quinone oxidoreductase, PIG3 family
edge:249
CL_2990	-	P	249	AraC-type transcriptional regulator N-terminal
edge:248
CL_2991	-	P	249	undecaprenyl-diphosphatase UppP
edge:243
CL_2992	+	P	249	PaaX-like protein
edge:245
CL_2993	+	P	249	stearoyl-CoA 9-desaturase
edge:247
CL_2994	-	P	249	transcriptional regulator, AraC family
edge:247
CL_2995	+	P	249	flavodoxin-like protein
edge:238
CL_2996	+	P	249	outer membrane protein transport protein (OMPP1/FadL/TodX)
edge:247
CL_2997	-	P	249	phosphoserine phosphatase/homoserine phosphotransferase bifunctional protein
edge:248
CL_2998	+	P	249	phosphoadenosine phosphosulfate reductase
edge:245
CL_2999	+	P	249	wax ester synthase/acyl-CoA:diacylglycerol acyltransferase
edge:247
CL_3000	-	P	247	conserved hypothetical protein
edge:243
CL_3001	-	P	249	S1 RNA binding domain protein
edge:248
CL_3002	-	P	249	septum formation protein Maf
edge:246
CL_3003	-	P	248	rod shape-determining protein MreD
edge:248
CL_3004	-	P	249	rod shape-determining protein MreC
edge:248
CL_3005	-	P	249	cell division protein FtsA
edge:249
CL_3006	+	P	249	glutamyl-tRNA(Gln) amidotransferase, C subunit
edge:249
CL_3007	+	P	249	aspartyl/glutamyl-tRNA amidotransferase subunit A
edge:248
CL_3008	+	P	249	aspartyl/glutamyl-tRNA(Asn/Gln) amidotransferase, B subunit
edge:231
CL_3010	+	P	249	intracellular protease, PfpI family
edge:249
CL_3011	-	P	249	conserved hypothetical protein
edge:246
CL_3012	-	P	246	conserved hypothetical protein
edge:245
CL_3013	+	P	248	conserved hypothetical protein
edge:241
CL_3014	-	P	249	transport protein
edge:244
CL_3015	-	P	249	threonine dehydratase
edge:247
CL_3016	-	P	249	phospholipase, patatin family
edge:247
CL_3017	-	P	249	amino acid carrier protein
edge:246
CL_3018	-	P	246	conserved hypothetical protein
edge:245
CL_3019	-	P	248	conserved hypothetical protein
edge:247
CL_3020	+	P	249	nitroreductase family protein
edge:249
CL_3021	-	P	249	drug resistance transporter, Bcr/CflA family
edge:248
CL_3022	+	P	249	hypothetical membrane protein, TIGR01666
edge:246
CL_3023	+	P	249	conserved hypothetical protein
edge:248
CL_3024	+	P	249	flavodoxin
edge:248
CL_3025	+	P	249	conserved hypothetical protein
edge:183
CL_3026	-	P	249	ErfK/YbiS/YcfS/YnhG
edge:239
CL_3027	-	P	248	conserved hypothetical protein
edge:248
CL_3028	+	P	249	PF08907 domain protein
edge:247
CL_3029	+	P	249	entericidin EcnA/B family protein
edge:249
CL_3030	+	P	249	succinyl-diaminopimelate desuccinylase
edge:241
CL_3031	-	P	247	conserved hypothetical protein
edge:245
CL_3032	-	P	248	Hpt domain protein
edge:243
CL_3033	-	P	249	methyl-accepting chemotaxis protein signaling domain protein
edge:248
CL_3034	-	P	249	CheW-like protein
edge:249
CL_3035	-	P	249	response regulator receiver domain protein
edge:249
CL_3036	-	P	249	response regulator receiver domain protein
edge:236
CL_3037	+	P	249	conserved hypothetical protein
edge:245
CL_3038	+	P	249	efflux transporter, RND family, MFP subunit
edge:249
CL_3039	+	P	249	RND transporter, HAE1 family
edge:248
CL_3040	+	P	249	proline--tRNA ligase
edge:246
CL_3041	-	P	248	conserved hypothetical protein
edge:242
CL_3042	-	P	246	putative alkylphosphonate utilization operon protein PhnA
edge:241
CL_3043	-	P	246	conserved hypothetical protein
edge:246
CL_3044	-	P	248	putative toxin-antitoxin system, toxin component
edge:248
CL_3045	+	P	249	folate-binding protein YgfZ
edge:246
CL_3046	+	P	249	thioredoxin-like domain protein
edge:249
CL_3047	+	P	249	Sel1 repeat protein
edge:249
CL_3048	-	P	249	transporter, auxin efflux carrier domain protein
edge:248
CL_3049	-	P	249	oxidoreductase, FAD/FMN-binding
edge:217
CL_3050	-	P	244	putative TonB-dependent receptor yncD
edge:232
CL_3051	-	P	249	DNA-3-methyladenine glycosylase
edge:249
CL_3052	+	P	249	DNA-formamidopyrimidine glycosylase
edge:248
CL_3053	+	P	248	PPIC-type PPIASE domain protein
edge:248
CL_3054	-	P	249	AIG2-like family protein
edge:248
CL_3055	-	P	249	large conductance mechanosensitive channel protein
edge:246
CL_3057	-	P	249	GTP-binding protein TypA/BipA
edge:249
CL_3058	+	P	249	xanthine permease
edge:249
CL_3059	+	P	249	methyltransferase small domain protein
edge:249
CL_3060	+	P	249	lysine-specific permease
edge:247
CL_3061	+	P	248	conserved hypothetical protein
edge:246
CL_3062	+	P	248	conserved hypothetical protein
edge:235
CL_3063	-	P	249	OmpA family protein
edge:246
CL_3064	+	P	249	conserved hypothetical protein
edge:248
CL_3065	+	P	249	acetyl-CoA C-acetyltransferase
edge:245
CL_3066	+	P	248	3-demethylubiquinone-9 3-methyltransferase domain protein
edge:248
CL_3067	-	P	249	multidrug resistance protein, SMR family
edge:246
CL_3068	-	P	249	conserved hypothetical protein
edge:249
CL_3069	-	P	249	nitrite/sulfite reductase ferredoxin domain protein
edge:249
CL_3070	-	P	249	membrane-bound PQQ-dependent dehydrogenase, glucose/quinate/shikimate family
edge:217
CL_4278	+	P	218	conserved hypothetical protein
edge:218
CL_3071	-	P	249	porin B
edge:247
CL_3072	-	P	249	CoA-transferase family III
edge:248
CL_3073	+	P	249	transcriptional regulator, AraC family
edge:248
CL_3074	+	P	249	acetyl-CoA C-acyltransferase
edge:244
CL_3075	+	P	249	enoyl-CoA hydratase/isomerase family protein
edge:249
CL_3076	+	P	249	conserved hypothetical protein
edge:249
CL_3077	+	P	249	phospholipase, patatin domain protein
edge:248
CL_3078	-	P	249	acetyltransferase, GNAT family
edge:247
CL_3079	-	P	248	methyltransferase TRM13 domain protein
edge:241
CL_3080	+	P	249	channel protein, hemolysin III family
edge:249
CL_3081	+	P	249	MFS transporter, metabolite:H+ symporter (MHS) family protein
edge:236
CL_3082	-	P	249	conserved hypothetical protein
edge:248
CL_3083	-	P	249	preprotein translocase, SecA subunit
edge:245
CL_3084	+	P	249	antioxidant, AhpC/TSA family
edge:247
CL_3085	+	P	249	metallo-beta-lactamase domain protein
edge:249
CL_3086	+	P	249	dual specificity phosphatase, catalytic domain protein
edge:248
CL_3087	-	P	249	sporulation and cell division repeat protein
edge:248
CL_3088	-	P	249	bifunctional protein FolC
edge:249
CL_3089	-	P	249	acetyl-CoA carboxylase, carboxyl transferase, beta subunit
edge:248
CL_3090	-	P	249	tryptophan synthase, alpha subunit
edge:245
CL_3091	-	P	248	transcriptional regulator, AraC family
edge:246
CL_3092	+	P	247	conserved hypothetical protein
edge:246
CL_3093	-	P	248	PF10974 family protein
edge:248
CL_3094	-	P	249	conserved hypothetical protein
edge:249
CL_3095	-	P	249	tryptophan synthase, beta subunit
edge:248
CL_3096	-	P	249	N-(5'phosphoribosyl)anthranilate isomerase
edge:248
CL_3097	+	P	249	TonB-dependent receptor
edge:243
CL_3098	+	P	249	ATP:cob(I)alamin adenosyltransferase
edge:248
CL_3099	+	P	249	glycerophosphodiester phosphodiesterase family protein
edge:249
CL_3100	-	P	249	META domain protein
edge:248
CL_3101	+	P	249	stearoyl-CoA 9-desaturase
edge:248
CL_3102	+	P	249	conserved hypothetical protein
edge:248
CL_3103	-	P	249	response regulator receiver domain protein
edge:247
CL_3104	-	P	249	GHKL domain protein
edge:247
CL_3105	+	P	249	putative lipoprotein
edge:248
CL_3106	+	P	249	acyl-CoA dehydrogenase, C-terminal domain protein
edge:249
CL_3107	+	P	249	acyl-CoA dehydrogenase, C-terminal domain protein
edge:248
CL_3110	+	P	249	protein PsiE
edge:249
CL_3111	-	P	249	conserved hypothetical protein
edge:249
CL_3112	+	P	249	conserved hypothetical protein
edge:245
CL_3113	-	P	248	PLD-like domain protein
edge:247
CL_3114	-	P	249	TonB-dependent receptor
edge:245
CL_3115	+	P	249	conserved hypothetical protein
edge:246
CL_3116	+	P	249	aspartate--tRNA ligase
edge:239
CL_3118	+	P	248	conserved hypothetical protein
edge:172
CL_3121	+	P	202	conserved hypothetical protein
edge:198
CL_3122	-	P	202	glycosyltransferase, group 1 family protein
edge:202
CL_3123	-	P	202	glycosyltransferase, group 2 family protein
edge:202
CL_3124	-	P	202	polysaccharide deacetylase
edge:202
CL_3125	-	P	202	conserved hypothetical protein
edge:201
CL_3126	-	P	249	conserved hypothetical protein
edge:246
CL_3127	-	P	249	branched-chain amino acid aminotransferase
edge:248
CL_3128	-	P	249	[glutamate--ammonia-ligase] adenylyltransferase
edge:246
CL_3129	-	P	249	GHKL domain protein
edge:192
CL_3133	+	P	249	S-adenosylmethionine:tRNA ribosyltransferase-isomerase
edge:245
CL_3134	+	P	248	conserved hypothetical protein
edge:247
CL_3135	+	P	248	LemA family protein
edge:248
CL_3136	+	P	249	queuine tRNA-ribosyltransferase
edge:249
CL_3137	+	P	249	preprotein translocase, YajC subunit
edge:248
CL_3138	+	P	249	export membrane protein SecD
edge:242
CL_3139	+	P	249	protein-export membrane protein SecF
edge:232
CL_3140	-	P	249	phosphopantothenoylcysteine decarboxylase/phosphopantothenate--cysteine ligase
edge:249
CL_3141	+	P	249	putative DNA repair protein RadC
edge:248
CL_3142	+	P	249	bestrophin
edge:249
CL_3143	-	P	249	PHP domain protein
edge:249
CL_3144	+	P	249	intracellular septation protein A
edge:249
CL_3145	+	P	249	conserved hypothetical protein
edge:249
CL_3146	+	P	249	conserved hypothetical protein
edge:249
CL_3147	+	P	249	tRNA U-34 5-methylaminomethyl-2-thiouridine biosynthesis protein MnmC, C-terminal domain protein
edge:248
CL_3148	-	P	249	conserved domain protein
edge:248
CL_3149	+	P	249	conserved hypothetical protein
edge:246
CL_3150	+	P	248	conserved hypothetical protein
edge:227
CL_3151	-	P	249	thioesterase family protein
edge:248
CL_3152	-	P	249	thioredoxin
edge:249
CL_3153	-	P	249	conserved hypothetical protein
edge:249
CL_3154	+	P	249	conserved hypothetical protein TIGR01244
edge:240
CL_3156	+	P	249	pyridine nucleotide-disulfide oxidoreductase
edge:75
CL_3157	+	P	249	conserved hypothetical protein
edge:237
CL_3158	+	P	249	diguanylate cyclase (GGDEF) domain protein
edge:236
CL_3159	+	P	249	OmpA family protein
edge:249
CL_3160	-	P	249	Ser/Thr phosphatase family protein
edge:249
CL_3161	+	P	249	phospholipase D domain protein
edge:248
CL_3162	-	P	249	acyltransferase
edge:247
CL_3163	+	P	249	GTP-binding protein HflX
edge:249
CL_3164	+	P	249	conserved hypothetical protein
edge:248
CL_3165	+	P	249	LrgB-like protein
edge:249
CL_3166	+	P	249	conserved hypothetical protein
edge:246
CL_3167	-	P	249	bis(5'-nucleosyl)-tetraphosphatase (symmetrical)
edge:244
CL_3168	-	P	249	dimethyladenosine transferase
edge:248
CL_3169	-	P	249	4-hydroxythreonine-4-phosphate dehydrogenase
edge:249
CL_3170	+	P	249	ribosomal protein L13
edge:249
CL_3171	+	P	249	ribosomal protein S9
edge:248
CL_3172	+	P	249	glutathione S-transferase, N-terminal domain protein
edge:249
CL_3173	+	P	249	stringent starvation protein B
edge:249
CL_3174	+	P	249	conserved hypothetical protein
edge:247
CL_3175	-	P	249	phosphoribosylglycinamide synthetase, ATP-grasp (A) domain protein
edge:240
CL_3176	-	P	243	enoyl-CoA hydratase/isomerase family protein
edge:234
CL_3178	-	P	246	acyl-CoA dehydrogenase, C-terminal domain protein
edge:245
CL_3179	-	P	246	carboxyl transferase domain protein
edge:245
CL_3180	-	P	246	KR domain protein
edge:241
CL_3181	-	P	246	conserved hypothetical protein
edge:245
CL_3182	+	P	248	transcriptional regulator, TetR family
edge:248
CL_3183	-	P	249	acyl-CoA dehydrogenase, C-terminal domain protein
edge:245
CL_3184	-	P	248	conserved hypothetical protein
edge:77
CL_3186	-	P	249	conserved hypothetical protein
edge:249
CL_3187	-	P	249	CDP-diacylglycerol-serine O-phosphatidyltransferase
edge:249
CL_3188	-	P	249	conserved hypothetical protein
edge:247
CL_3189	+	P	249	oxidoreductase, 2OG-Fe(II) oxygenase family protein
edge:249
CL_3190	+	P	249	conserved hypothetical protein
edge:246
CL_3191	-	P	249	conserved hypothetical protein
edge:249
CL_3192	-	P	249	malate dehydrogenase
edge:249
CL_3193	-	P	249	ribonuclease, T2 family
edge:249
CL_3194	-	P	249	transglycosylase SLT domain protein
edge:247
CL_3195	+	P	249	tRNA-I(6)A37 thiotransferase enzyme MiaB
edge:248
CL_3196	+	P	249	PhoH family protein
edge:249
CL_3197	+	P	249	metalloprotein, YbeY/ UPF0054family
edge:248
CL_3198	-	P	249	TonB-dependent receptor
edge:246
CL_3199	+	P	249	conserved hypothetical protein
edge:248
CL_3200	+	P	249	conserved hypothetical protein
edge:246
CL_3201	+	P	248	xanthine phosphoribosyltransferase
edge:246
CL_3202	-	P	249	NAD(P)H:quinone oxidoreductase, type IV
edge:248
CL_3203	+	P	249	YihY family protein
edge:247
CL_3204	-	P	249	putative membrane protein
edge:248
CL_3205	+	P	249	transcriptional regulator, AraC family
edge:248
CL_3206	-	P	249	FAH family protein
edge:248
CL_3207	-	P	249	conserved hypothetical protein
edge:246
CL_3208	+	P	247	nitroreductase family protein
edge:209
CL_3209	+	P	247	conserved hypothetical protein
edge:197
CL_3210	-	P	248	HAD hydrolase, family IB
edge:226
CL_3211	+	P	249	ribonuclease R
edge:247
CL_3212	+	P	249	peptidase family M3
edge:249
CL_3213	+	P	249	conserved hypothetical protein
edge:246
CL_3214	+	P	246	conserved hypothetical protein
edge:244
CL_3215	-	P	246	TRAP transporter, DctM-like membrane protein
edge:243
CL_3216	-	P	246	rhomboid family GlyGly-CTERM serine protease
edge:245
CL_3217	-	P	248	putative lipoprotein
edge:239
CL_3218	-	P	246	conserved hypothetical protein
edge:246
CL_3219	-	P	249	TPR repeat region
edge:249
CL_3220	+	P	249	acyl-CoA dehydrogenase, C-terminal domain protein
edge:247
CL_3221	-	P	249	flavin-binding monooxygenase-like domain protein
edge:233
CL_3222	-	P	249	ribosomal protein L17
edge:249
CL_3223	-	P	249	DNA-directed RNA polymerase, alpha subunit
edge:248
CL_3224	-	P	249	ribosomal protein S4
edge:249
CL_3225	-	P	249	30S ribosomal protein S11
edge:249
CL_3226	-	P	249	30S ribosomal protein S13
edge:249
CL_3227	-	P	249	ribosomal protein L36
edge:249
CL_3228	-	P	249	preprotein translocase, SecY subunit
edge:249
CL_3229	-	P	249	ribosomal protein L15
edge:248
CL_3230	-	P	248	ribosomal protein L30
edge:248
CL_3231	-	P	249	ribosomal protein S5
edge:249
CL_3232	-	P	249	ribosomal protein L18
edge:249
CL_3233	-	P	249	ribosomal protein L6
edge:249
CL_3234	-	P	249	ribosomal protein S8
edge:249
CL_3235	-	P	249	ribosomal protein S14p/S29e
edge:249
CL_3236	-	P	249	ribosomal L5P C-terminal domain protein
edge:249
CL_3237	-	P	249	ribosomal protein L24
edge:249
CL_3238	-	P	249	ribosomal protein L14
edge:249
CL_3239	-	P	249	30S ribosomal protein S17
edge:249
CL_3240	-	P	249	ribosomal protein L29
edge:249
CL_3241	-	P	249	ribosomal protein L16
edge:249
CL_3242	-	P	249	ribosomal protein S3
edge:248
CL_3243	-	P	249	ribosomal protein L22
edge:249
CL_3244	-	P	249	ribosomal protein S19
edge:248
CL_3245	-	P	249	ribosomal protein L2
edge:249
CL_3246	-	P	249	ribosomal protein L23
edge:249
CL_3247	-	P	249	50S ribosomal protein L4
edge:249
CL_3248	-	P	249	50S ribosomal protein L3
edge:249
CL_3249	-	P	249	ribosomal protein S10
edge:249
CL_3250	-	P	249	class I glutamine amidotransferase
edge:248
CL_3251	+	P	249	Cys/Met metabolism PLP-dependent enzyme
edge:247
CL_3252	+	P	249	conserved hypothetical protein
edge:249
CL_3253	+	P	249	globin
edge:248
CL_3254	+	P	248	Rrf2 family protein
edge:248
CL_3255	+	P	249	ribosome biogenesis GTP-binding protein YsxC
edge:248
CL_3256	+	P	249	putative metal-dependent hydrolase
edge:247
CL_3257	-	P	249	transporter, dicarboxylate/amino acid:cation Na+/H+ symporter family protein
edge:249
CL_3258	-	P	249	putative acyl-CoA thioesterase II
edge:247
CL_3259	+	P	249	glycerol-3-phosphate O-acyltransferase
edge:242
CL_3260	-	P	248	conserved hypothetical protein
edge:246
CL_3261	-	P	249	NAD dependent epimerase/dehydratase family protein
edge:246
CL_3262	+	P	249	ATP-dependent DNA helicase RecG
edge:248
CL_3263	+	P	249	ComF family protein
edge:248
CL_3264	-	P	248	mutator MutT protein
edge:248
CL_3265	-	P	249	conserved hypothetical protein TIGR00730
edge:246
CL_3266	+	P	249	putative magnesium and cobalt transport protein CorA
edge:214
CL_4858	+	P	214	hypothetical protein
edge:214
CL_3267	-	P	249	conserved hypothetical protein
edge:249
CL_3268	-	P	249	toluene tolerance protein Ttg2D
edge:249
CL_3269	-	P	249	conserved hypothetical protein
edge:249
CL_3270	-	P	249	conserved hypothetical protein
edge:248
CL_3271	-	P	249	toluene tolerance protein Ttg2A
edge:246
CL_3272	-	P	249	conserved hypothetical protein
edge:233
CL_3273	-	P	249	putative ATP-dependent RNA helicase DeaD
edge:247
CL_3274	-	P	249	inositol monophosphatase family protein
edge:249
CL_3275	-	P	249	1-deoxy-D-xylulose-5-phosphate synthase
edge:247
CL_3276	+	P	249	GTP cyclohydrolase II
edge:248
CL_3277	+	P	249	coproporphyrinogen III oxidase, aerobic
edge:249
CL_3278	+	P	249	shikimate 5-dehydrogenase
edge:248
CL_3279	-	P	249	lipoprotein, putative
edge:246
CL_3280	+	P	249	acyl-CoA dehydrogenase, C-terminal domain protein
edge:245
CL_3281	-	P	249	conserved hypothetical protein
edge:245
CL_3282	+	P	249	PspC domain protein
edge:246
CL_3283	-	P	248	HPP family protein
edge:245
CL_3284	-	P	249	putative DNA metabolism protein
edge:249
CL_3285	-	P	249	putative DNA modification/repair radical SAM protein
edge:248
CL_3288	+	P	249	glycyl-tRNA synthetase, alpha subunit
edge:249
CL_3289	+	P	249	glycine--tRNA ligase, beta subunit
edge:238
CL_3290	-	P	246	conserved hypothetical protein
edge:241
CL_3291	-	P	249	putative membrane protein
edge:249
CL_3292	+	P	249	LysR substrate-binding domain protein
edge:247
CL_3293	+	P	249	conserved hypothetical protein
edge:248
CL_3294	+	P	249	putative lipoprotein
edge:248
CL_3295	-	P	249	peptidase, S8/S53 family
edge:246
CL_3296	-	P	248	conserved hypothetical protein
edge:243
CL_3297	+	P	249	conserved hypothetical protein
edge:249
CL_3298	-	P	249	succinylglutamate desuccinylase
edge:249
CL_3299	-	P	249	succinylarginine dihydrolase
edge:248
CL_3300	-	P	249	succinylglutamate-semialdehyde dehydrogenase
edge:249
CL_3301	-	P	249	arginine N-succinyltransferase
edge:213
CL_3302	-	P	234	succinylornithine transaminase family protein
edge:213
CL_3303	-	P	249	glutamate dehydrogenase
edge:223
CL_3304	-	P	245	putative lysine-specific permease
edge:233
CL_3305	-	P	249	conserved hypothetical protein
edge:248
CL_3306	+	P	249	methyltransferase domain protein
edge:249
CL_3307	+	P	249	putative lipoprotein
edge:248
CL_3308	-	P	249	conserved hypothetical protein
edge:247
CL_3309	-	P	249	conserved hypothetical protein
edge:249
CL_3310	+	P	249	VirC1 protein
edge:248
CL_3311	+	P	249	putative membrane protein
edge:246
CL_3312	+	P	248	copper/zinc superoxide dismutase
edge:243
CL_3313	+	P	249	membrane protein, TIGR01666 family
edge:245
CL_3314	-	P	247	multidrug translocase MdfA
edge:245
CL_3315	-	P	248	conserved hypothetical protein
edge:247
CL_3316	+	P	248	flavodoxin-like protein
edge:248
CL_3317	+	P	248	antibiotic biosynthesis monooxygenase
edge:248
CL_3318	-	P	249	conserved hypothetical protein
edge:241
CL_3319	-	P	249	putative glycolate oxidase, subunit GlcD
edge:249
CL_3320	+	P	249	phosphoglycerate dehydrogenase
edge:249
CL_3321	+	P	249	EamA-like transporter family protein
edge:248
CL_3322	+	P	249	EamA-like transporter family protein
edge:247
CL_3323	-	P	249	hemerythrin HHE cation binding domain protein
edge:239
CL_3324	-	P	249	putative membrane protein
edge:248
CL_3325	-	P	249	tRNA pseudouridine synthase B
edge:247
CL_3326	+	P	249	proteobacterial lipase chaperone protein
edge:244
CL_3327	+	P	248	putative triacylglycerol lipase
edge:246
CL_3328	-	P	249	ribosomal protein L19
edge:247
CL_3329	-	P	249	tRNA (guanine-N1)-methyltransferase
edge:249
CL_3330	-	P	249	16S rRNA processing protein RimM
edge:249
CL_3331	-	P	249	ribosomal protein S16
edge:249
CL_3332	-	P	249	prepilin-type cleavage/methylation N-terminal domain protein
edge:248
CL_3333	-	P	248	prepilin-type cleavage/methylation N-terminal domain protein
edge:245
CL_3334	-	P	245	PilC beta-propeller domain protein
edge:241
CL_3335	-	P	248	conserved hypothetical protein
edge:248
CL_3336	-	P	248	prepilin-type cleavage/methylation N-terminal domain protein
edge:248
CL_3337	-	P	248	type IV pilus modification protein PilV
edge:248
CL_3338	-	P	248	prepilin-type cleavage/methylation N-terminal domain protein
edge:247
CL_3339	-	P	249	4-hydroxy-3-methylbut-2-enyl diphosphate reductase
edge:249
CL_3340	+	P	249	guanylate kinase
edge:248
CL_3341	+	P	249	DNA-directed RNA polymerase, omega subunit
edge:246
CL_3342	+	P	249	RelA/SpoT family protein
edge:242
CL_3343	+	P	249	putative endoribonuclease L-PSP
edge:247
CL_3344	+	P	249	putative bacterioferritin-associated ferredoxin
edge:249
CL_3345	+	P	249	bacterioferritin
edge:232
CL_3346	-	P	249	O-antigen polymerase
edge:234
CL_3348	-	P	248	prepilin-type cleavage/methylation N-terminal domain protein
edge:243
CL_3349	-	P	249	conserved hypothetical protein
edge:244
CL_3350	-	P	249	conserved hypothetical protein
edge:248
CL_3351	-	P	249	LemA family protein
edge:248
CL_3352	-	P	249	putative metal-dependent hydrolase
edge:249
CL_3353	-	P	249	glutamate synthase subunit beta
edge:246
CL_3354	-	P	249	class II glutamine amidotransferase
edge:249
CL_3355	-	P	249	conserved hypothetical protein
edge:249
CL_3356	-	P	249	3-dehydroquinate synthase
edge:247
CL_3357	-	P	249	shikimate kinase
edge:248
CL_3358	-	P	249	type IV pilus secretin PilQ
edge:245
CL_3359	-	P	249	pilus assembly protein
edge:248
CL_3360	-	P	249	pilus assembly protein, PilO
edge:249
CL_3361	-	P	249	fimbrial assembly protein
edge:248
CL_3362	-	P	249	type IV pilus assembly protein PilM
edge:245
CL_3363	+	P	249	penicillin-binding protein, 1A family
edge:248
CL_3364	-	P	249	putative ribosomal RNA large subunit methyltransferase A
edge:248
CL_3365	-	P	249	conserved hypothetical protein
edge:249
CL_3366	-	P	249	phospho-N-acetylmuramoyl-pentapeptide-transferase
edge:249
CL_3367	-	P	249	UDP-N-acetylmuramoyl-tripeptide--D-alanyl-D-alanine ligase
edge:249
CL_3368	-	P	249	putative UDP-N-acetylmuramoyl-L-alanyl-D-glutamate--2,6-diaminopimelate ligase
edge:249
CL_3369	-	P	249	putative peptidoglycan synthetase FtsI
edge:249
CL_3370	-	P	249	cell division protein FtsL
edge:249
CL_3371	-	P	249	S-adenosyl-methyltransferase MraW
edge:248
CL_3372	-	P	249	sulfate ABC transporter, sulfate-binding protein
edge:239
CL_3373	+	P	249	conserved hypothetical protein
edge:249
CL_3374	+	P	249	glutamate--tRNA ligase
edge:235
CL_3375	+	P	249	lysine-specific permease
edge:244
CL_3376	+	P	249	conserved hypothetical protein
edge:215
CL_3377	-	P	249	conserved hypothetical protein
edge:248
CL_3378	+	P	249	conserved hypothetical protein
edge:248
CL_3379	-	P	249	putative cadmium, cobalt and zinc/H(+)-K(+) antiporter
edge:248
CL_3380	-	P	249	cation efflux system protein CzcA
edge:249
CL_3381	-	P	249	efflux transporter, RND family, MFP subunit
edge:249
CL_3382	-	P	249	outer membrane efflux protein
edge:246
CL_3383	-	P	248	conserved hypothetical protein
edge:245
CL_3385	+	P	248	conserved hypothetical protein
edge:184
CL_3387	+	P	188	Sel1 repeat protein
edge:188
CL_3388	-	P	249	ATP-binding cassette protein, ChvD family
edge:247
CL_3389	+	P	249	O-acetylhomoserine aminocarboxypropyltransferase
edge:249
CL_3390	+	P	249	oxidoreductase, short chain dehydrogenase/reductase family protein
edge:248
CL_3391	-	P	249	inorganic anion transporter, SulP family
edge:246
CL_3392	-	P	249	S1 RNA binding domain protein
edge:245
CL_3393	+	P	249	transcriptional regulatory protein OmpR
edge:248
CL_3394	+	P	248	ATPase/histidine kinase/DNA gyrase B/HSP90 domain protein
edge:245
CL_3395	+	P	249	succinate CoA transferases
edge:249
CL_3396	+	P	249	FR47-like protein
edge:234
CL_3397	-	P	249	acetyltransferase, GNAT family
edge:248
CL_3398	+	P	249	imidazoleglycerol-phosphate dehydratase
edge:249
CL_3399	+	P	249	imidazole glycerol phosphate synthase, glutamine amidotransferase subunit
edge:249
CL_3400	+	P	249	conserved hypothetical protein
edge:247
CL_3401	+	P	249	3'-5' exonuclease
edge:247
CL_3402	+	P	249	1-(5-phosphoribosyl)-5-[(5-phosphoribosylamino)methylideneamino]imidazole-4-carboxamide isomerase
edge:245
CL_3403	-	P	248	DNA-binding helix-turn-helix protein
edge:246
CL_3404	+	P	249	EamA-like transporter family protein
edge:248
CL_3405	-	P	249	conserved hypothetical protein
edge:240
CL_3406	-	P	249	cold-shock DNA-binding domain protein
edge:249
CL_3407	-	P	249	putative homoserine kinase
edge:249
CL_3408	+	P	249	imidazoleglycerol phosphate synthase, cyclase subunit
edge:249
CL_3409	-	P	249	conserved hypothetical protein
edge:246
CL_3410	+	P	248	transcriptional regulator, AraC family
edge:248
CL_3411	+	P	249	MIP family channel protein
edge:249
CL_3412	-	P	249	conserved hypothetical protein
edge:248
CL_3413	-	P	249	translocator protein, LysE family
edge:248
CL_3414	-	P	249	DNA/RNA non-specific endonuclease
edge:248
CL_3415	+	P	249	conserved hypothetical protein
edge:225
CL_3416	-	P	249	putative potassium uptake protein
edge:210
CL_3421	-	P	238	general stress protein 14
edge:236
CL_3422	+	P	237	transcriptional regulator, HxlR family
edge:226
CL_3423	+	P	228	conserved hypothetical protein
edge:178
CL_3427	-	P	202	transcriptional regulator, TetR family
edge:195
CL_3428	+	P	245	transcriptional regulator, AraC family
edge:245
CL_3429	+	P	246	oxidoreductase, aldo/keto reductase family protein
edge:238
CL_3430	-	P	246	conserved hypothetical protein
edge:244
CL_3432	-	P	246	conserved hypothetical protein
edge:235
CL_3433	+	P	244	EamA-like transporter family protein
edge:241
CL_3434	-	P	245	LysR substrate-binding domain protein
edge:242
CL_3435	+	P	246	transporter, major facilitator family protein
edge:230
CL_3436	-	P	249	S-(hydroxymethyl)glutathione synthase
edge:249
CL_3437	-	P	249	methyltransferase domain protein
edge:241
CL_3438	-	P	249	conserved hypothetical protein
edge:239
CL_3439	-	P	248	pirin family protein
edge:248
CL_3440	+	P	248	isochorismatase family protein
edge:246
CL_3441	+	P	249	LysR substrate binding domain protein
edge:241
CL_3442	-	P	249	succinate-semialdehyde dehydrogenase [NAD(P)+]
edge:248
CL_3443	-	P	249	4-aminobutyrate transaminase
edge:248
CL_3444	+	P	249	bacterial regulatory protein, GntR family
edge:248
CL_3445	-	P	249	putative GABA permease
edge:246
CL_3446	-	P	249	DNA-binding helix-turn-helix protein
edge:248
CL_3447	+	P	249	putative azaleucine resistance protein AzlC
edge:249
CL_3448	+	P	249	branched-chain amino acid transport protein AzlD
edge:242
CL_3449	-	P	248	single-stranded DNA-binding protein
edge:244
CL_3450	-	P	249	transporter, major facilitator family protein
edge:247
CL_3451	-	P	249	PF04332 family protein
edge:247
CL_3452	+	P	249	TENA/THI-4 family protein
edge:248
CL_3453	-	P	248	GlpM protein
edge:247
CL_3454	-	P	249	conserved hypothetical protein
edge:247
CL_3455	-	P	249	oxidoreductase, zinc-binding dehydrogenase family protein
edge:246
CL_3456	-	P	249	transcriptional regulator, TetR family
edge:248
CL_3457	+	P	249	excinuclease ABC subunit A
edge:226
CL_3458	-	P	249	diguanylate cyclase (GGDEF) domain protein
edge:232
CL_3459	+	P	249	conserved hypothetical protein
edge:245
CL_3461	-	P	249	transporter, betaine/carnitine/choline family
edge:246
CL_3462	-	P	248	ion channel
edge:247
CL_3463	-	P	249	cation/acetate symporter ActP
edge:247
CL_3464	-	P	249	conserved hypothetical protein
edge:247
CL_3465	+	P	249	ATPase/histidine kinase/DNA gyrase B/HSP90 domain protein
edge:242
CL_3466	+	P	249	conserved hypothetical protein
edge:248
CL_3467	-	P	249	response regulator receiver domain protein
edge:248
CL_3468	+	P	249	FMN reductase
edge:249
CL_3469	+	P	249	dimethyl sulfone monooxygenase SfnG
edge:241
CL_3470	-	P	249	putative HTH-type transcriptional regulator LrpA
edge:246
CL_3471	+	P	249	isochorismatase family protein
edge:245
CL_3472	-	P	249	acetate--CoA ligase
edge:240
CL_3473	+	P	249	conserved hypothetical protein
edge:238
CL_3474	+	P	244	transporter, small conductance mechanosensitive ion channel MscS family protein
edge:244
CL_3475	-	P	249	RNA methyltransferase, RsmE family
edge:249
CL_3476	-	P	249	3-deoxy-D-manno-octulosonic-acid transferase
edge:245
CL_3477	-	P	249	oxidoreductase, FAD/FMN dependent
edge:248
CL_3478	-	P	249	transcriptional regulator, ArsR family
edge:209
CL_4346	-	P	209	conserved hypothetical protein
edge:208
CL_3479	-	P	248	peptide chain release factor 2
edge:247
CL_3480	+	P	249	conserved hypothetical protein
edge:245
CL_3481	-	P	249	single-stranded-DNA-specific exonuclease RecJ
edge:249
CL_3482	-	P	249	pyridoxamine 5'-phosphate oxidase
edge:249
CL_3483	-	P	249	phosphoglucosamine mutase
edge:247
CL_3484	-	P	249	inosine-5'-monophosphate dehydrogenase
edge:249
CL_3485	-	P	249	conserved hypothetical protein
edge:248
CL_3486	-	P	249	metallo-beta-lactamase domain protein
edge:227
CL_3487	+	P	248	TonB-dependent siderophore receptor
edge:233
CL_3488	-	P	249	conserved hypothetical protein
edge:248
CL_3489	-	P	248	conserved hypothetical protein
edge:247
CL_3490	-	P	249	dihydrolipoyllysine-residue acetyltransferase
edge:248
CL_3491	-	P	249	pyruvate dehydrogenase (acetyl-transferring), homodimeric type
edge:248
CL_3492	-	P	249	peptidase, M23 family
edge:249
CL_3493	+	P	249	conserved hypothetical protein
edge:249
CL_3494	-	P	249	UDP-3-O-[3-hydroxymyristoyl] N-acetylglucosamine deacetylase
edge:247
CL_3495	-	P	249	cell division protein FtsZ
edge:249
CL_3496	-	P	249	cell division protein FtsA
edge:248
CL_3497	-	P	249	cell division protein FtsQ
edge:249
CL_3498	-	P	249	D-ala D-ala ligase N-terminus
edge:247
CL_3499	-	P	249	UDP-N-acetylmuramate--alanine ligase
edge:248
CL_3500	-	P	249	undecaprenyldiphospho-muramoylpentapeptide beta-N-acetylglucosaminyltransferase
edge:247
CL_3501	-	P	249	glutathione synthase
edge:247
CL_3502	+	P	247	conserved hypothetical protein
edge:235
CL_3503	+	P	249	TonB-dependent siderophore receptor
edge:236
CL_3504	-	P	249	orotate phosphoribosyltransferase
edge:249
CL_3505	+	P	249	exodeoxyribonuclease III
edge:247
CL_3506	+	P	249	transcriptional regulator, Spx/MgsR family
edge:246
CL_3507	-	P	249	conserved hypothetical protein
edge:248
CL_3508	+	P	249	esterase
edge:248
CL_3509	+	P	249	diguanylate cyclase (GGDEF) domain
edge:243
CL_3510	-	P	249	disulfide bond corrector protein DsbC
edge:249
CL_3511	-	P	249	conserved hypothetical protein
edge:248
CL_3512	-	P	249	conserved hypothetical protein
edge:249
CL_3513	-	P	249	sigma 54 modulation protein/S30EA ribosomal protein
edge:248
CL_3514	+	P	249	putative urate catabolism protein
edge:245
CL_3515	+	P	247	OHCU decarboxylase
edge:247
CL_3516	+	P	249	hydroxyisourate hydrolase
edge:248
CL_3517	+	P	249	xanthine permease
edge:242
CL_3518	+	P	249	nucleoside-specific channel-forming protein Tsx
edge:247
CL_3519	-	P	249	FAD binding domain protein
edge:247
CL_3520	+	P	249	allantoicase
edge:249
CL_3521	+	P	249	ureidoglycolate lyase
edge:145
CL_4868	-	P	195	KR domain protein
edge:139
CL_3522	-	P	249	DNA topoisomerase IV, B subunit
edge:247
CL_3523	-	P	249	conserved hypothetical protein
edge:221
CL_3524	+	P	248	PGAP1-like protein
edge:190
CL_3529	-	P	245	phage-like baseplate assembly protein
edge:244
CL_3530	-	P	249	disulfide bond formation protein DsbB
edge:249
CL_3531	-	P	249	glutamate--cysteine ligase
edge:249
CL_3532	+	P	249	conserved hypothetical protein
edge:248
CL_3533	+	P	249	putative lipoprotein
edge:248
CL_3534	+	P	249	conserved hypothetical protein
edge:249
CL_3535	+	P	249	putative methionine aminotransferase
edge:248
CL_3536	+	P	249	MATE efflux family protein
edge:243
CL_3537	-	P	249	KR domain protein
edge:247
CL_3538	+	P	249	transcriptional regulator, TetR family
edge:249
CL_3539	+	P	249	phosphate regulon transcriptional regulatory protein PhoB
edge:248
CL_3540	+	P	249	phosphate regulon sensor kinase PhoR
edge:248
CL_3541	-	P	249	secretory lipase
edge:235
CL_3544	-	P	249	phosphatidylserine decarboxylase
edge:248
CL_3545	-	P	249	rhodanese-like protein
edge:249
CL_3546	-	P	249	nicotinate phosphoribosyltransferase
edge:248
CL_3549	+	P	249	D-tyrosyl-tRNA(Tyr) deacylase
edge:243
CL_3550	-	P	249	conserved hypothetical protein
edge:249
CL_3551	-	P	249	conserved hypothetical protein
edge:248
CL_3552	-	P	249	phosphoserine phosphatase SerB
edge:249
CL_3553	+	P	249	conserved hypothetical protein
edge:246
CL_3554	+	P	249	3,4-dihydroxy-2-butanone-4-phosphate synthase
edge:248
CL_3555	+	P	249	6,7-dimethyl-8-ribityllumazine synthase
edge:249
CL_3556	+	P	249	transcription antitermination factor NusB
edge:248
CL_3557	+	P	249	thiamine-phosphate kinase
edge:135
CL_3558	+	P	249	phosphatidylglycerophosphatase A
edge:131
CL_3559	-	P	244	conserved hypothetical protein
edge:131
CL_3560	+	P	249	UDP-N-acetylglucosamine diphosphorylase/glucosamine-1-phosphate N-acetyltransferase
edge:245
CL_3561	+	P	249	glutamine-fructose-6-phosphate transaminase (isomerizing)
edge:232
CL_3562	-	P	249	glutamate racemase
edge:249
CL_3563	-	P	249	NLI interacting factor-like phosphatase
edge:241
CL_3564	-	P	249	conserved hypothetical protein
edge:239
CL_3565	-	P	249	formimidoylglutamase
edge:247
CL_3566	-	P	249	imidazolonepropionase
edge:247
CL_3567	-	P	249	amino acid permease
edge:244
CL_3568	-	P	249	histidine ammonia-lyase
edge:249
CL_3569	-	P	249	urocanate hydratase
edge:247
CL_3570	-	P	249	conserved hypothetical protein
edge:248
CL_3571	-	P	249	histidine utilization repressor
edge:241
CL_3572	+	P	248	acyltransferase
edge:245
CL_3573	-	P	248	CobW/P47K family protein
edge:244
CL_3574	-	P	248	peptidase M15
edge:248
CL_3575	-	P	249	aromatic amino acid transport protein AroP
edge:246
CL_3576	+	P	249	fumarylacetoacetase
edge:249
CL_3577	+	P	249	maleylacetoacetate isomerase
edge:248
CL_3578	+	P	249	glyoxalase family protein
edge:247
CL_3579	+	P	249	transcriptional regulator, IclR family, C-terminal domain protein
edge:233
CL_3580	-	P	249	4-hydroxyphenylpyruvate dioxygenase
edge:248
CL_3581	+	P	249	conserved hypothetical protein
edge:249
CL_3582	-	P	249	MATE efflux family protein
edge:247
CL_3583	-	P	249	sodium Bile acid symporter family protein
edge:247
CL_3584	-	P	249	isochorismatase family protein
edge:249
CL_3585	+	P	249	dihydrodipicolinate synthase
edge:249
CL_3586	+	P	249	putative lipoprotein
edge:249
CL_3587	+	P	249	phosphoribosylaminoimidazolesuccinocarboxamide synthase
edge:245
CL_3588	+	P	248	conserved hypothetical protein
edge:248
CL_3589	+	P	249	formate/nitrite transporter
edge:245
CL_3590	-	P	249	ATPase, AAA family
edge:247
CL_3591	-	P	249	glucose/sorbosone dehydrogenase
edge:248
CL_3592	-	P	249	conserved hypothetical protein
edge:249
CL_3593	+	P	249	conserved hypothetical protein
edge:249
CL_3594	+	P	249	carboxymethylenebutenolidase
edge:249
CL_3595	+	P	249	histidine triad domain protein
edge:243
CL_3596	+	P	249	A/G-specific adenine glycosylase
edge:249
CL_3597	+	P	249	peptidase, M23 family
edge:249
CL_3598	+	P	249	conserved hypothetical protein
edge:249
CL_3599	+	P	249	methyladenine glycosylase
edge:242
CL_3600	+	P	249	GroES-like protein
edge:201
CL_3601	+	P	204	conserved hypothetical protein
edge:204
CL_3602	-	P	249	bacterial regulatory protein, GntR family
edge:245
CL_3603	+	P	248	putative lipoprotein
edge:248
CL_3604	-	P	248	LysR substrate binding domain family protein
edge:247
CL_3605	+	P	249	2,5-diketo-D-gluconic acid reductase B
edge:249
CL_3606	+	P	249	transporter, major facilitator family protein
edge:235
CL_3607	-	P	249	START domain protein
edge:249
CL_3608	-	P	249	dihydrodipicolinate reductase
edge:249
CL_3609	+	P	249	conserved hypothetical protein
edge:249
CL_3610	-	P	249	chaperone protein DnaJ
edge:249
CL_3611	-	P	249	conserved hypothetical protein
edge:249
CL_3612	-	P	249	RND transporter, Hydrophobe/Amphiphile Efflux-1 (HAE1)/Heavy Metal Efflux (HME) family, permease protein
edge:247
CL_3613	-	P	249	efflux transporter, RND family, MFP subunit
edge:245
CL_3614	+	P	249	transcriptional regulator, TetR family
edge:247
CL_3615	+	P	249	phosphoenolpyruvate carboxykinase (GTP)
edge:241
CL_3616	+	P	249	putative pyrimidine permease RutG
edge:249
CL_3617	+	P	249	LysR substrate binding domain protein
edge:249
CL_3618	-	P	249	membrane family protein
edge:249
CL_3619	-	P	249	conserved hypothetical protein
edge:248
CL_3620	-	P	249	dihydroxy-acid dehydratase
edge:247
CL_3621	+	P	248	methionyl-tRNA formyltransferase
edge:248
CL_3622	+	P	248	16S rRNA (cytosine(967)-C(5))-methyltransferase
edge:247
CL_3623	-	P	247	conserved hypothetical protein
edge:247
CL_3624	-	P	248	sodium:neurotransmitter symporter family protein
edge:242
CL_3625	+	P	244	conserved hypothetical protein
edge:228
CL_3626	+	P	248	outer membrane protein
edge:243
CL_3627	-	P	246	glutathione S-transferase, C-terminal domain protein
edge:44
CL_3628	-	P	249	tyrosine--tRNA ligase
edge:244
CL_3629	+	P	249	anhydro-N-acetylmuramic acid kinase
edge:247
CL_3630	+	P	249	hydrolase, alpha/beta domain protein
edge:245
CL_3631	-	P	249	iron-sulfur cluster assembly accessory protein
edge:247
CL_3632	-	P	248	conserved hypothetical protein
edge:244
CL_3633	-	P	249	conserved hypothetical protein
edge:245
CL_3634	-	P	249	conserved hypothetical protein
edge:244
CL_3635	+	P	248	ABC transporter, ATP-binding protein
edge:241
CL_3636	+	P	249	conserved hypothetical protein
edge:244
CL_1	-	S	249	cytochrome b562


#Assembly_fGI	2	cycle	120
CL_10210	+	S	48	conserved hypothetical protein
edge:46
CL_9765	+	S	58	conserved hypothetical protein
edge:58
CL_5612	+	S	65	conserved hypothetical protein
edge:48
CL_10209	+	S	48	conserved domain protein
edge:37
CL_10826	+	S	37	conserved hypothetical protein
edge:21
CL_10208	+	P	26	hypothetical protein
edge:26
CL_10207	+	P	48	conserved hypothetical protein
edge:48
CL_10206	+	P	48	conserved domain protein
edge:48
CL_10205	+	P	48	conserved domain protein
edge:48
CL_10204	+	P	48	conserved domain protein
edge:48
CL_10203	+	P	48	hypothetical protein
edge:47
CL_10202	+	P	49	SPFH domain/Band 7 family protein
edge:48
CL_10201	+	P	49	conserved hypothetical protein
edge:49
CL_10200	+	P	49	exonuclease
edge:47
CL_10199	+	P	47	hypothetical protein
edge:47
CL_10198	+	P	50	conserved hypothetical protein
edge:49
CL_10197	+	P	49	conserved hypothetical protein
edge:49
CL_10196	+	P	49	conserved hypothetical protein
edge:49
CL_10195	+	P	49	conserved domain protein
edge:49
CL_10194	+	P	49	hypothetical protein
edge:49
CL_10193	+	P	49	ATPase, AAA family
edge:49
CL_10192	+	P	49	hypothetical protein
edge:49
CL_10191	+	P	49	hypothetical protein
edge:48
CL_10190	+	P	49	hypothetical protein
edge:49
CL_10189	+	P	49	conserved hypothetical protein
edge:49
CL_10188	+	P	49	hypothetical protein
edge:28
CL_10825	+	P	28	HTH domain protein
edge:28
CL_10187	+	P	49	conserved hypothetical protein
edge:49
CL_10186	+	P	52	conserved hypothetical protein
edge:49
CL_10185	+	P	49	antirestriction protein ArdA
edge:39
CL_10184	+	P	42	conserved domain protein
edge:41
CL_10183	+	P	48	hypothetical protein
edge:38
CL_10182	+	P	38	hypothetical protein
edge:34
CL_10180	+	P	49	hypothetical protein
edge:49
CL_10179	-	P	49	integration host factor subunit beta family protein
edge:48
CL_10107	-	P	49	type III restriction enzyme, res subunit
edge:48
CL_10178	+	P	48	ParB-like protein
edge:48
CL_10177	+	P	50	conserved hypothetical protein
edge:50
CL_10176	+	P	50	ParB-like protein
edge:48
CL_10175	+	P	48	ABC transporter, ATP-binding domain protein
edge:48
CL_6490	+	P	54	glutaredoxin
edge:53
CL_6491	+	P	54	conserved hypothetical protein
edge:54
CL_6492	+	P	54	conserved hypothetical protein
edge:48
CL_10174	+	P	48	hypothetical protein
edge:48
CL_10173	+	P	48	sigma-70, region 4 domain protein
edge:48
CL_10172	+	P	48	Terminase-like family protein
edge:48
CL_10171	+	P	53	conserved hypothetical protein
edge:51
CL_10170	+	P	51	conserved hypothetical protein
edge:50
CL_10169	+	P	53	phage capsid family
edge:51
CL_10168	+	P	52	hypothetical protein
edge:51
CL_10167	+	P	52	conserved hypothetical protein
edge:48
CL_10166	+	P	48	hypothetical protein
edge:34
CL_10824	+	P	34	conserved hypothetical protein
edge:31
CL_10165	+	P	49	putative bacteriophage protein, PF04883 family
edge:46
CL_10273	+	P	49	conserved hypothetical protein
edge:48
CL_10272	+	P	48	conserved domain protein
edge:35
CL_10823	+	P	35	conserved hypothetical protein
edge:35
CL_10271	+	P	48	hypothetical protein
edge:43
CL_10270	+	P	48	phage minor tail protein L
edge:45
CL_10269	+	P	45	NlpC/P60 family protein
edge:45
CL_10268	+	P	48	bacteriophage lambda tail assembly protein I
edge:27
CL_10267	+	P	50	putative phage tail protein
edge:46
CL_10266	+	P	48	conserved hypothetical protein
edge:48
CL_10265	+	P	48	lipoprotein, putative
edge:27
CL_10264	-	P	27	conserved hypothetical protein
edge:27
CL_10263	+	P	48	conserved hypothetical protein
edge:48
CL_5204	+	P	59	TIGR02594 family protein
edge:47
CL_10262	+	P	47	hypothetical protein
edge:43
CL_10261	+	P	48	initiator RepB protein
edge:47
CL_10260	+	P	48	conserved hypothetical protein
edge:48
CL_10259	+	P	48	hypothetical protein
edge:48
CL_10258	+	P	48	DnaB-like helicase C-terminal domain protein
edge:47
CL_10257	+	P	48	DNA primase catalytic core, N-terminal domain protein
edge:48
CL_10256	+	P	48	conserved hypothetical protein
edge:48
CL_10255	+	P	48	conserved domain protein
edge:48
CL_10254	+	P	48	hypothetical protein
edge:47
CL_10253	+	P	48	hypothetical protein
edge:47
CL_10252	+	P	48	hypothetical protein
edge:48
CL_10251	+	P	48	ATP-dependent DNA ligase domain
edge:48
CL_10250	+	P	48	hypothetical protein
edge:48
CL_10249	+	P	48	guanylate kinase
edge:48
CL_10248	+	P	48	conserved domain protein
edge:44
CL_10247	+	P	44	hypothetical protein
edge:44
CL_10246	-	P	48	conserved domain protein
edge:48
CL_10245	-	P	48	ATPase MipZ
edge:33
CL_10244	-	P	44	site-specific recombinase, phage integrase family
edge:36
CL_10243	-	P	48	conserved hypothetical protein
edge:43
CL_10242	+	P	47	hypothetical protein
edge:46
CL_10241	+	P	48	cobalamin biosynthesis protein CobT
edge:48
CL_10240	+	P	48	CbbQ/NirQ/NorQ C-terminal
edge:48
CL_10239	+	P	48	hypothetical protein
edge:48
CL_10238	+	P	48	hypothetical protein
edge:46
CL_10237	+	P	48	DNA polymerase III, alpha subunit
edge:47
CL_10236	+	P	48	hypothetical protein
edge:48
CL_10235	+	P	48	conserved domain protein
edge:48
CL_10234	+	P	48	5'-3' exonuclease, N-terminal resolvase-like domain protein
edge:47
CL_10233	+	P	48	putative RecA protein
edge:48
CL_10232	+	P	48	conserved domain protein
edge:48
CL_10231	+	P	48	conserved domain protein
edge:48
CL_10230	+	P	48	hypothetical protein
edge:48
CL_10229	+	P	48	hypothetical protein
edge:48
CL_10228	+	P	48	conserved domain protein
edge:47
CL_10227	+	P	47	toxin-antitoxin system, toxin component, HicA domain protein
edge:46
CL_10226	+	P	48	cell wall hydrolase
edge:48
CL_10225	+	P	48	conserved hypothetical protein
edge:48
CL_10224	+	P	49	RecF/RecN/SMC N-terminal domain protein
edge:48
CL_10223	+	P	48	conserved domain protein
edge:48
CL_10222	+	P	48	conserved hypothetical protein
edge:48
CL_10221	+	P	48	hypothetical protein
edge:47
CL_10220	+	P	48	conserved domain protein
edge:48
CL_10219	+	P	48	ribonucleoside-diphosphate reductase, alpha subunit
edge:40
CL_10218	+	P	48	ribonucleoside-diphosphate reductase, beta subunit
edge:48
CL_8128	-	P	53	death-on-curing family protein
edge:48
CL_10217	-	P	48	conserved domain protein
edge:48
CL_10216	+	P	48	thymidylate synthase ThyX
edge:48
CL_10215	+	P	48	hypothetical protein
edge:48
CL_10214	+	P	48	dUTP diphosphatase
edge:48
CL_10213	+	P	48	hypothetical protein
edge:48
CL_10212	+	P	48	murein-lipoprotein family protein
edge:24
CL_10211	+	P	48	conserved domain protein
edge:45
CL_10210	+	P	48	conserved hypothetical protein
edge:46
CL_9765	+	P	58	conserved hypothetical protein
edge:58
CL_5612	+	P	65	conserved hypothetical protein
edge:48
CL_10209	+	P	48	conserved domain protein
edge:37
CL_10826	+	P	37	conserved hypothetical protein
edge:21
CL_10208	+	S	26	hypothetical protein
edge:26
CL_10207	+	S	48	conserved hypothetical protein
edge:48
CL_10206	+	S	48	conserved domain protein
edge:48
CL_10205	+	S	48	conserved domain protein
edge:48
CL_10204	+	S	48	conserved domain protein


#Assembly_fGI	3	cycle	115
CL_6518	-	S	59	conserved hypothetical protein
edge:56
CL_6517	+	S	56	conserved hypothetical protein
edge:51
CL_6516	-	S	54	conserved hypothetical protein
edge:53
CL_6515	-	S	54	conserved hypothetical protein
edge:44
CL_6514	-	S	56	putative phage tail protein
edge:28
CL_6513	-	P	53	phage tail assembly family protein
edge:51
CL_6512	-	P	55	NlpC/P60 family protein
edge:51
CL_6511	-	P	53	phage minor tail protein L
edge:53
CL_6510	-	P	53	phage minor tail protein
edge:52
CL_6509	-	P	54	conserved hypothetical protein
edge:33
CL_6507	-	P	54	conserved hypothetical protein
edge:54
CL_6506	-	P	55	conserved hypothetical protein
edge:51
CL_6505	-	P	53	putative tail protein, HK97 family
edge:39
CL_6504	-	P	39	conserved hypothetical protein
edge:39
CL_6503	-	P	54	conserved hypothetical protein
edge:54
CL_6502	-	P	54	conserved hypothetical protein
edge:50
CL_6501	-	P	50	conserved hypothetical protein
edge:49
CL_6500	-	P	50	conserved hypothetical protein
edge:49
CL_6499	-	P	50	phage capsid family
edge:49
CL_6498	-	P	51	conserved hypothetical protein
edge:51
CL_6497	-	P	59	conserved hypothetical protein
edge:54
CL_6496	-	P	55	phage terminase large subunit
edge:54
CL_6495	-	P	54	conserved hypothetical protein
edge:51
CL_6494	-	P	52	conserved hypothetical protein
edge:52
CL_6493	-	P	55	conserved hypothetical protein
edge:49
CL_8742	-	P	49	conserved hypothetical protein
edge:49
CL_8743	-	P	49	glutaredoxin
edge:49
CL_6489	-	P	55	AAA domain protein
edge:55
CL_6488	-	P	57	ParB-like protein
edge:55
CL_6487	-	P	58	conserved hypothetical protein
edge:58
CL_6486	-	P	59	ParB-like protein
edge:58
CL_6485	+	P	59	type III restriction enzyme, res subunit
edge:59
CL_6484	+	P	59	conserved hypothetical protein
edge:55
CL_6483	-	P	55	conserved hypothetical protein
edge:54
CL_6482	-	P	59	LysM domain protein
edge:57
CL_6481	-	P	58	conserved hypothetical protein
edge:57
CL_6480	-	P	58	conserved hypothetical protein
edge:33
CL_6479	-	P	53	conserved hypothetical protein
edge:44
CL_6478	+	P	57	conserved hypothetical protein
edge:54
CL_6477	+	P	58	conserved hypothetical protein
edge:36
CL_6475	+	P	50	conserved hypothetical protein
edge:46
CL_6474	-	P	52	conserved hypothetical protein
edge:52
CL_6473	-	P	53	conserved hypothetical protein
edge:51
CL_6472	-	P	59	conserved hypothetical protein
edge:38
CL_4686	+	P	87	transposase, IS4 family
edge:40
CL_6471	-	P	59	alcohol dehydrogenase, catalytic domain, GroES-like family
edge:48
CL_5984	-	P	61	PF11726 family protein
edge:48
CL_6470	+	P	70	transposase
edge:64
CL_5762	+	P	86	integrase core domain protein
edge:48
CL_5761	+	P	93	transcriptional repressor RcnR
edge:92
CL_5760	+	P	95	S-(hydroxymethyl)glutathione dehydrogenase/class III alcohol dehydrogenase
edge:72
CL_5759	+	P	86	S-formylglutathione hydrolase
edge:70
CL_6469	+	P	71	conserved hypothetical protein
edge:42
CL_5758	+	P	72	alcohol dehydrogenase YqhD
edge:72
CL_5757	+	P	72	DJ-1/PfpI family protein
edge:71
CL_5756	+	P	72	oxidoreductase, FAD/FMN dependent
edge:66
CL_5755	-	P	68	conserved hypothetical protein
edge:68
CL_5754	-	P	72	putative transcriptional regulator YdhM
edge:70
CL_5753	+	P	72	conserved hypothetical protein
edge:48
CL_6468	+	P	48	conserved hypothetical protein
edge:48
CL_5747	-	P	83	transposase, IS4 family
edge:48
CL_6467	-	P	56	conserved hypothetical protein
edge:43
CL_6465	-	P	57	conserved hypothetical protein
edge:57
CL_6464	-	P	57	conserved hypothetical protein
edge:35
CL_6463	-	P	35	conserved hypothetical protein
edge:35
CL_6462	-	P	53	conserved hypothetical protein
edge:49
CL_6460	-	P	53	exonuclease
edge:44
CL_6459	-	P	45	conserved hypothetical protein
edge:42
CL_6458	-	P	43	conserved hypothetical protein
edge:42
CL_6457	-	P	48	AAA domain protein
edge:48
CL_6456	-	P	53	MazG nucleotide pyrophosphohydrolase domain protein
edge:51
CL_6455	-	P	51	conserved hypothetical protein
edge:51
CL_6454	-	P	52	hypothetical protein
edge:52
CL_6453	-	P	52	conserved hypothetical protein
edge:52
CL_6452	-	P	52	conserved hypothetical protein
edge:52
CL_6451	-	P	53	ribonucleoside-diphosphate reductase, beta subunit
edge:51
CL_6450	-	P	55	ribonucleoside-diphosphate reductase, alpha subunit
edge:52
CL_6449	-	P	52	conserved hypothetical protein
edge:52
CL_6448	-	P	53	conserved hypothetical protein
edge:51
CL_6447	-	P	52	conserved hypothetical protein
edge:51
CL_6446	-	P	53	AAA domain protein
edge:53
CL_6445	-	P	53	calcineurin-like phosphoesterase family protein
edge:49
CL_6443	-	P	52	conserved hypothetical protein
edge:52
CL_6442	-	P	52	conserved hypothetical protein
edge:52
CL_6441	-	P	53	RecA-like protein
edge:53
CL_6440	-	P	54	5'-3' exonuclease, N-terminal resolvase-like domain protein
edge:53
CL_6439	-	P	53	conserved hypothetical protein
edge:53
CL_6438	-	P	53	conserved hypothetical protein
edge:53
CL_6437	-	P	53	uracil-DNA glycosylase, family 4
edge:48
CL_6436	-	P	49	conserved hypothetical protein
edge:48
CL_6435	-	P	55	DNA polymerase III, alpha subunit
edge:51
CL_6434	-	P	56	conserved hypothetical protein
edge:55
CL_6433	-	P	55	conserved hypothetical protein
edge:55
CL_6432	-	P	56	CbbQ/NirQ/NorQ C-terminal domain protein
edge:56
CL_6431	-	P	59	cobalamin biosynthesis protein CobT
edge:59
CL_6430	-	P	60	conserved hypothetical protein
edge:58
CL_6429	+	P	59	DNA-binding helix-turn-helix protein
edge:48
CL_6428	+	P	50	site-specific recombinase, phage integrase family
edge:43
CL_6427	-	P	58	conserved hypothetical protein
edge:57
CL_6426	+	P	59	VirC1 protein
edge:59
CL_6425	+	P	59	conserved hypothetical protein
edge:59
CL_6424	-	P	59	conserved hypothetical protein
edge:59
CL_6423	-	P	59	guanylate kinase
edge:46
CL_6422	-	P	59	ATP-dependent DNA ligase domain
edge:58
CL_6421	-	P	59	conserved hypothetical protein
edge:57
CL_6420	-	P	59	conserved hypothetical protein
edge:59
CL_6419	-	P	59	conserved hypothetical protein
edge:58
CL_6418	-	P	58	conserved hypothetical protein
edge:58
CL_6417	-	P	58	DNA primase catalytic core, N-terminal domain protein
edge:58
CL_6416	-	P	58	DnaB-like helicase C-terminal domain protein
edge:56
CL_6415	-	P	57	conserved hypothetical protein
edge:56
CL_6414	-	P	58	conserved hypothetical protein
edge:55
CL_6413	-	P	59	initiator RepB protein
edge:49
CL_8765	-	P	50	lipoprotein, putative
edge:50
CL_6519	-	P	59	phage lysozyme
edge:59
CL_6518	-	P	59	conserved hypothetical protein
edge:56
CL_6517	+	P	56	conserved hypothetical protein
edge:51
CL_6516	-	P	54	conserved hypothetical protein
edge:53
CL_6515	-	P	54	conserved hypothetical protein
edge:44
CL_6514	-	P	56	putative phage tail protein
edge:28
CL_6513	-	S	53	phage tail assembly family protein
edge:51
CL_6512	-	S	55	NlpC/P60 family protein
edge:51
CL_6511	-	S	53	phage minor tail protein L
edge:53
CL_6510	-	S	53	phage minor tail protein
edge:52
CL_6509	-	S	54	conserved hypothetical protein


#Assembly_fGI	4	cycle	10
CL_4378	+	S	151	PF14384 domain protein
edge:126
CL_4379	+	S	137	TonB-dependent receptor
edge:102
CL_4910	+	S	139	conserved hypothetical protein
edge:43
CL_3739	-	S	74	conserved hypothetical protein
edge:58
CL_3740	-	S	76	conserved hypothetical protein
edge:22
CL_4372	+	P	134	initiator RepB protein
edge:88
CL_3704	+	P	126	conserved hypothetical protein
edge:43
CL_4363	-	P	84	Sel1 repeat protein
edge:50
CL_7324	-	P	79	conserved hypothetical protein
edge:74
CL_4377	+	P	148	conserved hypothetical protein
edge:146
CL_4378	+	P	151	PF14384 domain protein
edge:126
CL_4379	+	P	137	TonB-dependent receptor
edge:102
CL_4910	+	P	139	conserved hypothetical protein
edge:43
CL_3739	-	P	74	conserved hypothetical protein
edge:58
CL_3740	-	P	76	conserved hypothetical protein
edge:22
CL_4372	+	S	134	initiator RepB protein
edge:88
CL_3704	+	S	126	conserved hypothetical protein
edge:43
CL_4363	-	S	84	Sel1 repeat protein
edge:50
CL_7324	-	S	79	conserved hypothetical protein
edge:74
CL_4377	+	S	148	conserved hypothetical protein


#Assembly_fGI	5	cycle	6
CL_7473	+	S	14	aminoglycoside-2''-adenylyltransferase
edge:6
CL_8119	-	S	13	Abi-like protein
edge:13
CL_8120	-	S	13	conserved hypothetical protein
edge:9
CL_8982	-	S	14	putative DNA relaxase MbeA
edge:10
CL_8981	-	S	13	bacterial mobilization protein MobC
edge:5
CL_8183	+	P	15	pentapeptide repeat protein
edge:10
CL_7473	+	P	14	aminoglycoside-2''-adenylyltransferase
edge:6
CL_8119	-	P	13	Abi-like protein
edge:13
CL_8120	-	P	13	conserved hypothetical protein
edge:9
CL_8982	-	P	14	putative DNA relaxase MbeA
edge:10
CL_8981	-	P	13	bacterial mobilization protein MobC
edge:5
CL_8183	+	S	15	pentapeptide repeat protein
edge:10
CL_7473	+	S	14	aminoglycoside-2''-adenylyltransferase
edge:6
CL_8119	-	S	13	Abi-like protein
edge:13
CL_8120	-	S	13	conserved hypothetical protein
edge:9
CL_8982	-	S	14	putative DNA relaxase MbeA


#Assembly_fGI	6	cycle	6
CL_8771	+	S	7	capsid-like protein
edge:5
CL_8807	+	S	7	major spike protein
edge:6
CL_21031	+	S	7	spike protein H
edge:5
CL_8774	+	S	9	replication-associated protein A
edge:6
CL_8773	+	S	8	bacteriophage scaffolding protein D
edge:5
CL_8772	+	P	6	DNA-binding protein J
edge:6
CL_8771	+	P	7	capsid-like protein
edge:5
CL_8807	+	P	7	major spike protein
edge:6
CL_21031	+	P	7	spike protein H
edge:5
CL_8774	+	P	9	replication-associated protein A
edge:6
CL_8773	+	P	8	bacteriophage scaffolding protein D
edge:5
CL_8772	+	S	6	DNA-binding protein J
edge:6
CL_8771	+	S	7	capsid-like protein
edge:5
CL_8807	+	S	7	major spike protein
edge:6
CL_21031	+	S	7	spike protein H
edge:5
CL_8774	+	S	9	replication-associated protein A


#Assembly_fGI	7	cycle	3
CL_5833	+	S	12	conserved hypothetical protein
edge:9
CL_5830	+	S	12	replication protein
edge:3
CL_5831	+	P	10	conserved hypothetical protein
edge:5
CL_5833	+	P	12	conserved hypothetical protein
edge:9
CL_5830	+	P	12	replication protein
edge:3
CL_5831	+	S	10	conserved hypothetical protein
edge:5
CL_5833	+	S	12	conserved hypothetical protein


#Assembly_fGI	8	cycle	2
CL_228	+	S	70	conserved hypothetical protein
edge:17
CL_4412	-	P	115	DDE domain protein
edge:20
CL_228	+	P	70	conserved hypothetical protein
edge:17
CL_4412	-	S	115	DDE domain protein


#Assembly_fGI	9	chain	97
CL_890	+	S	242	conserved hypothetical protein
edge:237
CL_881	-	S	245	LysR substrate binding domain protein
edge:241
CL_880	+	S	244	dihydrodipicolinate synthase
edge:240
CL_879	+	S	244	transporter, major facilitator family protein
edge:243
CL_878	+	S	244	outer membrane porin, OprD family
edge:126
CL_876	+	P	151	conserved hypothetical protein
edge:60
CL_875	+	P	106	conserved hypothetical protein
edge:102
CL_874	-	P	130	conserved hypothetical protein
edge:82
CL_873	-	P	100	D12 class N6 adenine-specific DNA methyltransferase
edge:82
CL_872	-	P	94	conserved hypothetical protein
edge:39
CL_4322	-	P	76	conserved hypothetical protein
edge:48
CL_5866	+	P	61	ImpB/mucB/samB family C-terminal domain protein
edge:44
CL_5865	+	P	49	conserved hypothetical protein
edge:48
CL_4111	+	P	72	conserved hypothetical protein
edge:37
CL_5864	-	P	41	conserved hypothetical protein
edge:37
CL_4513	+	P	89	lipoprotein, putative
edge:70
CL_2142	-	P	112	TIGR02594 family protein
edge:110
CL_2143	-	P	120	conserved hypothetical protein
edge:119
CL_2144	-	P	120	conserved hypothetical protein
edge:114
CL_2145	-	P	119	conserved hypothetical protein
edge:62
CL_2146	-	P	67	conserved hypothetical protein
edge:42
CL_2147	+	P	48	conserved hypothetical protein
edge:42
CL_2148	-	P	65	type III restriction enzyme, res subunit
edge:60
CL_2149	-	P	120	conserved hypothetical protein
edge:112
CL_2150	-	P	117	conserved hypothetical protein
edge:113
CL_2151	-	P	116	conserved hypothetical protein
edge:115
CL_2152	-	P	118	conserved hypothetical protein
edge:114
CL_2153	+	P	118	conserved hypothetical protein
edge:68
CL_2154	-	P	74	conserved hypothetical protein
edge:74
CL_2155	-	P	74	conserved hypothetical protein
edge:68
CL_2156	-	P	119	PF09327 domain protein
edge:112
CL_2157	-	P	115	conserved hypothetical protein
edge:115
CL_2158	-	P	115	conserved hypothetical protein
edge:114
CL_2159	-	P	118	conserved hypothetical protein
edge:93
CL_2160	-	P	99	toxin-antitoxin system, antitoxin component, PHD family
edge:84
CL_2161	-	P	98	conserved hypothetical protein
edge:85
CL_2162	+	P	94	conserved hypothetical protein
edge:90
CL_2163	-	P	119	conserved hypothetical protein
edge:114
CL_2164	-	P	116	conserved hypothetical protein
edge:113
CL_2165	-	P	118	conserved hypothetical protein
edge:116
CL_2166	-	P	117	conserved hypothetical protein
edge:117
CL_2167	-	P	117	conserved hypothetical protein
edge:117
CL_2168	-	P	117	conserved hypothetical protein
edge:105
CL_2170	-	P	117	conserved hypothetical protein
edge:117
CL_2171	-	P	117	conserved hypothetical protein
edge:116
CL_2172	-	P	117	conserved hypothetical protein
edge:93
CL_2173	-	P	94	conserved hypothetical protein
edge:94
CL_2174	-	P	118	conserved hypothetical protein
edge:116
CL_2175	-	P	121	Terminase-like family protein
edge:119
CL_2176	-	P	119	conserved hypothetical protein
edge:119
CL_2177	-	P	119	phage/conjugal plasmid C-4 type zinc finger protein, TraR family
edge:119
CL_2178	-	P	119	conserved hypothetical protein
edge:119
CL_2179	-	P	119	conserved hypothetical protein
edge:115
CL_2180	-	P	116	conserved hypothetical protein
edge:115
CL_2181	-	P	117	conserved hypothetical protein
edge:115
CL_2182	-	P	117	conserved hypothetical protein
edge:115
CL_2183	-	P	120	conserved hypothetical protein
edge:105
CL_2184	-	P	107	conserved hypothetical protein
edge:99
CL_2185	-	P	110	conserved hypothetical protein
edge:75
CL_2186	-	P	83	conserved hypothetical protein
edge:46
CL_7447	-	P	47	conserved hypothetical protein
edge:46
CL_2188	-	P	83	conserved hypothetical protein
edge:73
CL_2189	-	P	81	conserved hypothetical protein
edge:70
CL_2190	-	P	77	conserved hypothetical protein
edge:70
CL_2191	-	P	121	conserved hypothetical protein
edge:83
CL_5855	-	P	86	conserved hypothetical protein
edge:84
CL_2193	-	P	115	conserved hypothetical protein
edge:112
CL_2194	-	P	115	DNA-binding helix-turn-helix protein
edge:112
CL_2195	-	P	116	conserved hypothetical protein
edge:80
CL_2196	-	P	90	conserved hypothetical protein
edge:76
CL_2197	-	P	99	conserved hypothetical protein
edge:97
CL_2198	-	P	100	IstB-like ATP-binding protein
edge:98
CL_2199	-	P	100	conserved hypothetical protein
edge:90
CL_2200	-	P	106	C-5 cytosine-specific DNA methylase domain protein
edge:83
CL_2201	-	P	85	conserved hypothetical protein
edge:31
CL_5202	-	P	38	phosphoadenosine phosphosulfate reductase family protein
edge:35
CL_5201	-	P	69	conserved hypothetical protein
edge:62
CL_2205	-	P	105	conserved hypothetical protein
edge:104
CL_2206	-	P	104	conserved hypothetical protein
edge:103
CL_2207	-	P	103	conserved hypothetical protein
edge:67
CL_2208	-	P	82	conserved hypothetical protein
edge:82
CL_2209	-	P	88	sigma-70, region 4
edge:71
CL_4402	+	P	93	peptidase S24-like protein
edge:90
CL_2211	+	P	111	conserved hypothetical protein
edge:109
CL_2212	+	P	111	conserved hypothetical protein
edge:87
CL_4755	+	P	89	conserved hypothetical protein
edge:84
CL_4756	+	P	85	conserved domain protein
edge:84
CL_2213	+	P	112	conserved hypothetical protein
edge:111
CL_2214	+	P	112	conserved hypothetical protein
edge:110
CL_2215	+	P	114	conserved hypothetical protein
edge:76
CL_4757	+	P	83	conserved hypothetical protein
edge:70
CL_4433	+	P	72	conserved hypothetical protein
edge:65
CL_4434	+	P	66	conserved hypothetical protein
edge:66
CL_4435	+	P	69	conserved hypothetical protein
edge:63
CL_4436	+	P	73	conserved hypothetical protein
edge:53
CL_4437	+	P	108	conserved hypothetical protein
edge:73
CL_4438	+	P	79	conserved hypothetical protein
edge:56
CL_4439	+	P	78	conserved domain protein
edge:57
CL_4440	-	P	57	FRG domain protein
edge:54
CL_4430	-	P	56	conserved domain protein
edge:56
CL_4429	-	P	56	conserved hypothetical protein
edge:56
CL_4428	-	P	82	site-specific recombinase, phage integrase family
edge:75
CL_871	-	S	249	gamma-glutamyltransferase
edge:242
CL_870	-	S	249	drug resistance MFS transporter, drug:H+ antiporter-2 (14 Spanner) (DHA2) family protein
edge:249
CL_869	-	S	249	efflux pump membrane protein
edge:248
CL_868	-	S	249	conserved domain protein
edge:249
CL_867	+	S	249	porphobilinogen synthase


#Assembly_fGI	10	chain	87
CL_4896	+	S	78	DNA-binding helix-turn-helix protein
edge:13
CL_3664	-	P	72	putative lipoprotein
edge:70
CL_3663	-	P	76	putative lipoprotein
edge:68
CL_4892	-	P	73	hypothetical protein
edge:72
CL_3662	-	P	76	conserved hypothetical protein
edge:74
CL_3661	-	P	74	conserved hypothetical protein
edge:69
CL_4891	-	P	72	conserved hypothetical protein
edge:30
CL_4890	-	P	33	conserved domain protein
edge:26
CL_3660	-	P	72	conserved hypothetical protein
edge:55
CL_3659	-	P	71	toxic anion resistance protein
edge:52
CL_4888	-	P	69	conserved domain protein
edge:68
CL_3658	-	P	77	conserved hypothetical protein
edge:74
CL_3657	-	P	77	ParB-like partition protein
edge:76
CL_3656	-	P	77	CobQ/CobB/MinD/ParA nucleotide binding domain protein
edge:62
CL_3655	-	P	65	conserved hypothetical protein
edge:64
CL_3654	-	P	79	conserved hypothetical protein
edge:73
CL_3653	-	P	78	conserved hypothetical protein
edge:43
CL_3652	+	P	76	hypothetical protein
edge:72
CL_3651	-	P	75	conserved domain protein
edge:73
CL_3650	-	P	76	conserved hypothetical protein
edge:67
CL_3649	-	P	67	conserved hypothetical protein
edge:59
CL_3648	-	P	70	conserved domain protein
edge:50
CL_3647	-	P	76	conserved domain protein
edge:74
CL_3646	-	P	75	H-NS histone family protein
edge:49
CL_3645	-	P	78	nuclease-like protein
edge:70
CL_4884	-	P	70	conserved domain protein
edge:70
CL_4883	-	P	73	hypothetical protein
edge:73
CL_3644	-	P	74	hypothetical protein
edge:73
CL_3643	-	P	73	conserved hypothetical protein
edge:69
CL_3642	-	P	76	conserved hypothetical protein
edge:75
CL_3641	-	P	78	conserved hypothetical protein
edge:76
CL_3640	-	P	78	conserved hypothetical protein
edge:77
CL_3639	-	P	77	conserved hypothetical protein
edge:72
CL_3638	-	P	77	zeta toxin
edge:52
CL_3637	-	P	79	replicase family protein
edge:59
CL_3702	+	P	78	hypothetical protein
edge:44
CL_7920	-	P	45	hypothetical protein
edge:39
CL_3701	-	P	78	conserved hypothetical protein
edge:61
CL_3700	-	P	81	ImpB/MucB/SamB family protein
edge:73
CL_3699	+	P	75	conserved hypothetical protein
edge:74
CL_3698	-	P	78	conserved domain protein
edge:75
CL_3697	-	P	77	TraG-like protein, N-terminal region
edge:77
CL_3696	-	P	78	conjugative relaxosome accessory transposon protein
edge:44
CL_4879	-	P	44	conserved hypothetical protein
edge:44
CL_3695	-	P	77	putative TraF-like protein
edge:77
CL_3694	-	P	77	mating pair stabilisation protein TraN
edge:74
CL_3693	-	P	77	type-F conjugative transfer system pilin assembly protein TrbC
edge:76
CL_3692	-	P	77	TraU protein
edge:76
CL_3691	-	P	77	type-F conjugative transfer system protein TraW
edge:76
CL_4878	-	P	76	putative signal peptidase I
edge:75
CL_3690	-	P	77	conserved hypothetical protein
edge:77
CL_3689	-	P	77	type-IV secretion system protein TraC
edge:77
CL_3688	-	P	77	type IV conjugative transfer system protein TraV
edge:52
CL_4877	-	P	52	conserved domain protein
edge:51
CL_3687	-	P	76	disulfide bond isomerase protein, N-terminal
edge:76
CL_3686	-	P	77	TraB pilus assembly protein
edge:77
CL_3685	-	P	77	putative type-F conjugative transfer system secretin TraK
edge:76
CL_3684	-	P	76	putative type IV conjugative transfer system protein TraE
edge:74
CL_3683	-	P	75	type IV conjugative transfer system protein TraL
edge:75
CL_3682	-	P	77	conserved hypothetical protein
edge:77
CL_3681	-	P	77	conserved hypothetical protein
edge:77
CL_3680	-	P	77	transglycosylase SLT domain protein
edge:68
CL_4876	+	P	70	conserved hypothetical protein
edge:65
CL_3679	+	P	75	conserved hypothetical protein
edge:73
CL_3678	-	P	81	resolvase, N-terminal domain protein
edge:69
CL_4875	+	P	70	conserved hypothetical protein
edge:18
CL_4874	+	P	68	hypothetical protein
edge:59
CL_3676	+	P	69	conserved hypothetical protein
edge:38
CL_3675	+	P	71	conserved hypothetical protein
edge:67
CL_3674	+	P	76	conserved hypothetical protein
edge:71
CL_3673	-	P	79	conserved hypothetical protein
edge:76
CL_3672	-	P	79	conjugative relaxase domain protein
edge:75
CL_3671	-	P	78	putative type IV conjugative transfer system coupling protein TraD
edge:73
CL_3670	-	P	75	conserved hypothetical protein
edge:70
CL_3669	+	P	77	conserved hypothetical protein
edge:63
CL_4906	-	P	75	conserved hypothetical protein
edge:74
CL_3668	-	P	79	hypothetical protein
edge:61
CL_3667	-	P	74	hypothetical protein
edge:63
CL_3666	-	P	79	DnaJ domain protein
edge:74
CL_4904	-	P	77	conserved domain protein
edge:13
CL_5099	-	P	51	hypothetical protein
edge:51
CL_5098	-	P	67	conserved hypothetical protein
edge:61
CL_4902	-	P	75	conserved domain protein
edge:72
CL_4901	-	P	74	conserved hypothetical protein
edge:71
CL_4900	-	P	73	conserved domain protein
edge:65
CL_4899	-	P	72	hypothetical protein
edge:68
CL_4898	-	P	74	conserved hypothetical protein
edge:73
CL_4897	+	P	74	Gp49-like family protein
edge:74
CL_4896	+	S	78	DNA-binding helix-turn-helix protein


#Assembly_fGI	11	chain	87
CL_3746	-	S	77	site-specific recombinase, phage integrase family
edge:67
CL_3745	+	S	79	conserved hypothetical protein
edge:78
CL_3744	+	S	80	zeta toxin
edge:80
CL_3743	+	S	80	conserved hypothetical protein
edge:78
CL_3742	+	S	78	hypothetical protein
edge:7
CL_3790	-	P	12	GHKL domain protein
edge:12
CL_3791	-	P	12	peptidase, M48 family
edge:7
CL_3792	+	P	12	transcriptional regulator, TetR family
edge:12
CL_3793	+	P	12	hypothetical protein
edge:8
CL_14767	+	P	9	hypothetical protein
edge:9
CL_14768	+	P	9	conserved domain protein
edge:9
CL_3794	+	P	12	conserved hypothetical protein
edge:12
CL_3795	+	P	12	conserved hypothetical protein
edge:11
CL_3796	+	P	11	hypothetical protein
edge:8
CL_14769	+	P	9	hypothetical protein
edge:9
CL_3797	+	P	12	transcriptional regulator, TetR family
edge:12
CL_3798	+	P	12	hypothetical protein
edge:7
CL_3799	+	P	12	conserved hypothetical protein
edge:9
CL_14771	+	P	9	hypothetical protein
edge:9
CL_3800	-	P	12	conserved hypothetical protein
edge:11
CL_3801	-	P	11	conserved hypothetical protein
edge:11
CL_3802	-	P	12	conserved hypothetical protein
edge:12
CL_3803	+	P	62	transposase, IS4 family
edge:10
CL_14772	+	P	10	hypothetical protein
edge:5
CL_16087	+	P	5	hypothetical protein
edge:5
CL_14773	+	P	10	hypothetical protein
edge:10
CL_14774	+	P	10	hypothetical protein
edge:10
CL_14775	+	P	10	hypothetical protein
edge:10
CL_3804	+	P	12	conserved domain protein
edge:6
CL_3805	-	P	12	H-NS histone family protein
edge:12
CL_3806	-	P	12	conserved hypothetical protein
edge:12
CL_3807	-	P	12	conserved hypothetical protein
edge:7
CL_3809	+	P	12	conserved hypothetical protein
edge:11
CL_3810	+	P	12	helicase C-like protein
edge:12
CL_3811	+	P	12	conserved hypothetical protein
edge:12
CL_3812	+	P	12	hypothetical protein
edge:11
CL_3813	+	P	11	conserved hypothetical protein
edge:11
CL_3814	+	P	12	conserved hypothetical protein
edge:12
CL_3815	+	P	12	conserved hypothetical protein
edge:12
CL_3816	+	P	12	conserved hypothetical protein
edge:12
CL_3817	+	P	12	conserved hypothetical protein
edge:12
CL_3818	+	P	12	conserved hypothetical protein
edge:11
CL_3819	+	P	11	hypothetical protein
edge:11
CL_3820	+	P	11	conserved hypothetical protein
edge:11
CL_3821	+	P	11	conserved domain protein
edge:11
CL_3822	+	P	12	hypothetical protein
edge:12
CL_3823	+	P	12	conserved hypothetical protein
edge:11
CL_3824	-	P	12	conserved hypothetical protein
edge:12
CL_3825	-	P	12	conserved hypothetical protein
edge:12
CL_3826	+	P	12	conserved hypothetical protein
edge:12
CL_3827	-	P	12	hypothetical protein
edge:12
CL_3828	+	P	12	peptidase, M23 family
edge:12
CL_3829	+	P	12	hypothetical protein
edge:12
CL_3830	+	P	12	hypothetical protein
edge:12
CL_3831	+	P	12	conserved hypothetical protein
edge:12
CL_3832	+	P	12	conserved hypothetical protein
edge:10
CL_14777	+	P	10	PF13338 domain protein
edge:10
CL_14778	+	P	10	nucleotidyl transferase, PF08843 family
edge:10
CL_3833	+	P	12	peptidase S24-like protein
edge:12
CL_3834	+	P	12	ImpB/MucB/SamB family protein
edge:10
CL_3836	-	P	12	ParB-like protein
edge:12
CL_3837	-	P	12	CobQ/CobB/MinD/ParA nucleotide binding domain protein
edge:12
CL_3838	-	P	12	hypothetical protein
edge:12
CL_3839	-	P	12	conserved domain protein
edge:12
CL_3840	-	P	12	conserved hypothetical protein
edge:12
CL_3841	-	P	12	conserved hypothetical protein
edge:12
CL_3842	-	P	12	conserved hypothetical protein
edge:12
CL_3843	-	P	12	conserved hypothetical protein
edge:12
CL_3844	-	P	12	conserved hypothetical protein
edge:12
CL_3845	-	P	12	StbA protein
edge:11
CL_3846	-	P	11	hypothetical protein
edge:11
CL_3847	-	P	12	type II/IV secretion system domain protein
edge:11
CL_3848	-	P	11	conserved hypothetical protein
edge:11
CL_3849	-	P	11	conserved hypothetical protein
edge:11
CL_3850	+	P	11	conserved hypothetical protein
edge:11
CL_3851	+	P	11	conserved hypothetical protein
edge:11
CL_3852	+	P	11	conserved domain protein
edge:10
CL_3853	+	P	11	conserved hypothetical protein
edge:11
CL_3854	+	P	11	hypothetical protein
edge:6
CL_3855	+	P	10	macrophage killing protein with similarity to conjugation protein
edge:10
CL_3856	+	P	10	conserved hypothetical protein
edge:10
CL_3857	+	P	10	bacterial conjugation TrbI-like protein
edge:10
CL_3858	+	P	10	conserved hypothetical protein
edge:10
CL_3859	+	P	10	conserved hypothetical protein
edge:10
CL_3860	+	P	10	conserved hypothetical protein
edge:10
CL_3861	+	P	10	conserved hypothetical protein
edge:10
CL_3862	+	P	10	conserved hypothetical protein
edge:10
CL_3863	+	P	10	conserved hypothetical protein
edge:10
CL_3864	+	P	10	conserved hypothetical protein
edge:6
CL_3865	+	P	10	conserved hypothetical protein
edge:8
CL_14780	+	P	9	hypothetical protein
edge:8
CL_14781	+	P	9	hypothetical protein
edge:8
CL_4512	+	S	58	transposase, IS4 family


#Assembly_fGI	12	chain	69
CL_4436	+	S	73	conserved hypothetical protein
edge:53
CL_4437	+	S	108	conserved hypothetical protein
edge:73
CL_4438	+	S	79	conserved hypothetical protein
edge:56
CL_4439	+	S	78	conserved domain protein
edge:57
CL_4440	-	S	57	FRG domain protein
edge:1
CL_4441	-	P	1	conserved hypothetical protein
edge:1
CL_4442	-	P	1	peptidase S24-like protein
edge:1
CL_4443	+	P	1	DNA-binding helix-turn-helix domain protein
edge:1
CL_4444	+	P	1	conserved hypothetical protein
edge:1
CL_4445	+	P	1	conserved hypothetical protein
edge:1
CL_4446	+	P	1	conserved hypothetical protein
edge:1
CL_4447	+	P	1	conserved hypothetical protein
edge:1
CL_4448	+	P	1	conserved hypothetical protein
edge:1
CL_4449	+	P	1	phosphoadenosine phosphosulfate reductase family protein
edge:1
CL_4450	+	P	1	conserved hypothetical protein
edge:1
CL_4451	+	P	1	C-5 cytosine-specific DNA methylase domain protein
edge:1
CL_4452	+	P	1	conserved hypothetical protein
edge:1
CL_4453	+	P	1	bacterial DnaA protein
edge:1
CL_4454	+	P	1	conserved hypothetical protein
edge:1
CL_4455	+	P	1	hypothetical protein
edge:1
CL_4456	+	P	1	hypothetical protein
edge:1
CL_4457	+	P	1	conserved hypothetical protein
edge:1
CL_4458	+	P	1	hypothetical protein
edge:1
CL_4459	+	P	1	conserved hypothetical protein
edge:1
CL_4460	+	P	1	crossover junction endodeoxyribonuclease RusA
edge:1
CL_4461	+	P	1	conserved hypothetical protein
edge:1
CL_4462	+	P	1	conserved hypothetical protein
edge:1
CL_4463	+	P	1	conserved hypothetical protein
edge:1
CL_4464	+	P	1	conserved hypothetical protein
edge:1
CL_4465	+	P	1	conserved hypothetical protein
edge:1
CL_4466	+	P	1	conserved hypothetical protein
edge:1
CL_4467	+	P	1	P22_AR N-terminal domain protein
edge:1
CL_4468	-	P	1	conserved hypothetical protein
edge:1
CL_4469	+	P	1	conserved hypothetical protein
edge:1
CL_4470	+	P	1	conserved hypothetical protein
edge:1
CL_4471	+	P	1	conserved hypothetical protein
edge:1
CL_4472	+	P	1	conserved hypothetical protein
edge:1
CL_4473	+	P	1	conserved hypothetical protein
edge:1
CL_4474	+	P	1	conserved hypothetical protein
edge:1
CL_4475	+	P	1	conserved hypothetical protein
edge:1
CL_4476	+	P	1	conserved hypothetical protein
edge:1
CL_4477	+	P	1	conserved hypothetical protein
edge:1
CL_4478	+	P	1	phage/conjugal plasmid C-4 type zinc finger protein, TraR family
edge:1
CL_4479	+	P	1	conserved hypothetical protein
edge:1
CL_4480	+	P	1	conserved hypothetical protein
edge:1
CL_4481	+	P	1	Terminase-like family protein
edge:1
CL_4482	+	P	1	conserved hypothetical protein
edge:1
CL_4483	+	P	1	conserved hypothetical protein
edge:1
CL_4484	+	P	1	conserved hypothetical protein
edge:1
CL_4485	+	P	1	conserved hypothetical protein
edge:1
CL_4486	+	P	1	conserved hypothetical protein
edge:1
CL_4487	+	P	1	conserved hypothetical protein
edge:1
CL_4488	+	P	1	conserved hypothetical protein
edge:1
CL_4489	+	P	1	conserved hypothetical protein
edge:1
CL_4490	+	P	1	conserved hypothetical protein
edge:1
CL_4491	+	P	1	conserved hypothetical protein
edge:1
CL_4492	+	P	1	conserved hypothetical protein
edge:1
CL_4493	-	P	1	P22_AR N-terminal domain protein
edge:1
CL_4494	+	P	1	conserved hypothetical protein
edge:1
CL_4495	+	P	1	addiction module antitoxin, Axe family
edge:1
CL_4496	+	P	1	conserved hypothetical protein
edge:1
CL_4497	+	P	1	conserved hypothetical protein
edge:1
CL_4498	+	P	1	conserved hypothetical protein
edge:1
CL_4499	+	P	1	domain
edge:1
CL_4500	+	P	1	conserved hypothetical protein
edge:1
CL_4501	+	P	1	conserved hypothetical protein
edge:1
CL_4502	-	P	1	conserved hypothetical protein
edge:1
CL_4503	+	P	1	conserved hypothetical protein
edge:1
CL_4504	+	P	1	conserved hypothetical protein
edge:1
CL_4505	+	P	1	conserved hypothetical protein
edge:1
CL_4506	+	P	1	conserved hypothetical protein
edge:1
CL_4507	+	P	1	conserved domain protein
edge:1
CL_4508	+	P	1	domain
edge:1
CL_4509	+	P	1	hypothetical protein
edge:1
CL_4510	+	S	56	putative transposase
edge:40
CL_4511	+	S	45	transposase, IS4 family
edge:44
CL_5951	+	S	45	aminoglycoside resistance ribosomal RNA methyltransferase, FmrO/ArmA family
edge:44
CL_5952	-	S	44	conserved hypothetical protein
edge:44
CL_5953	+	S	44	transposase, IS4 family


#Assembly_fGI	13	chain	63
CL_2145	-	S	119	conserved hypothetical protein
edge:62
CL_2146	-	S	67	conserved hypothetical protein
edge:42
CL_2147	+	S	48	conserved hypothetical protein
edge:42
CL_2148	-	S	65	type III restriction enzyme, res subunit
edge:60
CL_2149	-	S	120	conserved hypothetical protein
edge:1
CL_4692	-	P	1	conserved hypothetical protein
edge:1
CL_4693	-	P	1	conserved hypothetical protein
edge:1
CL_4694	-	P	1	conserved hypothetical protein
edge:1
CL_4695	+	P	1	conserved hypothetical protein
edge:1
CL_4696	-	P	1	conserved hypothetical protein
edge:1
CL_4697	-	P	1	conserved hypothetical protein
edge:1
CL_4698	-	P	1	domain
edge:1
CL_4699	-	P	1	conserved hypothetical protein
edge:1
CL_4700	-	P	1	conserved hypothetical protein
edge:1
CL_4701	-	P	1	conserved hypothetical protein
edge:1
CL_4702	-	P	1	addiction module antitoxin, Axe family
edge:1
CL_4703	-	P	1	conserved hypothetical protein
edge:1
CL_4704	+	P	1	P22_AR N-terminal domain protein
edge:1
CL_4705	-	P	1	conserved hypothetical protein
edge:1
CL_4706	-	P	1	conserved hypothetical protein
edge:1
CL_4707	-	P	1	conserved hypothetical protein
edge:1
CL_4708	-	P	1	conserved hypothetical protein
edge:1
CL_4709	-	P	1	conserved hypothetical protein
edge:1
CL_4710	-	P	1	conserved hypothetical protein
edge:1
CL_4711	-	P	1	conserved hypothetical protein
edge:1
CL_4712	-	P	1	conserved hypothetical protein
edge:1
CL_4713	-	P	1	conserved hypothetical protein
edge:1
CL_4714	-	P	1	conserved hypothetical protein
edge:1
CL_4715	-	P	1	conserved hypothetical protein
edge:1
CL_4716	-	P	1	Terminase-like family protein
edge:1
CL_4717	-	P	1	conserved hypothetical protein
edge:1
CL_4718	-	P	1	conserved hypothetical protein
edge:1
CL_4719	-	P	1	phage/conjugal plasmid C-4 type zinc finger protein, TraR family
edge:1
CL_4720	-	P	1	conserved hypothetical protein
edge:1
CL_4721	-	P	1	conserved hypothetical protein
edge:1
CL_4722	-	P	1	conserved hypothetical protein
edge:1
CL_4723	-	P	1	conserved hypothetical protein
edge:1
CL_4724	-	P	1	conserved hypothetical protein
edge:1
CL_4725	-	P	1	conserved hypothetical protein
edge:1
CL_4726	-	P	1	conserved hypothetical protein
edge:1
CL_4727	-	P	1	conserved hypothetical protein
edge:1
CL_4728	-	P	1	conserved hypothetical protein
edge:1
CL_4729	+	P	1	conserved hypothetical protein
edge:1
CL_4730	-	P	1	P22_AR N-terminal domain protein
edge:1
CL_4731	-	P	1	conserved hypothetical protein
edge:1
CL_4732	-	P	1	conserved hypothetical protein
edge:1
CL_4733	-	P	1	conserved hypothetical protein
edge:1
CL_4734	-	P	1	conserved hypothetical protein
edge:1
CL_4735	-	P	1	conserved hypothetical protein
edge:1
CL_4736	-	P	1	conserved hypothetical protein
edge:1
CL_4737	-	P	1	crossover junction endodeoxyribonuclease RusA
edge:1
CL_4738	-	P	1	conserved hypothetical protein
edge:1
CL_4739	-	P	1	hypothetical protein
edge:1
CL_4740	-	P	1	conserved hypothetical protein
edge:1
CL_4741	-	P	1	hypothetical protein
edge:1
CL_4742	-	P	1	hypothetical protein
edge:1
CL_4743	-	P	1	conserved hypothetical protein
edge:1
CL_4744	-	P	1	bacterial DnaA protein
edge:1
CL_4745	-	P	1	conserved hypothetical protein
edge:1
CL_4746	-	P	1	C-5 cytosine-specific DNA methylase domain protein
edge:1
CL_4747	-	P	1	conserved hypothetical protein
edge:1
CL_4748	-	P	1	phosphoadenosine phosphosulfate reductase family protein
edge:1
CL_4749	-	P	1	conserved hypothetical protein
edge:1
CL_4750	-	P	1	conserved hypothetical protein
edge:1
CL_4751	-	P	1	conserved hypothetical protein
edge:1
CL_4752	-	P	1	conserved hypothetical protein
edge:1
CL_4753	-	P	1	conserved hypothetical protein
edge:1
CL_4754	-	P	1	DNA-binding helix-turn-helix domain protein
edge:1
CL_2210	+	S	42	peptidase S24-like protein


#Assembly_fGI	14	chain	50
CL_1626	+	S	249	transporter, MotA/TolQ/ExbB proton channel family protein
edge:249
CL_1625	+	S	249	transport energizing protein, ExbD/TolR family
edge:246
CL_1624	+	S	249	transport energizing protein, ExbD/TolR family
edge:205
CL_1623	-	S	208	acetyltransferase, GNAT family
edge:207
CL_1622	-	S	249	malate synthase G
edge:32
CL_4101	-	P	82	conserved hypothetical protein
edge:57
CL_4143	-	P	87	conserved hypothetical protein
edge:82
CL_4100	-	P	85	conserved hypothetical protein
edge:53
CL_4099	-	P	61	phage lysozyme
edge:58
CL_4098	-	P	61	conserved hypothetical protein
edge:36
CL_4583	-	P	38	conserved domain protein
edge:36
CL_4582	-	P	53	hypothetical protein
edge:37
CL_4581	-	P	67	conserved hypothetical protein
edge:62
CL_5870	-	P	66	PF08875 domain protein
edge:58
CL_4091	-	P	79	transglycosylase SLT domain protein
edge:50
CL_4765	-	P	51	conserved hypothetical protein
edge:48
CL_4089	-	P	64	hypothetical protein
edge:60
CL_4598	-	P	81	conserved hypothetical protein
edge:81
CL_4087	-	P	86	structural protein 3 family protein
edge:78
CL_4086	-	P	85	PF11367 family protein
edge:82
CL_4085	-	P	84	tail protein, HK97 family
edge:76
CL_4084	-	P	85	putative phage head-tail adaptor
edge:56
CL_4083	-	P	65	conserved domain protein
edge:64
CL_4082	-	P	67	conserved hypothetical protein
edge:65
CL_4081	-	P	85	phage major capsid protein, HK97 family
edge:66
CL_4080	-	P	66	phage prohead protease, HK97 family
edge:66
CL_4079	-	P	66	phage portal protein, HK97 family
edge:61
CL_4078	-	P	67	putative phage terminase, large subunit
edge:33
CL_4602	-	P	34	hypothetical protein
edge:34
CL_4076	-	P	73	terminase small subunit domain protein
edge:36
CL_5869	-	P	54	conserved hypothetical protein
edge:33
CL_4074	-	P	61	conserved hypothetical protein
edge:35
CL_4072	-	P	78	conserved hypothetical protein
edge:60
CL_4071	-	P	63	conserved hypothetical protein
edge:40
CL_4070	-	P	43	conserved hypothetical protein
edge:30
CL_4068	+	P	40	conserved hypothetical protein
edge:32
CL_4596	-	P	37	conserved domain protein
edge:35
CL_4064	-	P	44	phage antitermination protein Q
edge:44
CL_4063	-	P	58	conserved hypothetical protein
edge:35
CL_4595	-	P	35	conserved hypothetical protein
edge:35
CL_4594	-	P	38	conserved hypothetical protein
edge:12
CL_4593	-	P	26	conserved hypothetical protein
edge:16
CL_4592	-	P	46	conserved hypothetical protein
edge:34
CL_4591	-	P	38	replicative DNA helicase
edge:35
CL_4590	-	P	46	conserved hypothetical protein
edge:31
CL_4588	-	P	37	conserved hypothetical protein
edge:37
CL_4587	+	P	40	DNA-binding helix-turn-helix protein
edge:37
CL_4586	+	P	37	conserved hypothetical protein
edge:37
CL_4585	+	P	39	conserved hypothetical protein
edge:34
CL_5868	+	P	36	conserved hypothetical protein
edge:36
CL_4760	+	P	41	conserved domain protein
edge:35
CL_4546	+	P	37	conserved hypothetical protein
edge:35
CL_4545	+	P	52	conserved hypothetical protein
edge:35
CL_4544	+	P	35	conserved hypothetical protein
edge:22
CL_4543	+	P	30	site-specific recombinase, phage integrase family
edge:24
CL_1082	+	S	146	putative lipoprotein
edge:111
CL_1081	-	S	139	putative phosphoethanolamine transferase EptA
edge:74
CL_1080	-	S	147	TonB-dependent receptor
edge:137
CL_1079	-	S	173	glycoside hydrolase, family 108


#Assembly_fGI	15	chain	48
CL_4795	-	S	40	conserved hypothetical protein
edge:16
CL_4796	-	P	27	conserved hypothetical protein
edge:21
CL_4797	-	P	21	PF10979 family protein
edge:15
CL_4798	-	P	19	hypothetical protein
edge:12
CL_4799	-	P	21	conserved hypothetical protein
edge:20
CL_4800	-	P	34	DNA-binding protein HU-beta
edge:27
CL_4801	-	P	27	hypothetical protein
edge:24
CL_4802	-	P	31	Gam-like protein
edge:24
CL_4803	-	P	27	conserved hypothetical protein
edge:15
CL_4959	-	P	20	hypothetical protein
edge:20
CL_4805	-	P	33	phage/conjugal plasmid C-4 type zinc finger protein, TraR family
edge:26
CL_4806	-	P	26	AAA domain protein
edge:25
CL_4807	-	P	26	integrase core domain protein
edge:25
CL_4808	-	P	26	conserved hypothetical protein
edge:25
CL_4809	-	P	26	conserved hypothetical protein
edge:15
CL_4810	-	P	15	conserved hypothetical protein
edge:15
CL_4811	-	P	25	phage-associated protein, BcepMu gp16 family
edge:18
CL_4812	+	P	18	peptidase S24-like protein
edge:13
CL_4960	+	P	13	lipoprotein, putative
edge:13
CL_4814	+	P	34	glycoside hydrolase, family 108
edge:33
CL_4815	+	P	33	conserved hypothetical protein
edge:18
CL_4816	+	P	18	conserved hypothetical protein
edge:18
CL_4817	+	P	18	conserved hypothetical protein
edge:18
CL_4818	+	P	18	PF11985 family protein
edge:18
CL_4819	+	P	33	Terminase-like domain protein
edge:15
CL_4961	-	P	23	conserved hypothetical protein
edge:8
CL_4821	+	P	23	DNA adenine methylase
edge:23
CL_4822	+	P	33	PF06074 family protein
edge:33
CL_4823	+	P	33	phage Mu protein F-like protein
edge:33
CL_4824	+	P	33	phage virion morphogenesis family
edge:33
CL_4825	+	P	33	Mu-like prophage I protein
edge:32
CL_4826	+	P	33	conserved hypothetical protein
edge:33
CL_4827	+	P	33	Mu-like prophage major head subunit gpT domain protein
edge:32
CL_4828	+	P	33	phage conserved hypothetical protein
edge:33
CL_4829	+	P	33	domain
edge:32
CL_4830	+	P	33	phage tail sheath-like protein
edge:33
CL_4831	+	P	41	GDSL-like protein
edge:17
CL_4833	+	P	33	phage tail sheath-like protein
edge:33
CL_4834	+	P	34	conserved hypothetical protein
edge:33
CL_4835	+	P	33	conserved domain protein
edge:22
CL_4836	+	P	23	hypothetical protein
edge:23
CL_4837	+	P	35	conserved hypothetical protein
edge:26
CL_4838	+	P	35	DNA circularization, N-terminal domain protein
edge:34
CL_4839	+	P	35	conserved hypothetical protein
edge:34
CL_4840	+	P	35	putative bacteriophage Mu Gp45 protein
edge:35
CL_4841	+	P	35	putative phage protein GP46
edge:35
CL_4842	+	P	36	baseplate J-like protein
edge:35
CL_4843	+	P	37	PF10076 family protein
edge:37
CL_4844	+	P	37	conserved hypothetical protein
edge:8
CL_2058	+	S	246	transcriptional regulator, MarR family
edge:235
CL_2059	+	S	237	conserved hypothetical protein
edge:206
CL_2060	+	S	248	diguanylate cyclase (GGDEF) domain protein
edge:243
CL_2061	+	S	246	universal stress family protein
edge:237
CL_2062	-	S	247	quinoprotein glucose dehydrogenase B


#Assembly_fGI	16	chain	42
CL_571	+	S	249	ThiF family protein
edge:221
CL_572	-	S	225	conserved hypothetical protein
edge:223
CL_573	+	S	249	transcriptional regulator, LysR family
edge:246
CL_574	-	S	249	conserved hypothetical protein
edge:249
CL_575	-	S	249	tRNA dihydrouridine synthase A
edge:80
CL_5173	+	P	82	site-specific recombinase, phage integrase family
edge:77
CL_5174	-	P	80	pyocin activator protein PrtN
edge:75
CL_5175	-	P	76	conserved hypothetical protein
edge:74
CL_4318	-	P	78	conserved hypothetical protein
edge:59
CL_5176	-	P	73	conserved hypothetical protein
edge:46
CL_4316	-	P	52	conserved hypothetical protein
edge:47
CL_4315	+	P	73	lipoprotein, putative
edge:57
CL_4314	+	P	60	conserved hypothetical protein
edge:27
CL_5177	+	P	44	DnaJ domain protein
edge:44
CL_5178	+	P	44	conserved hypothetical protein
edge:43
CL_5179	+	P	43	conserved hypothetical protein
edge:41
CL_5180	+	P	43	conserved hypothetical protein
edge:41
CL_4310	+	P	74	conserved hypothetical protein
edge:71
CL_4309	+	P	76	phage/plasmid-related protein TIGR03299
edge:70
CL_4308	-	P	95	copper resistance protein D
edge:92
CL_4307	-	P	95	copper resistance protein CopC
edge:90
CL_4306	+	P	94	copper-exporting ATPase
edge:91
CL_4305	-	P	94	heavy metal sensor kinase
edge:91
CL_4304	-	P	95	transcriptional activator protein IrlR
edge:94
CL_4303	+	P	94	conserved hypothetical protein
edge:77
CL_4302	+	P	96	copper-resistance protein, CopA family
edge:93
CL_4301	+	P	96	copper resistance protein B CopB
edge:34
CL_7500	+	P	53	conserved hypothetical protein
edge:51
CL_4300	+	P	60	outer membrane efflux protein
edge:52
CL_4299	+	P	53	putative Cation efflux system protein CusB
edge:51
CL_4298	+	P	53	cation efflux system protein CusA
edge:53
CL_4297	+	P	53	copper binding periplasmic protein CusF
edge:37
CL_4296	-	P	61	ferrous iron transport protein B
edge:60
CL_4295	-	P	61	FeoA domain protein
edge:59
CL_4294	-	P	74	heavy metal-associated domain protein
edge:52
CL_4293	+	P	56	transcriptional regulator, MerR family
edge:26
CL_5141	+	P	60	arsenate reductase
edge:54
CL_5140	+	P	55	transcriptional regulator, ArsR family
edge:55
CL_5139	+	P	60	low molecular weight phosphotyrosine protein phosphatase
edge:58
CL_5138	+	P	58	arsenical-resistance protein
edge:58
CL_5137	+	P	59	arsenical resistance protein ArsH
edge:42
CL_5136	+	P	47	thioredoxin-disulfide reductase
edge:47
CL_4292	+	P	55	pyridine nucleotide-disulfide oxidoreductase
edge:27
CL_8051	+	P	28	conserved hypothetical protein
edge:27
CL_8052	+	P	29	conserved hypothetical protein
edge:28
CL_8053	+	P	29	PF06114 domain protein
edge:29
CL_8054	+	P	29	conserved hypothetical protein
edge:28
CL_576	-	S	249	transporter, major facilitator family protein
edge:249
CL_577	-	S	249	endoribonuclease L-PSP
edge:246
CL_578	-	S	249	putative membrane protein
edge:249
CL_579	+	S	249	putative NAD(P)(+) transhydrogenase (AB-specific), alpha subunit
edge:248
CL_580	+	S	249	NAD(P)(+) transhydrogenase (B-specific), subunit PntAB domain protein


#Assembly_fGI	17	chain	41
CL_3137	-	S	249	preprotein translocase, YajC subunit
edge:249
CL_3136	-	S	249	queuine tRNA-ribosyltransferase
edge:248
CL_3135	-	S	248	LemA family protein
edge:247
CL_3134	-	S	248	conserved hypothetical protein
edge:245
CL_3133	-	S	249	S-adenosylmethionine:tRNA ribosyltransferase-isomerase
edge:23
CL_5563	+	P	27	site-specific recombinase, phage integrase family
edge:20
CL_5564	-	P	27	conserved hypothetical protein
edge:27
CL_5565	-	P	28	conserved hypothetical protein
edge:20
CL_5566	-	P	21	exonuclease
edge:20
CL_5567	-	P	26	single-strand binding protein
edge:10
CL_5568	-	P	16	conserved hypothetical protein
edge:16
CL_5569	-	P	16	conserved hypothetical protein
edge:16
CL_5570	-	P	20	conserved hypothetical protein
edge:20
CL_5571	-	P	27	conserved hypothetical protein
edge:27
CL_5572	-	P	27	conserved hypothetical protein
edge:27
CL_5573	+	P	27	conserved hypothetical protein
edge:20
CL_5574	-	P	27	conserved hypothetical protein
edge:19
CL_5575	-	P	21	phage regulatory protein, Rha family
edge:16
CL_5576	-	P	24	conserved hypothetical protein
edge:11
CL_5577	+	P	14	BRCA1 C-terminal domain protein
edge:11
CL_5578	+	P	11	conserved hypothetical protein
edge:10
CL_5579	-	P	27	C4-type zinc finger protein, DksA/TraR family
edge:26
CL_5580	-	P	26	phage transcriptional activator, Ogr/Delta
edge:26
CL_5581	-	P	33	phage late control protein D protein
edge:33
CL_5582	-	P	33	phage P2 GpU
edge:33
CL_5583	-	P	33	phage tail tape measure protein, TP901 family
edge:20
CL_5584	-	P	33	phage tail protein E
edge:33
CL_5585	-	P	33	phage major tail tube protein
edge:33
CL_5586	-	P	33	putative phage tail sheath protein
edge:23
CL_5587	-	P	34	conserved hypothetical protein
edge:33
CL_5588	-	P	33	phage tail protein I
edge:33
CL_5589	-	P	33	baseplate J-like protein
edge:33
CL_5590	-	P	33	putative lysozyme
edge:33
CL_5591	-	P	33	phage-related baseplate assembly protein
edge:33
CL_5592	-	P	33	phage virion morphogenesis protein
edge:33
CL_5593	-	P	33	P2 phage tail completion protein R (GpR)
edge:33
CL_5594	-	P	33	conserved hypothetical protein
edge:32
CL_5595	-	P	32	conserved hypothetical protein
edge:32
CL_5596	-	P	33	conserved hypothetical protein
edge:33
CL_5597	-	P	33	phage tail protein X
edge:31
CL_5598	-	P	33	phage head completion protein GPL
edge:33
CL_5599	-	P	33	phage small terminase subunit
edge:33
CL_5600	-	P	33	phage major capsid protein, P2 family
edge:33
CL_5601	-	P	33	phage capsid scaffolding protein (GPO) serine peptidase
edge:33
CL_5602	+	P	33	putative terminase, ATPase subunit, gpP-like
edge:33
CL_5603	+	P	33	phage portal protein, PBSX family
edge:15
CL_3129	+	S	249	GHKL domain protein
edge:246
CL_3128	+	S	249	[glutamate--ammonia-ligase] adenylyltransferase
edge:248
CL_3127	+	S	249	branched-chain amino acid aminotransferase
edge:246
CL_3126	+	S	249	conserved hypothetical protein
edge:201
CL_3125	+	S	202	conserved hypothetical protein


#Assembly_fGI	18	chain	40
CL_15003	+	P	2	hypothetical protein
edge:2
CL_9653	+	P	3	initiator RepB protein
edge:2
CL_15004	+	P	2	hypothetical protein
edge:2
CL_9651	-	P	3	DNA topoisomerase I
edge:3
CL_9650	+	P	3	ParB-like protein
edge:3
CL_9649	-	P	3	TraM recognition site of TraD and TraG
edge:2
CL_15005	+	P	2	hypothetical protein
edge:2
CL_9648	+	P	3	hypothetical protein
edge:2
CL_9640	+	P	3	conserved domain protein
edge:2
CL_15006	+	P	2	transglycosylase SLT domain protein
edge:2
CL_9639	+	P	3	OmpA family protein
edge:3
CL_9638	+	P	3	conserved hypothetical protein
edge:3
CL_9637	+	P	3	type IV conjugative transfer system protein TraL
edge:3
CL_9636	+	P	3	putative type IV conjugative transfer system protein TraE
edge:3
CL_9635	+	P	3	putative type-F conjugative transfer system secretin TraK
edge:3
CL_9634	+	P	3	bacterial conjugation TrbI-like protein
edge:3
CL_9633	+	P	3	type IV conjugative transfer system lipoprotein TraV
edge:3
CL_9632	+	P	3	type-IV secretion system protein TraC
edge:3
CL_9631	+	P	3	type-F conjugative transfer system protein
edge:3
CL_9630	+	P	3	signal peptidase I
edge:3
CL_9629	+	P	3	type-F conjugative transfer system protein TraW
edge:3
CL_9628	+	P	3	TraU protein
edge:3
CL_9627	+	P	3	type-F conjugative transfer system pilin assembly protein TrbC
edge:3
CL_9626	+	P	3	mating pair stabilisation protein TraN
edge:3
CL_9625	+	P	3	F plasmid transfer operon protein
edge:3
CL_9624	+	P	3	F plasmid transfer operon domain protein
edge:3
CL_9623	+	P	3	conjugative relaxosome accessory transposon protein
edge:3
CL_9622	+	P	3	TraG-like protein
edge:2
CL_9621	+	P	2	hypothetical protein
edge:2
CL_9620	+	P	3	hypothetical protein
edge:2
CL_9619	+	P	3	CobQ/CobB/MinD/ParA nucleotide binding domain protein
edge:3
CL_9618	+	P	3	ParB-like protein
edge:2
CL_15007	+	P	2	hypothetical protein
edge:2
CL_9617	+	P	3	conserved hypothetical protein
edge:2
CL_9615	+	P	3	DnaJ domain protein
edge:2
CL_9679	+	P	3	conserved domain protein
edge:3
CL_9678	+	P	3	N-6 DNA Methylase domain protein
edge:3
CL_9677	+	P	3	conserved hypothetical protein
edge:2
CL_15008	+	P	2	hypothetical protein
edge:2
CL_15009	+	P	2	hypothetical protein


#Assembly_fGI	19	chain	37
CL_2446	+	S	249	ATP-dependent RNA helicase RhlB
edge:241
CL_2445	-	S	249	putative lipoprotein
edge:249
CL_2444	+	S	249	nitroreductase family protein
edge:246
CL_2443	+	S	249	glycerol-3-phosphate dehydrogenase [NAD(P)+]
edge:245
CL_2442	+	S	249	putative phosphohistidine phosphatase SixA
edge:18
CL_5609	+	P	36	site-specific recombinase, phage integrase family
edge:29
CL_5610	-	P	35	conserved hypothetical protein
edge:18
CL_7294	-	P	19	conserved hypothetical protein
edge:19
CL_7293	-	P	19	conserved hypothetical protein
edge:16
CL_7292	-	P	16	conserved hypothetical protein
edge:15
CL_7291	-	P	18	conserved domain protein
edge:11
CL_8079	-	P	12	methyltransferase domain protein
edge:11
CL_7290	-	P	16	50S ribosomal protein L32 domain protein
edge:12
CL_7289	-	P	19	hypothetical protein
edge:17
CL_4057	-	P	21	DNA-binding helix-turn-helix protein
edge:17
CL_7288	+	P	17	conserved hypothetical protein
edge:17
CL_7287	+	P	19	phage regulatory protein CII
edge:15
CL_7286	+	P	15	zinc-binding domain of primase-helicase
edge:12
CL_7285	+	P	19	conserved hypothetical protein
edge:18
CL_7284	+	P	19	conserved hypothetical protein
edge:17
CL_7283	+	P	40	HNH endonuclease domain protein
edge:12
CL_7282	+	P	19	conserved hypothetical protein
edge:6
CL_8087	+	P	6	conserved domain protein
edge:6
CL_7281	+	P	19	phage terminase, small subunit
edge:18
CL_7280	+	P	19	putative phage terminase, large subunit
edge:19
CL_7279	+	P	19	portal protein, HK97 family
edge:19
CL_7278	+	P	19	phage prohead protease, HK97 family
edge:18
CL_7277	+	P	18	phage major capsid protein, HK97 family
edge:18
CL_7276	+	P	18	Phage gp6-like head-tail connector protein
edge:17
CL_7275	+	P	18	conserved hypothetical protein
edge:15
CL_7274	+	P	15	phage head-tail joining protein
edge:15
CL_7273	+	P	15	tail protein, HK97 family
edge:15
CL_7272	+	P	15	PF11367 family protein
edge:15
CL_7271	+	P	15	conserved hypothetical protein
edge:15
CL_7270	+	P	15	conserved hypothetical protein
edge:15
CL_7269	+	P	15	conserved hypothetical protein
edge:14
CL_8086	+	P	14	conserved hypothetical protein
edge:14
CL_8085	+	P	14	conserved hypothetical protein
edge:14
CL_8084	+	P	23	conserved hypothetical protein
edge:19
CL_8083	+	P	19	PF08875 domain protein
edge:18
CL_8082	+	P	22	conserved hypothetical protein
edge:19
CL_8081	+	P	21	conserved hypothetical protein
edge:16
CL_4582	+	S	53	hypothetical protein
edge:36
CL_4583	+	S	38	conserved domain protein
edge:36
CL_4098	+	S	61	conserved hypothetical protein
edge:58
CL_4099	+	S	61	phage lysozyme
edge:53
CL_4100	+	S	85	conserved hypothetical protein


#Assembly_fGI	20	chain	36
CL_9410	+	S	3	hypothetical protein
edge:3
CL_9409	+	S	3	hypothetical protein
edge:3
CL_9408	+	S	3	conserved hypothetical protein
edge:3
CL_7113	+	S	11	resolvase, N-terminal domain protein
edge:2
CL_7983	-	P	2	hypothetical protein
edge:2
CL_7984	-	P	2	conserved hypothetical protein
edge:2
CL_7985	-	P	2	hypothetical protein
edge:2
CL_7986	-	P	2	DNA-directed DNA polymerase
edge:2
CL_7987	-	P	2	hypothetical protein
edge:2
CL_7988	-	P	2	VWA-like domain protein
edge:2
CL_7989	-	P	2	hypothetical protein
edge:2
CL_7990	-	P	2	hypothetical protein
edge:2
CL_7991	-	P	2	hypothetical protein
edge:2
CL_7992	-	P	2	conserved hypothetical protein
edge:1
CL_7994	-	P	2	transcriptional regulator, DeoR family
edge:2
CL_7995	-	P	2	DNA-directed RNA polymerase domain protein
edge:2
CL_7996	-	P	2	hypothetical protein
edge:2
CL_7997	-	P	2	conserved hypothetical protein
edge:2
CL_7998	-	P	2	conserved hypothetical protein
edge:2
CL_7999	-	P	2	hypothetical protein
edge:2
CL_8000	-	P	2	hypothetical protein
edge:1
CL_8001	+	P	2	conserved hypothetical protein
edge:2
CL_8002	+	P	2	conserved hypothetical protein
edge:2
CL_8003	+	P	2	conserved hypothetical protein
edge:2
CL_8004	+	P	2	conserved hypothetical protein
edge:2
CL_8005	+	P	2	hypothetical protein
edge:2
CL_8006	+	P	2	conserved hypothetical protein
edge:2
CL_8007	+	P	2	major capsid protein, N4-gp56 family
edge:2
CL_8008	+	P	2	conserved hypothetical protein
edge:2
CL_8009	+	P	2	conserved hypothetical protein
edge:2
CL_8010	+	P	2	conserved domain protein
edge:2
CL_8011	+	P	2	conserved domain protein
edge:2
CL_8012	+	P	2	transglycosylase SLT domain protein
edge:2
CL_8013	+	P	2	conserved domain protein
edge:2
CL_8014	+	P	3	conserved hypothetical protein
edge:3
CL_8015	-	P	3	hypothetical protein
edge:2
CL_8016	-	P	2	hypothetical protein
edge:2
CL_8017	-	P	2	conserved hypothetical protein
edge:2
CL_8018	-	P	2	hypothetical protein
edge:2
CL_8019	-	P	2	conserved hypothetical protein
edge:1
CL_8020	-	S	2	AAA domain protein
edge:2
CL_8021	-	S	2	primase C-terminal domain protein, PF08708 family
edge:2
CL_8022	-	S	2	conserved hypothetical protein
edge:2
CL_8023	-	S	2	conserved domain protein
edge:2
CL_8024	-	S	2	putative ribonucleotide-pyrophosphate reductase subunit alpha


#Assembly_fGI	21	chain	36
CL_9454	+	S	11	transposase
edge:1
CL_12872	-	P	1	toprim domain protein
edge:1
CL_12873	-	P	1	conserved hypothetical protein
edge:1
CL_12874	-	P	1	conserved hypothetical protein
edge:1
CL_12875	-	P	1	conserved hypothetical protein
edge:1
CL_12876	-	P	1	conserved hypothetical protein
edge:1
CL_12877	-	P	1	conserved hypothetical protein
edge:1
CL_12878	-	P	1	conserved hypothetical protein
edge:1
CL_12879	-	P	1	putative 5'-nucleotidase YfbR
edge:1
CL_12880	-	P	1	conserved hypothetical protein
edge:1
CL_12881	-	P	1	conserved hypothetical protein
edge:1
CL_12882	-	P	1	conserved hypothetical protein
edge:1
CL_12883	-	P	1	conserved hypothetical protein
edge:1
CL_12884	-	P	1	conserved hypothetical protein
edge:1
CL_12885	-	P	1	C-5 cytosine-specific DNA methylase
edge:1
CL_12886	-	P	1	conserved hypothetical protein
edge:1
CL_12887	-	P	1	conserved hypothetical protein
edge:1
CL_12888	-	P	1	conserved hypothetical protein
edge:1
CL_12889	-	P	1	conserved hypothetical protein
edge:1
CL_12890	-	P	1	conserved hypothetical protein
edge:1
CL_12891	-	P	1	conserved hypothetical protein
edge:1
CL_12892	-	P	1	conserved hypothetical protein
edge:1
CL_12893	-	P	1	putative ferredoxin-like protein YfaE
edge:1
CL_12894	-	P	1	conserved hypothetical protein
edge:1
CL_12895	-	P	1	conserved hypothetical protein
edge:1
CL_12896	-	P	1	cobalamin biosynthesis protein CobT
edge:1
CL_12897	-	P	1	conserved hypothetical protein
edge:1
CL_12898	+	P	1	conserved hypothetical protein
edge:1
CL_12899	-	P	1	YqaJ-like viral recombinase domain protein
edge:1
CL_12900	-	P	1	phage recombination protein Bet
edge:1
CL_12901	-	P	1	single-stranded DNA-binding protein
edge:1
CL_12902	-	P	1	conserved hypothetical protein
edge:1
CL_12903	-	P	1	CbbQ/NirQ/NorQ C-terminal domain protein
edge:1
CL_12904	-	P	1	conserved hypothetical protein
edge:1
CL_12905	+	P	1	conserved hypothetical protein
edge:1
CL_12906	+	P	1	lipoprotein, putative
edge:1
CL_12907	-	P	2	mating pair stabilisation protein TraN
edge:1
CL_12908	-	S	2	TraU protein
edge:2
CL_12909	-	S	2	cyclic diguanylate phosphodiesterase (EAL) domain protein
edge:2
CL_12910	-	S	2	type-F conjugative transfer system pilin assembly protein
edge:2
CL_12911	-	S	2	conserved hypothetical protein
edge:2
CL_12912	-	S	2	type-IV secretion system protein TraC


#Assembly_fGI	22	chain	34
CL_4543	-	S	30	site-specific recombinase, phage integrase family
edge:22
CL_4544	-	S	35	conserved hypothetical protein
edge:35
CL_4545	-	S	52	conserved hypothetical protein
edge:35
CL_4546	-	S	37	conserved hypothetical protein
edge:1
CL_4547	+	P	1	conserved hypothetical protein
edge:1
CL_4548	+	P	1	conserved hypothetical protein
edge:1
CL_4549	+	P	1	conserved domain protein
edge:1
CL_4550	+	P	1	conserved hypothetical protein
edge:1
CL_4551	+	P	1	conserved hypothetical protein
edge:1
CL_4552	+	P	1	phage lysozyme
edge:1
CL_4553	-	P	1	DNA-binding regulatory protein, YebC/PmpR family
edge:1
CL_4554	-	P	1	acyltransferase
edge:1
CL_4555	-	P	1	transcriptional regulator, TetR family
edge:1
CL_4556	+	P	1	conserved hypothetical protein
edge:1
CL_4557	+	P	1	site-specific recombinase, phage integrase family
edge:1
CL_4558	+	P	1	conserved hypothetical protein
edge:1
CL_4559	-	P	1	LysR substrate binding domain protein
edge:1
CL_4560	+	P	1	bacterial transmembrane pair family protein
edge:1
CL_4561	-	P	1	NCS1 nucleoside transporter family protein
edge:1
CL_4562	-	P	1	conserved hypothetical protein
edge:1
CL_4563	-	P	1	EamA-like transporter family protein
edge:1
CL_4564	+	P	1	LysR substrate binding domain protein
edge:1
CL_4565	-	P	1	conserved hypothetical protein
edge:1
CL_4566	-	P	1	fimbrial protein
edge:1
CL_4567	-	P	1	fimbrial usher protein
edge:1
CL_4568	-	P	1	gram-negative pili assembly chaperone, N-terminal domain
edge:1
CL_4569	-	P	1	fimbrial protein
edge:1
CL_4570	+	P	1	conserved hypothetical protein
edge:1
CL_4571	+	P	1	conserved hypothetical protein
edge:1
CL_4572	-	P	1	biotin synthase
edge:1
CL_4573	-	P	1	putative iron-sulfur cluster-binding protein
edge:1
CL_4574	+	P	1	YjeF C-terminal domain protein
edge:1
CL_4575	-	P	1	crossover junction endodeoxyribonuclease RuvC
edge:1
CL_4576	+	P	1	conserved hypothetical protein
edge:1
CL_4577	+	P	1	DNA-binding helix-turn-helix protein
edge:1
CL_4578	+	P	1	FR47-like protein
edge:1
CL_4579	-	P	1	penicillin-binding protein, transpeptidase domain protein
edge:1
CL_4580	+	P	1	FxsA cytoplasmic membrane protein
edge:1
CL_4581	+	S	67	conserved hypothetical protein
edge:37
CL_4582	+	S	53	hypothetical protein
edge:36
CL_4583	+	S	38	conserved domain protein
edge:36
CL_4098	+	S	61	conserved hypothetical protein
edge:58
CL_4099	+	S	61	phage lysozyme


#Assembly_fGI	23	chain	34
CL_4617	-	S	55	PF06147 domain protein
edge:23
CL_4067	-	S	46	conserved hypothetical protein
edge:17
CL_4618	-	S	26	conserved hypothetical protein
edge:23
CL_4619	-	S	30	conserved hypothetical protein
edge:1
CL_4620	+	P	1	conserved hypothetical protein
edge:1
CL_4621	+	P	1	conserved hypothetical protein
edge:1
CL_4622	+	P	1	conserved domain protein
edge:1
CL_4623	+	P	1	conserved hypothetical protein
edge:1
CL_4624	+	P	1	conserved hypothetical protein
edge:1
CL_4625	+	P	1	phage lysozyme
edge:1
CL_4626	-	P	1	DNA-binding regulatory protein, YebC/PmpR family
edge:1
CL_4627	-	P	1	acyltransferase
edge:1
CL_4628	-	P	1	transcriptional regulator, TetR family
edge:1
CL_4629	+	P	1	conserved hypothetical protein
edge:1
CL_4630	+	P	1	site-specific recombinase, phage integrase family
edge:1
CL_4631	+	P	1	conserved hypothetical protein
edge:1
CL_4632	-	P	1	LysR substrate binding domain protein
edge:1
CL_4633	+	P	1	bacterial transmembrane pair family protein
edge:1
CL_4634	-	P	1	NCS1 nucleoside transporter family protein
edge:1
CL_4635	-	P	1	conserved hypothetical protein
edge:1
CL_4636	-	P	1	EamA-like transporter family protein
edge:1
CL_4637	+	P	1	LysR substrate binding domain protein
edge:1
CL_4638	-	P	1	conserved hypothetical protein
edge:1
CL_4639	-	P	1	fimbrial protein
edge:1
CL_4640	-	P	1	fimbrial usher protein
edge:1
CL_4641	-	P	1	gram-negative pili assembly chaperone, N-terminal domain
edge:1
CL_4642	-	P	1	fimbrial protein
edge:1
CL_4643	+	P	1	conserved hypothetical protein
edge:1
CL_4644	+	P	1	conserved hypothetical protein
edge:1
CL_4645	-	P	1	biotin synthase
edge:1
CL_4646	-	P	1	putative iron-sulfur cluster-binding protein
edge:1
CL_4647	+	P	1	YjeF C-terminal domain protein
edge:1
CL_4648	-	P	1	crossover junction endodeoxyribonuclease RuvC
edge:1
CL_4649	+	P	1	conserved hypothetical protein
edge:1
CL_4650	+	P	1	DNA-binding helix-turn-helix protein
edge:1
CL_4651	+	P	1	FR47-like protein
edge:1
CL_4652	-	P	1	penicillin-binding protein, transpeptidase domain protein
edge:1
CL_4653	+	P	1	FxsA cytoplasmic membrane protein
edge:1
CL_4654	-	S	48	transposase, IS4-like family protein


#Assembly_fGI	24	chain	34
CL_12780	+	S	11	conserved hypothetical protein
edge:10
CL_12779	+	S	11	hypothetical protein
edge:11
CL_9708	+	S	24	conserved hypothetical protein
edge:11
CL_9709	+	S	13	PF10734 family protein
edge:13
CL_5277	+	S	39	zonula occludens toxin
edge:1
CL_5278	-	P	1	conserved hypothetical protein
edge:1
CL_5279	+	P	1	phage/plasmid replication protein, gene II/X family
edge:1
CL_5280	+	P	1	conserved hypothetical protein
edge:1
CL_5281	-	P	1	conserved hypothetical protein
edge:1
CL_5282	+	P	1	replication initiation factor
edge:1
CL_5283	+	P	1	conserved hypothetical protein
edge:1
CL_5284	+	P	1	conserved hypothetical protein
edge:1
CL_5285	+	P	1	bacteriophage coat protein B
edge:1
CL_5286	+	P	1	conserved hypothetical protein
edge:1
CL_5287	+	P	1	conserved hypothetical protein
edge:1
CL_5288	+	P	1	zonula occludens toxin
edge:1
CL_5289	+	P	1	conserved hypothetical protein
edge:1
CL_5290	-	P	1	conserved hypothetical protein
edge:1
CL_5291	+	P	1	replication initiation factor
edge:1
CL_5292	+	P	1	conserved hypothetical protein
edge:1
CL_5293	-	P	1	conserved hypothetical protein
edge:1
CL_5294	+	P	1	phage/plasmid replication protein, gene II/X family
edge:1
CL_5295	+	P	1	conserved hypothetical protein
edge:1
CL_5296	-	P	1	conserved hypothetical protein
edge:1
CL_5297	+	P	1	conserved hypothetical protein
edge:1
CL_5298	+	P	1	replication initiation factor
edge:1
CL_5299	+	P	1	conserved hypothetical protein
edge:1
CL_5300	+	P	1	conserved hypothetical protein
edge:1
CL_5301	+	P	1	bacteriophage coat protein B
edge:1
CL_5302	+	P	1	conserved hypothetical protein
edge:1
CL_5303	+	P	1	conserved hypothetical protein
edge:1
CL_5304	+	P	1	zonula occludens toxin
edge:1
CL_5305	+	P	1	conserved hypothetical protein
edge:1
CL_5306	+	P	1	conserved hypothetical protein
edge:1
CL_5307	+	P	1	bacteriophage coat protein B
edge:1
CL_5308	+	P	1	conserved hypothetical protein
edge:1
CL_5309	+	P	1	conserved hypothetical protein
edge:1
CL_5310	+	P	1	zonula occludens toxin
edge:1
CL_5311	+	P	1	conserved hypothetical protein
edge:1
CL_5312	+	S	18	conserved hypothetical protein
edge:9
CL_5313	+	S	16	conserved hypothetical protein


#Assembly_fGI	25	chain	33
CL_5887	+	S	78	transposase
edge:65
CL_5886	+	S	83	integrase core domain protein
edge:66
CL_5885	-	S	82	conserved hypothetical protein
edge:75
CL_5884	-	S	75	conserved hypothetical protein
edge:70
CL_5883	-	S	76	conserved hypothetical protein
edge:27
CL_5882	-	P	73	putative lysozyme
edge:25
CL_4023	-	P	55	conserved hypothetical protein
edge:23
CL_6406	-	P	23	conserved hypothetical protein
edge:21
CL_6405	-	P	36	conserved hypothetical protein
edge:29
CL_6404	-	P	32	conserved hypothetical protein
edge:32
CL_6403	-	P	32	PF11041 family protein
edge:32
CL_6402	-	P	32	baseplate J-like protein
edge:32
CL_6401	-	P	32	conserved hypothetical protein
edge:32
CL_6400	-	P	32	conserved hypothetical protein
edge:32
CL_6399	-	P	32	conserved hypothetical protein
edge:31
CL_6398	-	P	32	conserved hypothetical protein
edge:32
CL_6397	-	P	36	conserved hypothetical protein
edge:22
CL_6396	-	P	22	conserved hypothetical protein
edge:22
CL_6395	+	P	25	conserved hypothetical protein
edge:24
CL_6394	+	P	25	PF07007 family protein
edge:25
CL_6393	-	P	32	conserved hypothetical protein
edge:25
CL_6392	-	P	32	conserved hypothetical protein
edge:32
CL_6391	-	P	32	PF11681 family protein
edge:30
CL_6390	-	P	32	PF11863 family protein
edge:32
CL_6389	-	P	32	conserved hypothetical protein
edge:32
CL_6388	-	P	32	conserved hypothetical protein
edge:31
CL_6387	-	P	32	conserved hypothetical protein
edge:32
CL_6386	-	P	32	PF13262 family protein
edge:32
CL_6385	-	P	32	conserved hypothetical protein
edge:32
CL_6384	-	P	32	PF09950 family protein
edge:32
CL_6383	-	P	32	conserved hypothetical protein
edge:32
CL_6382	-	P	32	PF09979 family protein
edge:26
CL_6381	-	P	32	phage protein F-like protein
edge:32
CL_6380	-	P	32	phage-associated protein, HI1409 family
edge:32
CL_6379	-	P	32	conserved hypothetical protein
edge:31
CL_6378	-	P	33	PF10045 family protein
edge:28
CL_6377	-	P	51	conserved hypothetical protein
edge:20
CL_6376	-	P	33	conserved hypothetical protein
edge:21
CL_6375	-	S	53	conserved hypothetical protein
edge:53
CL_6374	-	S	94	conserved hypothetical protein
edge:65
CL_5065	-	S	83	PF04480 family protein
edge:45
CL_5066	-	S	135	conserved hypothetical protein
edge:56
CL_5067	-	S	91	conserved hypothetical protein


#Assembly_fGI	26	chain	33
CL_197	+	S	233	conserved hypothetical protein
edge:231
CL_198	+	S	249	TonB-dependent copper receptor
edge:246
CL_199	+	S	248	conserved hypothetical protein
edge:248
CL_200	-	S	248	PF09995 family protein
edge:245
CL_201	+	S	249	transcriptional regulator, TetR family
edge:1
CL_7220	-	P	1	transporter, major facilitator family protein
edge:1
CL_7221	-	P	1	2,5-diketo-D-gluconic acid reductase B
edge:1
CL_7222	+	P	1	LysR substrate-binding domain protein
edge:1
CL_7223	-	P	1	lipoprotein, putative
edge:1
CL_7224	+	P	1	transcriptional regulator, GntR family
edge:1
CL_7225	-	P	1	alcohol dehydrogenase, catalytic domain, GroES-like family
edge:1
CL_7226	-	P	1	methyladenine glycosylase
edge:1
CL_7227	-	P	1	conserved hypothetical protein
edge:1
CL_7228	-	P	1	peptidase, M23 family
edge:1
CL_7229	-	P	1	A/G-specific adenine glycosylase
edge:1
CL_7230	-	P	1	scavenger mRNA decapping enzyme
edge:1
CL_7231	-	P	1	dienelactone hydrolase family protein
edge:1
CL_7232	-	P	1	PF07043 family protein
edge:1
CL_7233	+	P	1	zinc- or iron-chelating domain protein
edge:1
CL_7234	+	P	1	glucose/sorbosone dehydrogenase
edge:1
CL_7235	+	P	1	ATPase, AAA family
edge:1
CL_7236	-	P	1	formate/nitrite transporter
edge:1
CL_7237	+	P	1	conserved hypothetical protein
edge:1
CL_7238	-	P	1	conserved hypothetical protein
edge:1
CL_7239	-	P	1	phosphoribosylaminoimidazolesuccinocarboxamide synthase
edge:1
CL_7240	-	P	1	lipoprotein, putative
edge:1
CL_7241	-	P	1	4-hydroxy-tetrahydrodipicolinate synthase
edge:1
CL_7242	+	P	1	isochorismatase family protein
edge:1
CL_7243	+	P	1	sodium Bile acid symporter family protein
edge:1
CL_7244	-	P	1	conserved hypothetical protein
edge:1
CL_7245	+	P	1	MATE efflux family protein
edge:1
CL_7246	-	P	1	PF04463 family protein
edge:1
CL_7247	+	P	1	4-hydroxyphenylpyruvate dioxygenase
edge:1
CL_7248	-	P	1	transcriptional regulator, IclR family, C-terminal domain protein
edge:1
CL_7249	-	P	1	glyoxalase-like domain protein
edge:1
CL_7250	-	P	1	maleylacetoacetate isomerase
edge:1
CL_7251	-	P	1	conserved hypothetical protein
edge:1
CL_7252	-	P	1	C4-dicarboxylate transporter/malic acid transport domain protein
edge:1
CL_221	+	S	249	DNA topoisomerase IV, A subunit
edge:249
CL_222	+	S	249	long-chain-fatty-acid--CoA ligase
edge:245
CL_223	-	S	249	conserved hypothetical protein
edge:249
CL_224	+	S	249	MAPEG family protein
edge:248
CL_225	+	S	249	inorganic diphosphatase


#Assembly_fGI	27	chain	33
CL_2161	-	S	98	conserved hypothetical protein
edge:85
CL_2162	+	S	94	conserved hypothetical protein
edge:90
CL_2163	-	S	119	conserved hypothetical protein
edge:114
CL_2164	-	S	116	conserved hypothetical protein
edge:113
CL_2165	-	S	118	conserved hypothetical protein
edge:1
CL_15701	-	P	1	conserved hypothetical protein
edge:1
CL_15702	-	P	1	PF08875 domain protein
edge:1
CL_15703	-	P	1	conserved hypothetical protein
edge:1
CL_15704	-	P	1	tape measure domain protein
edge:1
CL_15705	-	P	1	conserved hypothetical protein
edge:1
CL_15706	-	P	1	hypothetical protein
edge:1
CL_15707	-	P	1	TBP-like domain protein
edge:1
CL_15708	-	P	1	conserved hypothetical protein
edge:1
CL_15709	+	P	1	conserved hypothetical protein
edge:1
CL_15710	-	P	1	conserved hypothetical protein
edge:1
CL_15711	-	P	1	conserved hypothetical protein
edge:1
CL_15712	-	P	1	conserved hypothetical protein
edge:1
CL_15713	-	P	1	conserved hypothetical protein
edge:1
CL_15714	-	P	1	conserved hypothetical protein
edge:1
CL_15715	-	P	1	conserved hypothetical protein
edge:1
CL_15716	-	P	1	conserved hypothetical protein
edge:1
CL_15717	-	P	1	conserved hypothetical protein
edge:1
CL_15718	-	P	1	conserved hypothetical protein
edge:1
CL_15719	-	P	1	conserved hypothetical protein
edge:1
CL_15720	-	P	1	conserved hypothetical protein
edge:1
CL_15721	-	P	1	HeH/LEM domain protein
edge:1
CL_15722	-	P	1	coat protein
edge:1
CL_15723	-	P	1	conserved hypothetical protein
edge:1
CL_15724	-	P	1	conserved hypothetical protein
edge:1
CL_15725	-	P	1	conserved hypothetical protein
edge:1
CL_15726	-	P	1	phage protein F-like protein
edge:1
CL_15727	-	P	1	PF13264 domain protein
edge:1
CL_15728	-	P	1	Terminase-like family protein
edge:1
CL_15729	-	P	1	PF10045 family protein
edge:1
CL_15730	-	P	1	conserved hypothetical protein
edge:1
CL_15731	-	P	1	conserved hypothetical protein
edge:1
CL_15732	+	P	1	insertion element IS401 uncharacterized 12.4 kDa protein
edge:1
CL_15733	+	P	1	integrase core domain protein
edge:1
CL_5688	-	S	19	conserved hypothetical protein
edge:7
CL_5689	-	S	7	conserved hypothetical protein


#Assembly_fGI	28	chain	32
CL_1135	-	S	189	bacterial regulatory protein, GntR family
edge:187
CL_1136	-	S	189	snoaL-like polyketide cyclase
edge:188
CL_1137	-	S	189	putative aminobutyraldehyde dehydrogenase
edge:188
CL_1138	-	S	189	transcriptional regulator, AsnC family
edge:142
CL_1140	+	S	189	arginine N-succinyltransferase
edge:178
CL_1141	+	P	184	amino acid permease
edge:62
CL_1142	-	P	129	aldehyde dehydrogenase (NAD) family protein
edge:125
CL_3946	+	P	128	transcription regulator AraC N-terminal arabinose-binding domain protein
edge:99
CL_3947	-	P	128	EamA-like transporter family protein
edge:125
CL_3948	-	P	126	galactarate dehydratase
edge:125
CL_3949	-	P	125	putative glucarate transporter
edge:122
CL_3950	+	P	126	glucarate dehydratase
edge:97
CL_3951	+	P	125	5-dehydro-4-deoxyglucarate dehydratase
edge:124
CL_3952	+	P	125	aldehyde dehydrogenase (NAD) family protein
edge:121
CL_3953	+	P	124	FCD domain protein
edge:118
CL_3954	-	P	127	chlorogenate esterase
edge:124
CL_3955	-	P	127	conserved domain protein
edge:126
CL_3956	-	P	127	conserved hypothetical protein
edge:126
CL_3957	-	P	127	outer membrane porin, OprD family
edge:123
CL_3958	-	P	124	acyl-CoA dehydrogenase, C-terminal domain protein
edge:122
CL_3959	-	P	123	AMP-binding enzyme
edge:123
CL_3960	-	P	123	vanillin dehydrogenase
edge:122
CL_3961	-	P	123	enoyl-CoA hydratase/isomerase family protein
edge:114
CL_3962	+	P	124	transporter, major facilitator family protein
edge:124
CL_3963	+	P	124	sugar-specific transcriptional regulator, TrmB family
edge:123
CL_3964	+	P	126	FCD domain protein
edge:123
CL_3965	-	P	126	2Fe-2S iron-sulfur cluster-binding domain protein
edge:125
CL_3966	-	P	126	Rieske [2Fe-2S] domain protein
edge:62
CL_3967	+	P	126	transporter, major facilitator family protein
edge:125
CL_3968	+	P	126	outer membrane porin, OprD family
edge:124
CL_3969	-	P	126	GMC oxidoreductase
edge:126
CL_3970	-	P	126	hydrolase, alpha/beta domain protein
edge:125
CL_3971	-	P	126	KR domain protein
edge:125
CL_3972	-	P	126	flavin-binding monooxygenase-like protein
edge:124
CL_3973	+	P	127	transcription regulator AraC N-terminal arabinose-binding domain protein
edge:96
CL_3974	-	P	127	methyltransferase, TIGR00027 family
edge:123
CL_3975	-	P	137	NAD(P)-binding Rossmann-like domain protein
edge:116
CL_3976	-	S	209	KR domain protein
edge:199
CL_1144	-	S	211	putative metal-dependent hydrolase
edge:197
CL_1145	+	S	217	transcriptional regulator, TetR family
edge:215
CL_1146	-	S	221	pirin family protein
edge:212
CL_1147	+	S	225	putative metal-dependent hydrolase


#Assembly_fGI	29	chain	32
CL_1077	-	S	205	conserved hypothetical protein
edge:154
CL_1076	-	S	195	conserved hypothetical protein
edge:178
CL_1075	-	S	197	domain
edge:79
CL_1063	-	S	205	conserved hypothetical protein
edge:125
CL_1060	-	S	198	conserved hypothetical protein
edge:63
CL_4156	-	P	153	conserved hypothetical protein
edge:79
CL_2709	-	P	144	conserved hypothetical protein
edge:128
CL_2710	-	P	144	conserved hypothetical protein
edge:109
CL_2711	-	P	155	conserved hypothetical protein
edge:149
CL_2712	-	P	155	putative stress-responsive nuclear envelope protein
edge:147
CL_2713	-	P	155	conserved hypothetical protein
edge:107
CL_4157	-	P	118	conserved hypothetical protein
edge:110
CL_4158	-	P	123	conserved hypothetical protein
edge:105
CL_4159	-	P	126	conserved hypothetical protein
edge:109
CL_4160	-	P	159	conserved hypothetical protein
edge:101
CL_4161	-	P	140	phage protein F-like protein
edge:126
CL_4162	-	P	139	conserved hypothetical protein
edge:132
CL_2720	-	P	158	conserved hypothetical protein
edge:146
CL_2721	-	P	160	PF10045 family protein
edge:111
CL_2722	-	P	151	conserved hypothetical protein
edge:57
CL_3997	-	P	83	conserved hypothetical protein
edge:48
CL_3996	-	P	52	conserved hypothetical protein
edge:25
CL_6375	-	P	53	conserved hypothetical protein
edge:53
CL_6374	-	P	94	conserved hypothetical protein
edge:65
CL_5065	-	P	83	PF04480 family protein
edge:45
CL_5066	-	P	135	conserved hypothetical protein
edge:56
CL_5067	-	P	91	conserved hypothetical protein
edge:32
CL_4975	-	P	82	conserved hypothetical protein
edge:42
CL_5070	-	P	85	conserved hypothetical protein
edge:34
CL_3992	-	P	85	conserved hypothetical protein
edge:62
CL_3991	-	P	70	PF07120 family protein
edge:59
CL_5072	-	P	94	conserved hypothetical protein
edge:65
CL_6544	-	P	93	conserved hypothetical protein
edge:64
CL_4779	-	P	103	conserved hypothetical protein
edge:81
CL_4971	-	P	134	conserved hypothetical protein
edge:47
CL_6830	-	P	76	conserved hypothetical protein
edge:71
CL_6545	+	P	91	DNA-binding helix-turn-helix protein
edge:33
CL_1023	+	S	195	conserved hypothetical protein
edge:75
CL_1010	-	S	244	putative lipoprotein
edge:218
CL_3927	-	S	223	conserved hypothetical protein
edge:219
CL_1009	-	S	245	putative lipoprotein
edge:242
CL_1008	+	S	249	5-formyltetrahydrofolate cyclo-ligase


#Assembly_fGI	30	chain	32
CL_7769	-	S	10	penicillin-binding protein, transpeptidase domain protein
edge:4
CL_7770	-	S	8	conserved hypothetical protein
edge:7
CL_7771	-	S	14	DNA-binding helix-turn-helix protein
edge:1
CL_11568	-	P	1	type III restriction enzyme, res subunit
edge:1
CL_11569	+	P	1	methyltransferase domain protein
edge:1
CL_11570	+	P	1	pyrroline-5-carboxylate reductase
edge:1
CL_11571	+	P	1	delta-1-pyrroline-5-carboxylate dehydrogenase
edge:1
CL_11572	+	P	1	glutamate dehydrogenase
edge:1
CL_11573	-	P	1	S-adenosyl-L-homocysteine hydrolase, NAD binding-like domain protein
edge:1
CL_11574	+	P	1	haloacid dehalogenase, type II
edge:1
CL_11575	+	P	1	FAD linked oxidase, C-terminal domain protein
edge:1
CL_11576	+	P	1	4-aminobutyrate transaminase
edge:1
CL_11577	+	P	1	succinate-semialdehyde dehydrogenase [NAD(P)+]
edge:1
CL_11578	+	P	1	putative inner membrane protein YddG
edge:1
CL_11579	-	P	1	putative CsaA protein
edge:1
CL_11580	-	P	1	purine catabolism regulator-like protein
edge:1
CL_11581	-	P	1	haloacid dehalogenase, type II
edge:1
CL_11582	+	P	1	transcriptional regulator, TetR family
edge:1
CL_11583	+	P	1	hypothetical protein
edge:1
CL_11584	-	P	1	transcriptional regulator, LysR family
edge:1
CL_11585	+	P	1	ABC transporter, substrate-binding protein, family 3
edge:1
CL_11586	+	P	1	ABC transporter, ATP-binding protein
edge:1
CL_11587	+	P	1	ABC transporter, permease protein
edge:1
CL_11588	+	P	1	MmgE/PrpD family protein
edge:1
CL_11589	-	P	1	PF13910 domain protein
edge:1
CL_11590	-	P	1	benzoate transporter
edge:1
CL_11591	-	P	1	DNA-binding helix-turn-helix protein
edge:1
CL_11592	-	P	1	proline racemase
edge:1
CL_11593	-	P	1	shikimate/quinate 5-dehydrogenase
edge:1
CL_11594	+	P	1	transporter, dicarboxylate/amino acid:cation Na+/H+ symporter family protein
edge:1
CL_11595	+	P	1	conserved hypothetical protein
edge:1
CL_11596	-	P	1	DNA-binding helix-turn-helix protein
edge:1
CL_11597	-	P	1	conserved hypothetical protein
edge:1
CL_11598	-	P	1	prevent-host-death family protein
edge:1
CL_11599	-	P	1	conserved domain protein
edge:1
CL_975	-	S	249	conserved hypothetical protein
edge:247
CL_976	+	S	249	conserved hypothetical protein
edge:232
CL_977	-	S	242	citrate transporter
edge:216
CL_979	-	S	249	transporter associated domain protein
edge:248
CL_980	-	S	249	transcriptional regulator, LysR family


#Assembly_fGI	31	chain	32
CL_5956	-	S	44	conserved hypothetical protein
edge:24
CL_5957	-	S	47	IS66 family element, transposase
edge:44
CL_5958	-	S	45	IS66 family element, Orf2 protein
edge:45
CL_5959	-	S	45	conserved hypothetical protein
edge:18
CL_5961	-	S	42	initiator RepB protein
edge:1
CL_13880	+	P	1	leucine efflux domain protein
edge:1
CL_13881	+	P	1	SanA domain protein
edge:1
CL_13882	+	P	1	hypothetical protein
edge:1
CL_13883	+	P	1	nucleoside H+ symporter domain protein
edge:1
CL_13884	+	P	1	conserved domain protein
edge:1
CL_13885	-	P	1	H-NS histone family protein
edge:1
CL_13886	-	P	1	DNA topoisomerase III
edge:1
CL_13887	-	P	1	conserved hypothetical protein
edge:1
CL_13888	-	P	1	ATPase, AAA family
edge:1
CL_13889	-	P	1	nuclease-like protein
edge:1
CL_13890	-	P	1	conserved hypothetical protein
edge:1
CL_13891	-	P	1	conserved hypothetical protein
edge:1
CL_13892	-	P	1	TrbM domain protein
edge:1
CL_13893	-	P	1	Cag pathogenicity island protein Cag12
edge:1
CL_13894	-	P	1	type IV secretory system Conjugative DNA transfer
edge:1
CL_13895	-	P	1	P-type DNA transfer ATPase VirB11
edge:1
CL_13896	-	P	1	bacterial conjugation TrbI-like protein
edge:1
CL_13897	-	P	1	P-type conjugative transfer protein VirB9
edge:1
CL_13898	-	P	1	VirB8 protein
edge:1
CL_13899	-	P	1	TrbL/VirB6 plasmid conjugal transfer protein
edge:1
CL_13900	+	P	1	conserved hypothetical protein
edge:1
CL_13901	+	P	1	inner membrane transport protein YeeF domain protein
edge:1
CL_13902	-	P	1	gram-negative porin domain protein
edge:1
CL_13903	-	P	1	molybdopterin oxidoreductase domain protein
edge:1
CL_13904	+	P	1	tetratricopeptide repeat protein
edge:1
CL_13905	-	P	1	conserved hypothetical protein
edge:1
CL_13906	+	P	1	bacterial cellulose synthase subunit domain protein
edge:1
CL_13907	-	P	1	MarC family integral membrane domain protein
edge:1
CL_13908	-	P	1	hypothetical protein
edge:1
CL_13909	-	P	1	conserved domain protein
edge:1
CL_13910	-	P	1	conserved hypothetical protein
edge:1
CL_13911	+	P	1	conserved hypothetical protein
edge:1
CL_3543	-	S	131	acetamidase/formamidase domain protein


#Assembly_fGI	32	chain	30
CL_11862	-	S	5	conserved hypothetical protein
edge:3
CL_11861	-	S	4	hypothetical protein
edge:4
CL_8659	-	S	17	transglycosylase SLT domain protein
edge:17
CL_8660	-	P	17	conserved hypothetical protein
edge:17
CL_8661	-	P	17	PF11090 family protein
edge:17
CL_8662	-	P	17	conserved hypothetical protein
edge:17
CL_8663	-	P	17	conserved hypothetical protein
edge:14
CL_8664	-	P	17	conserved domain protein
edge:17
CL_8665	-	P	17	conserved hypothetical protein
edge:17
CL_8666	-	P	17	conserved hypothetical protein
edge:17
CL_8667	-	P	17	conserved hypothetical protein
edge:16
CL_8668	-	P	16	conserved hypothetical protein
edge:16
CL_8669	-	P	17	bacteriophage head to tail connecting protein
edge:17
CL_8670	-	P	17	conserved hypothetical protein
edge:17
CL_8671	-	P	17	Terminase-like family protein
edge:7
CL_9227	-	P	7	hypothetical protein
edge:3
CL_8672	-	P	6	hypothetical protein
edge:5
CL_8673	-	P	17	terminase small subunit
edge:8
CL_9226	-	P	10	D5-like N-terminal domain protein
edge:10
CL_9225	-	P	10	hypothetical protein
edge:9
CL_9224	-	P	10	conserved hypothetical protein
edge:10
CL_9223	-	P	10	DNA-binding helix-turn-helix protein
edge:10
CL_8439	+	P	11	DNA-binding helix-turn-helix protein
edge:10
CL_9222	+	P	10	hypothetical protein
edge:10
CL_9221	+	P	10	hypothetical protein
edge:10
CL_9220	+	P	10	PF10926 family protein
edge:10
CL_9219	+	P	10	PF10991 family protein
edge:7
CL_9218	+	P	10	uncharacterized protein YfdP family protein
edge:10
CL_9217	+	P	10	PF10065 family protein
edge:8
CL_9216	+	P	10	3'-5' exonuclease
edge:7
CL_9215	+	P	7	DNA polymerase III beta subunit, central domain
edge:6
CL_9213	+	P	10	VRR-NUC domain protein
edge:3
CL_18112	+	P	3	hypothetical protein
edge:1
CL_8079	+	S	12	methyltransferase domain protein
edge:11
CL_7291	+	S	18	conserved domain protein
edge:15
CL_7292	+	S	16	conserved hypothetical protein
edge:16
CL_7293	+	S	19	conserved hypothetical protein
edge:19
CL_7294	+	S	19	conserved hypothetical protein


#Assembly_fGI	33	chain	30
CL_1805	-	S	224	conserved hypothetical protein
edge:215
CL_1806	-	S	232	fimbrial protein
edge:230
CL_1807	-	S	230	chaperone-usher secretion system usher protein
edge:223
CL_1808	-	S	228	gram-negative pili assembly chaperone, N-terminal domain
edge:154
CL_1809	-	S	228	fimbrial protein
edge:9
CL_7655	+	P	13	NMT1/THI5-like protein
edge:13
CL_7656	+	P	13	class II aldolase/adducin N-terminal domain protein
edge:11
CL_7657	+	P	11	luciferase-like monooxygenase
edge:10
CL_7658	+	P	11	ABC transporter, substrate-binding protein, family 5
edge:10
CL_7897	+	P	11	ABC transporter, permease protein
edge:11
CL_7898	+	P	11	ABC transporter, permease protein
edge:11
CL_7899	+	P	11	oligopeptide/dipeptide transporter, C-terminal domain protein
edge:11
CL_7900	+	P	11	acyl-CoA dehydrogenase, C-terminal domain protein
edge:10
CL_7901	-	P	11	NMT1/THI5-like domain protein
edge:11
CL_7902	+	P	11	ABC transporter transmembrane region
edge:11
CL_7903	+	P	11	ABC transporter transmembrane region
edge:11
CL_7904	+	P	11	TonB-dependent receptor plug domain protein
edge:10
CL_7905	+	P	11	secretory lipase domain protein
edge:11
CL_7906	-	P	11	luciferase-like monooxygenase
edge:6
CL_7908	+	P	8	sigma-54 interaction domain protein
edge:8
CL_7909	-	P	8	twin arginine-targeting protein translocase TatC
edge:8
CL_7910	-	P	8	twin arginine-targeting protein translocase TatB
edge:8
CL_7911	-	P	8	twin arginine-targeting protein translocase, TatA/E family
edge:8
CL_7912	-	P	10	ABC transporter, ATP-binding protein
edge:10
CL_7913	-	P	10	ABC transporter, permease protein
edge:10
CL_7914	-	P	10	ABC transporter, permease protein
edge:10
CL_7915	-	P	10	NMT1/THI5-like protein
edge:10
CL_7916	+	P	10	luciferase-like monooxygenase
edge:10
CL_7917	+	P	10	TonB-dependent receptor
edge:10
CL_7918	+	P	10	transporter, MotA/TolQ/ExbB proton channel family protein
edge:10
CL_7919	+	P	10	transport energizing protein, ExbD/TolR family
edge:9
CL_7854	-	P	10	ABC transporter, substrate-binding protein, family 5
edge:10
CL_7855	+	P	10	TonB-dependent receptor plug domain protein
edge:10
CL_7856	+	P	10	TonB-dependent receptor
edge:10
CL_7857	+	P	10	luciferase-like monooxygenase
edge:3
CL_4109	+	S	45	ABC transporter, ATP-binding domain protein


#Assembly_fGI	34	chain	30
CL_2727	+	S	34	conserved hypothetical protein
edge:29
CL_2726	+	S	29	conserved hypothetical protein
edge:29
CL_2725	+	S	43	DNA adenine methylase
edge:30
CL_2724	+	S	31	putative lipoprotein
edge:29
CL_2723	+	S	56	conserved hypothetical protein
edge:1
CL_15617	+	P	1	conserved hypothetical protein
edge:1
CL_15618	+	P	1	PF10045 family protein
edge:1
CL_15619	+	P	1	Terminase-like family protein
edge:1
CL_15620	+	P	1	PF13264 domain protein
edge:1
CL_15621	+	P	1	phage protein F-like protein
edge:1
CL_15622	+	P	1	conserved hypothetical protein
edge:1
CL_15623	+	P	1	conserved hypothetical protein
edge:1
CL_15624	+	P	1	conserved hypothetical protein
edge:1
CL_15625	+	P	1	coat protein
edge:1
CL_15626	+	P	1	HeH/LEM domain protein
edge:1
CL_15627	+	P	1	conserved hypothetical protein
edge:1
CL_15628	+	P	1	conserved hypothetical protein
edge:1
CL_15629	+	P	1	conserved hypothetical protein
edge:1
CL_15630	+	P	1	conserved hypothetical protein
edge:1
CL_15631	+	P	1	conserved hypothetical protein
edge:1
CL_15632	+	P	1	conserved hypothetical protein
edge:1
CL_15633	+	P	1	conserved hypothetical protein
edge:1
CL_15634	+	P	1	conserved hypothetical protein
edge:1
CL_15635	+	P	1	conserved hypothetical protein
edge:1
CL_15636	+	P	1	conserved hypothetical protein
edge:1
CL_15637	+	P	1	conserved hypothetical protein
edge:1
CL_15638	-	P	1	conserved hypothetical protein
edge:1
CL_15639	+	P	1	conserved hypothetical protein
edge:1
CL_15640	+	P	1	TBP-like domain protein
edge:1
CL_15641	+	P	1	hypothetical protein
edge:1
CL_15642	+	P	1	conserved hypothetical protein
edge:1
CL_15643	+	P	1	tape measure domain protein
edge:1
CL_15644	+	P	1	conserved hypothetical protein
edge:1
CL_15645	+	P	1	PF08875 domain protein
edge:1
CL_15646	+	P	1	conserved hypothetical protein
edge:1
CL_6019	+	S	32	PF13264 domain protein


#Assembly_fGI	35	chain	28
CL_2574	+	S	247	siderophore-interacting FAD-binding domain protein
edge:246
CL_2575	-	S	247	YheO-like protein
edge:243
CL_2576	+	S	248	serine/threonine dehydratase
edge:243
CL_2577	+	S	248	pirin
edge:224
CL_2579	-	S	234	transcriptional regulator, TetR family
edge:79
CL_2580	-	P	146	transcriptional regulator, TetR family
edge:110
CL_2581	+	P	127	transcriptional regulator, TetR family
edge:127
CL_2582	+	P	127	GroES-like protein
edge:127
CL_2583	+	P	127	mandelate racemase / muconate lactonizing enzyme, N-terminal domain protein
edge:124
CL_2584	+	P	134	transporter, major facilitator family protein
edge:125
CL_2585	+	P	159	putative prevent host death protein
edge:151
CL_2586	+	P	153	EamA-like transporter family protein
edge:145
CL_2587	+	P	153	putative membrane protein
edge:140
CL_2588	-	P	154	MarC family integral membrane protein
edge:145
CL_2589	-	P	163	conserved hypothetical protein
edge:154
CL_2590	-	P	154	conserved hypothetical protein
edge:154
CL_2591	-	P	154	FAD dependent oxidoreductase
edge:154
CL_2592	-	P	154	rubredoxin
edge:154
CL_2593	-	P	154	aldehyde dehydrogenase (NAD) family protein
edge:154
CL_2594	-	P	154	rieske [2Fe-2S] domain protein
edge:151
CL_2595	+	P	154	BCCT family transporter
edge:133
CL_2596	+	P	150	BCCT family transporter
edge:120
CL_2597	-	P	155	LysR substrate binding domain family protein
edge:112
CL_2598	+	P	131	amino acid permease
edge:121
CL_2599	-	P	131	methylmalonate-semialdehyde dehydrogenase (acylating)
edge:128
CL_2600	-	P	131	conserved hypothetical protein
edge:130
CL_2601	-	P	131	FAD dependent oxidoreductase
edge:129
CL_2602	+	P	131	purine catabolism regulator-like protein
edge:108
CL_2603	-	P	122	transcriptional regulator, TetR family
edge:106
CL_2604	-	P	131	conserved hypothetical protein
edge:122
CL_2605	-	P	122	conserved hypothetical protein
edge:121
CL_2606	-	P	122	conserved hypothetical protein
edge:92
CL_4792	-	P	96	conserved hypothetical protein
edge:93
CL_2608	-	S	193	conserved hypothetical protein
edge:190
CL_2609	-	S	249	carbon starvation protein
edge:248
CL_2610	-	S	249	translation elongation factor P
edge:249
CL_2611	+	S	249	lysine-2,3-aminomutase-related protein
edge:247
CL_2612	+	S	248	conserved hypothetical protein


#Assembly_fGI	36	chain	28
CL_4161	-	S	140	phage protein F-like protein
edge:126
CL_4162	-	S	139	conserved hypothetical protein
edge:132
CL_2720	-	S	158	conserved hypothetical protein
edge:146
CL_2721	-	S	160	PF10045 family protein
edge:111
CL_2722	-	S	151	conserved hypothetical protein
edge:36
CL_2723	-	P	56	conserved hypothetical protein
edge:29
CL_2724	-	P	31	putative lipoprotein
edge:30
CL_2725	-	P	43	DNA adenine methylase
edge:29
CL_2726	-	P	29	conserved hypothetical protein
edge:29
CL_2727	-	P	34	conserved hypothetical protein
edge:34
CL_2728	-	P	34	conserved hypothetical protein
edge:34
CL_2729	-	P	54	conserved hypothetical protein
edge:35
CL_2730	-	P	73	conserved hypothetical protein
edge:30
CL_2731	-	P	30	conserved hypothetical protein
edge:30
CL_2732	-	P	90	HNH endonuclease domain protein
edge:25
CL_2733	-	P	34	phosphoadenosine phosphosulfate reductase family protein
edge:26
CL_2734	-	P	26	conserved hypothetical protein
edge:26
CL_2735	-	P	26	conserved hypothetical protein
edge:25
CL_2736	-	P	26	phosphoadenosine phosphosulfate reductase family protein
edge:22
CL_2737	-	P	25	conserved hypothetical protein
edge:17
CL_2738	-	P	17	conserved hypothetical protein
edge:17
CL_2739	-	P	18	conserved hypothetical protein
edge:17
CL_2740	+	P	18	peptidase S24-like protein
edge:18
CL_2741	+	P	24	conserved hypothetical protein
edge:18
CL_2742	+	P	18	conserved hypothetical protein
edge:18
CL_2743	+	P	18	Erf family protein
edge:18
CL_2744	+	P	18	exonuclease
edge:18
CL_2745	+	P	18	conserved hypothetical protein
edge:17
CL_2746	+	P	22	conserved hypothetical protein
edge:17
CL_2747	+	P	18	conserved hypothetical protein
edge:18
CL_2748	+	P	18	conserved hypothetical protein
edge:18
CL_2749	+	P	18	conserved hypothetical protein
edge:17
CL_2750	+	P	18	conserved hypothetical protein
edge:18
CL_2751	+	S	249	conserved hypothetical protein
edge:248
CL_2752	+	S	248	HAD hydrolase, family IB
edge:247
CL_2753	-	S	249	glutamate 5-kinase
edge:248
CL_2754	-	S	249	Obg family GTPase CgtA
edge:246
CL_2755	-	S	249	conserved hypothetical protein


#Assembly_fGI	37	chain	27
CL_1876	-	S	229	NAD-binding protein
edge:223
CL_1877	-	S	226	LysR substrate binding domain family protein
edge:225
CL_1878	+	S	226	FAH family protein
edge:224
CL_1879	+	S	226	putative dihydroxy-acid dehydratase
edge:179
CL_1880	+	S	197	aldehyde dehydrogenase (NAD) family protein
edge:12
CL_9608	-	P	15	homoprotocatechuate degradation operon regulator, HpaR
edge:15
CL_9607	-	P	15	putative nitrilotriacetate monooxygenase component B
edge:15
CL_9606	-	P	15	acyl-CoA dehydrogenase, C-terminal domain protein
edge:12
CL_9605	-	P	12	transporter, major facilitator family protein
edge:12
CL_9604	-	P	12	succinate-semialdehyde dehydrogenase [NAD(P)+]
edge:12
CL_9603	-	P	17	2,4-dihydroxyhept-2-ene-1,7-dioic acid aldolase
edge:12
CL_9602	-	P	12	2-oxo-hepta-3-ene-1,7-dioic acid hydratase
edge:12
CL_9601	-	P	12	5-carboxymethyl-2-hydroxymuconate delta isomerase
edge:12
CL_9600	-	P	12	3,4-dihydroxyphenylacetate 2,3-dioxygenase
edge:12
CL_9599	-	P	12	5-carboxymethyl-2-hydroxymuconate semialdehyde dehydrogenase
edge:12
CL_9598	-	P	12	4-hydroxyphenylacetate degradation bifunctional isomerase/decarboxylase, C-terminal subunit
edge:12
CL_9597	-	P	12	4-hydroxyphenylacetate degradation bifunctional isomerase/decarboxylase, N-terminal subunit
edge:12
CL_9596	+	P	12	4-hydroxyphenylacetate catabolism regulatory protein HpaA
edge:11
CL_9595	+	P	12	drug resistance transporter, Bcr/CflA family
edge:11
CL_9594	-	P	12	tyrosine--tRNA ligase
edge:6
CL_9593	-	P	12	conserved hypothetical protein
edge:11
CL_9592	-	P	11	amino acid permease
edge:11
CL_9591	-	P	11	aldehyde dehydrogenase (NAD) family protein
edge:11
CL_9590	-	P	13	PF05899 family protein
edge:13
CL_9589	-	P	13	conserved hypothetical protein
edge:11
CL_9588	+	P	11	amino acid permease
edge:11
CL_9587	+	P	11	FAD dependent oxidoreductase
edge:11
CL_9586	+	P	11	conserved hypothetical protein
edge:10
CL_9585	+	P	11	multidrug resistance protein, SMR family
edge:10
CL_9584	+	P	12	conserved domain protein
edge:5
CL_9611	-	P	12	FAD dependent oxidoreductase
edge:12
CL_9612	+	P	12	DNA-binding helix-turn-helix protein
edge:12
CL_1881	-	S	224	transcriptional regulator, TetR family
edge:223
CL_1882	+	S	225	transporter, major facilitator family protein
edge:220
CL_1883	+	S	221	auxiliary transport protein, membrane fusion protein (MFP) family protein
edge:138
CL_1891	-	S	214	conserved hypothetical protein
edge:213
CL_1892	-	S	215	conserved hypothetical protein


#Assembly_fGI	38	chain	26
CL_5228	-	S	106	conserved hypothetical protein
edge:7
CL_7698	+	P	8	3-(3-hydroxyphenyl)propionate hydroxylase
edge:8
CL_7699	-	P	8	putative als operon regulatory protein AlsR
edge:7
CL_7700	-	P	7	transporter, major facilitator family protein
edge:7
CL_7701	-	P	8	transporter, major facilitator family protein
edge:7
CL_7702	-	P	8	putative 3-phenylpropionate/cinnamic acid dioxygenase ferredoxin--NAD(+) reductase component
edge:7
CL_7703	-	P	7	putative 2,3-dihydroxyphenylpropionate/2,3-dihydroxicinnamic acid 1,2-dioxygenase
edge:6
CL_7877	-	P	7	oxidoreductase, short chain dehydrogenase/reductase family protein
edge:7
CL_7878	-	P	7	3-phenylpropionate/cinnamic acid dioxygenase ferredoxin subunit
edge:7
CL_7879	-	P	7	putative biphenyl 2,3-dioxygenase, beta subunit
edge:7
CL_7880	-	P	8	3-phenylpropionate/cinnamic acid dioxygenase subunit alpha
edge:8
CL_7881	+	P	8	putative als operon regulatory protein AlsR
edge:8
CL_7882	-	P	8	hydrolase, alpha/beta domain protein
edge:8
CL_7883	-	P	8	outer membrane porin, OprD family
edge:8
CL_7884	-	P	8	4-hydroxy-2-oxovalerate aldolase
edge:8
CL_7885	-	P	8	acetaldehyde dehydrogenase (acetylating)
edge:8
CL_7886	-	P	8	putative 2-oxopent-4-enoate hydratase
edge:8
CL_7887	+	P	8	alpha/beta hydrolase family protein
edge:7
CL_7803	-	P	8	transporter, major facilitator family protein
edge:7
CL_7875	-	P	8	beta-lactamase family protein
edge:8
CL_7874	-	P	8	cupin domain protein
edge:8
CL_7873	+	P	8	PF02656 domain protein
edge:7
CL_7872	+	P	8	transcriptional regulator, AraC family
edge:8
CL_7871	-	P	14	HlyD family secretion protein
edge:13
CL_7870	-	P	13	type I secretion system ATPase
edge:8
CL_6712	-	P	12	type I secretion outer membrane protein, TolC family
edge:9
CL_7869	-	P	9	von Willebrand factor type A domain protein
edge:3
CL_7797	-	S	12	OmpA family protein
edge:7
CL_7821	-	S	8	conserved domain protein
edge:8
CL_7820	+	S	8	transposase
edge:8
CL_7819	-	S	8	conserved hypothetical protein
edge:6
CL_7847	-	S	7	SmpA/OmlA family protein


#Assembly_fGI	39	chain	26
CL_8144	-	S	9	IstB-like ATP-binding protein
edge:8
CL_8145	-	S	11	integrase core domain protein
edge:1
CL_17054	+	P	2	putative transposon Tn7 transposition protein TnsC
edge:2
CL_17055	+	P	2	PF11162 family protein
edge:2
CL_9544	+	P	3	bacterial cytochrome ubiquinol oxidase
edge:3
CL_9543	+	P	3	cyanide-insensitive terminal oxidase CioB
edge:2
CL_17056	+	P	2	DNA-binding helix-turn-helix protein
edge:2
CL_17057	+	P	2	dinitrogenase iron-molybdenum cofactor
edge:2
CL_17058	-	P	2	KR domain protein
edge:2
CL_17059	-	P	2	conserved hypothetical protein
edge:2
CL_17060	-	P	2	carboxymuconolactone decarboxylase family protein
edge:2
CL_17061	-	P	2	rhodanese-like protein
edge:2
CL_17062	-	P	2	sulfite exporter TauE/SafE
edge:2
CL_17063	-	P	2	metallo-beta-lactamase domain protein
edge:2
CL_17064	-	P	2	sulfur transport
edge:2
CL_17065	-	P	2	sulfur transport
edge:2
CL_17066	+	P	2	putative biofilm growth-associated repressor
edge:2
CL_17067	-	P	2	CobW/P47K family protein
edge:2
CL_9558	-	P	3	ferric uptake regulator family protein
edge:3
CL_9557	-	P	3	peptidase M15 domain protein
edge:3
CL_9556	+	P	3	cysteine--tRNA ligase
edge:3
CL_9555	+	P	3	ferric uptake regulation protein
edge:3
CL_9554	+	P	3	type I GTP cyclohydrolase folE2
edge:3
CL_9553	+	P	3	phosphoribosyl-AMP cyclohydrolase
edge:3
CL_9552	+	P	3	putative carbonate dehydratase
edge:3
CL_9551	+	P	3	dihydroorotase
edge:3
CL_9550	+	P	3	threonine--tRNA ligase
edge:2
CL_17068	+	P	2	penicillin-binding protein dimerization domain protein
edge:2
CL_4263	+	S	12	conserved hypothetical protein


#Assembly_fGI	40	chain	24
CL_1854	+	S	119	conserved hypothetical protein
edge:117
CL_1853	+	S	119	hypothetical protein
edge:109
CL_1852	+	S	111	conserved hypothetical protein
edge:110
CL_1851	+	S	165	conserved hypothetical protein
edge:164
CL_1850	+	S	165	conserved hypothetical protein
edge:43
CL_5211	+	P	46	conserved hypothetical protein
edge:37
CL_5212	+	P	43	conserved hypothetical protein
edge:36
CL_5213	+	P	45	conserved hypothetical protein
edge:38
CL_5214	+	P	54	conserved hypothetical protein
edge:41
CL_5215	+	P	51	conserved hypothetical protein
edge:44
CL_3998	+	P	71	PF10045 family protein
edge:71
CL_3999	+	P	71	conserved hypothetical protein
edge:66
CL_4000	+	P	71	phage-associated protein, HI1409 family
edge:69
CL_4001	+	P	71	phage protein F-like protein
edge:43
CL_5216	+	P	43	conserved hypothetical protein
edge:43
CL_5217	+	P	44	conserved hypothetical protein
edge:42
CL_4004	+	P	71	conserved hypothetical protein
edge:69
CL_4005	+	P	72	conserved hypothetical protein
edge:69
CL_4006	+	P	71	conserved hypothetical protein
edge:44
CL_5218	+	P	52	fibronectin type III domain protein
edge:46
CL_5219	-	P	46	conserved hypothetical protein
edge:41
CL_4998	+	P	88	conserved hypothetical protein
edge:46
CL_5220	+	P	47	conserved hypothetical protein
edge:41
CL_5532	+	P	81	conserved hypothetical protein
edge:44
CL_2690	+	P	75	conserved hypothetical protein
edge:40
CL_5221	+	P	44	conserved hypothetical protein
edge:41
CL_5222	-	P	42	conserved hypothetical protein
edge:38
CL_5223	-	P	46	conserved hypothetical protein
edge:45
CL_5224	-	P	84	site-specific recombinase, phage integrase family
edge:44
CL_1228	-	S	249	cysteine--tRNA ligase
edge:248
CL_1229	+	S	249	arabinose 5-phosphate isomerase
edge:249
CL_1230	+	S	249	3-deoxy-manno-octulosonate-8-phosphatase
edge:249
CL_1231	+	S	249	conserved hypothetical protein
edge:247
CL_1232	+	S	249	lipopolysaccharide transport periplasmic protein LptA


#Assembly_fGI	41	chain	24
CL_8113	-	S	12	conserved hypothetical protein
edge:6
CL_4262	-	P	10	KAP family P-loop domain protein
edge:7
CL_4261	-	P	9	transcriptional regulator, AraC family
edge:7
CL_4260	+	P	7	isochorismate synthase DhbC
edge:7
CL_4259	+	P	7	putative isochorismatase
edge:7
CL_4258	+	P	7	2,3-dihydroxybenzoate-2,3-dehydrogenase
edge:7
CL_4257	+	P	7	nonribosomal peptide synthase
edge:7
CL_4256	+	P	7	nonribosomal peptide synthase
edge:7
CL_4255	+	P	7	condensation domain protein
edge:7
CL_4254	+	P	7	putative (2,3-dihydroxybenzoyl)adenylate synthase
edge:7
CL_4253	+	P	7	pyridine nucleotide-disulfide oxidoreductase domain protein
edge:7
CL_4252	+	P	7	pyridoxal-dependent decarboxylase, pyridoxal-binding domain protein
edge:7
CL_4251	+	P	7	siderophore biosynthesis protein domain protein
edge:7
CL_4250	+	P	13	putative transposase, IS4 family
edge:7
CL_4249	-	P	7	conserved hypothetical protein
edge:7
CL_4248	-	P	7	thioesterase domain protein
edge:7
CL_4247	+	P	9	TonB-dependent siderophore receptor
edge:9
CL_4246	+	P	9	transporter, major facilitator family protein
edge:9
CL_4245	+	P	9	siderophore-interacting protein
edge:9
CL_4244	+	P	9	MATE efflux family protein
edge:7
CL_4243	-	P	25	peptidase, C39 family
edge:22
CL_4242	-	P	23	auxiliary transport protein, membrane fusion protein (MFP) family protein
edge:15
CL_4241	-	P	15	cupin family protein
edge:9
CL_4240	-	P	9	conserved hypothetical protein
edge:3
CL_8175	-	P	3	hypothetical protein
edge:3
CL_3803	-	S	62	transposase, IS4 family
edge:12
CL_3802	+	S	12	conserved hypothetical protein
edge:11
CL_3801	+	S	11	conserved hypothetical protein
edge:11
CL_3800	+	S	12	conserved hypothetical protein
edge:9
CL_14771	-	S	9	hypothetical protein


#Assembly_fGI	42	chain	24
CL_3739	-	S	74	conserved hypothetical protein
edge:58
CL_3740	-	S	76	conserved hypothetical protein
edge:22
CL_4372	+	S	134	initiator RepB protein
edge:88
CL_3704	+	S	126	conserved hypothetical protein
edge:43
CL_4363	-	S	84	Sel1 repeat protein
edge:1
CL_5826	+	P	6	prevent-host-death family protein
edge:2
CL_5827	+	P	3	addiction module toxin, Txe/YoeB family
edge:2
CL_12795	+	P	2	hypothetical protein
edge:2
CL_12796	-	P	2	hypothetical protein
edge:2
CL_7540	-	P	3	hypothetical protein
edge:3
CL_7539	-	P	3	conserved domain protein
edge:3
CL_7538	-	P	3	multi-domain protein
edge:3
CL_7537	-	P	3	hypothetical protein
edge:3
CL_7536	-	P	3	conserved domain protein
edge:3
CL_7535	-	P	3	conserved hypothetical protein
edge:3
CL_7534	-	P	3	conserved hypothetical protein
edge:3
CL_7533	-	P	3	conserved domain protein
edge:3
CL_7532	-	P	3	hypothetical protein
edge:3
CL_7531	+	P	3	conserved hypothetical protein
edge:3
CL_7530	+	P	3	conserved domain protein
edge:3
CL_7529	+	P	3	multi-domain protein
edge:3
CL_7528	+	P	3	conserved hypothetical protein
edge:2
CL_7527	+	P	3	exonuclease
edge:3
CL_7526	+	P	3	conserved domain protein
edge:3
CL_7525	+	P	3	conserved hypothetical protein
edge:3
CL_7524	+	P	3	hypothetical protein
edge:3
CL_7523	+	P	3	conserved hypothetical protein
edge:3
CL_7522	-	P	3	initiator RepB protein
edge:2
CL_7520	+	P	9	site-specific recombinase, phage integrase family
edge:4
CL_10245	+	S	48	ATPase MipZ
edge:48
CL_10246	+	S	48	conserved domain protein
edge:44
CL_10247	-	S	44	hypothetical protein
edge:44
CL_10248	-	S	48	conserved domain protein
edge:48
CL_10249	-	S	48	guanylate kinase


#Assembly_fGI	43	chain	24
CL_4076	-	S	73	terminase small subunit domain protein
edge:36
CL_5869	-	S	54	conserved hypothetical protein
edge:33
CL_4074	-	S	61	conserved hypothetical protein
edge:35
CL_4072	-	S	78	conserved hypothetical protein
edge:60
CL_4071	-	S	63	conserved hypothetical protein
edge:1
CL_4658	-	P	1	hypothetical protein
edge:1
CL_4659	-	P	1	phosphoadenosine phosphosulfate reductase family protein
edge:1
CL_4660	-	P	1	conserved hypothetical protein
edge:1
CL_4661	-	P	1	conserved hypothetical protein
edge:1
CL_4662	-	P	1	phosphoadenosine phosphosulfate reductase family protein
edge:1
CL_4663	-	P	1	conserved hypothetical protein
edge:1
CL_4664	-	P	1	conserved hypothetical protein
edge:1
CL_4665	+	P	1	conserved domain protein
edge:1
CL_4666	+	P	1	peptidase S24-like protein
edge:1
CL_4667	+	P	1	conserved hypothetical protein
edge:1
CL_4668	+	P	1	conserved hypothetical protein
edge:1
CL_4669	+	P	1	conserved hypothetical protein
edge:1
CL_4670	+	P	1	hypothetical protein
edge:1
CL_4671	+	P	1	conserved hypothetical protein
edge:1
CL_4672	+	P	1	conserved hypothetical protein
edge:1
CL_4673	+	P	1	hypothetical protein
edge:1
CL_4674	-	P	1	conserved hypothetical protein
edge:1
CL_4675	-	P	1	conserved domain protein
edge:1
CL_4676	-	P	1	hypothetical protein
edge:1
CL_4677	-	P	1	site-specific recombinase, phage integrase family
edge:1
CL_4678	+	P	1	conserved hypothetical protein
edge:1
CL_4679	+	P	1	zeta toxin
edge:1
CL_4680	+	P	1	conserved hypothetical protein
edge:1
CL_4681	+	P	1	hypothetical protein
edge:1
CL_1558	-	S	245	conserved hypothetical protein
edge:244
CL_1559	+	S	246	conserved hypothetical protein
edge:243
CL_1560	-	S	249	methionine adenosyltransferase
edge:248
CL_1561	+	S	249	transketolase
edge:248
CL_1562	-	S	249	OsmC-like protein


#Assembly_fGI	44	chain	23
CL_4423	+	S	113	conserved hypothetical protein
edge:112
CL_4422	-	S	130	tetracyclin repressor, C-terminal all-alpha domain protein
edge:129
CL_4421	+	S	131	transporter, major facilitator family protein
edge:40
CL_245	+	S	143	conserved hypothetical protein
edge:114
CL_244	+	S	138	inorganic anion transporter, SulP family
edge:27
CL_243	+	P	42	universal stress domain protein
edge:25
CL_242	-	P	33	transposase
edge:27
CL_241	+	P	27	conserved hypothetical protein
edge:26
CL_240	-	P	31	signal peptidase II
edge:21
CL_239	-	P	23	putative membrane protein
edge:12
CL_238	+	P	23	bacterial conjugation TrbI-like domain protein
edge:16
CL_237	-	P	23	DNA-invertase hin
edge:20
CL_236	-	P	20	conserved hypothetical protein
edge:16
CL_235	-	P	40	acetyltransferase, GNAT family
edge:37
CL_234	-	P	76	dihydropteroate synthase
edge:44
CL_4420	-	P	70	streptomycin 3''-adenylyltransferase
edge:22
CL_4419	-	P	59	acetyltransferase, GNAT family
edge:36
CL_4418	-	P	41	FR47-like protein
edge:30
CL_230	+	P	82	integron integrase
edge:17
CL_229	+	P	30	domain
edge:15
CL_4416	-	P	23	conserved hypothetical protein
edge:11
CL_3718	+	P	46	helix-turn-helix domain of resolvase
edge:14
CL_4414	+	P	37	Tn3 transposase DDE domain protein
edge:9
CL_5159	-	P	16	isochorismatase domain protein
edge:9
CL_5160	-	P	13	chloramphenicol O-acetyltransferase
edge:12
CL_4950	-	P	36	Tn3 transposase DDE-like domain protein
edge:28
CL_4409	+	P	77	resolvase, N-terminal domain protein
edge:62
CL_4410	+	P	74	beta-lactamase
edge:11
CL_3707	+	S	68	Tn3 transposase DDE domain protein
edge:43
CL_4400	+	S	66	DNA-invertase


#Assembly_fGI	45	chain	23
CL_6543	+	S	31	conserved hypothetical protein
edge:23
CL_5062	+	S	62	conserved hypothetical protein
edge:22
CL_5811	+	S	25	PF10045 family protein
edge:24
CL_5810	+	S	26	Terminase-like family protein
edge:19
CL_6019	+	S	32	PF13264 domain protein
edge:1
CL_15647	+	P	1	phage protein F-like protein
edge:1
CL_15648	+	P	1	conserved hypothetical protein
edge:1
CL_15649	+	P	1	conserved hypothetical protein
edge:1
CL_15650	+	P	1	conserved hypothetical protein
edge:1
CL_15651	+	P	1	coat protein
edge:1
CL_15652	+	P	1	HeH/LEM domain protein
edge:1
CL_15653	+	P	1	conserved hypothetical protein
edge:1
CL_15654	+	P	1	conserved hypothetical protein
edge:1
CL_15655	+	P	1	conserved hypothetical protein
edge:1
CL_15656	+	P	1	conserved hypothetical protein
edge:1
CL_15657	+	P	1	conserved hypothetical protein
edge:1
CL_15658	+	P	1	conserved hypothetical protein
edge:1
CL_15659	+	P	1	conserved hypothetical protein
edge:1
CL_15660	+	P	1	conserved hypothetical protein
edge:1
CL_15661	+	P	1	conserved hypothetical protein
edge:1
CL_15662	+	P	1	conserved hypothetical protein
edge:1
CL_15663	+	P	1	conserved hypothetical protein
edge:1
CL_15664	-	P	1	conserved hypothetical protein
edge:1
CL_15665	+	P	1	conserved hypothetical protein
edge:1
CL_15666	+	P	1	TBP-like domain protein
edge:1
CL_15667	+	P	1	hypothetical protein
edge:1
CL_15668	+	P	1	conserved hypothetical protein
edge:1
CL_15669	+	P	1	tape measure domain protein
edge:1
CL_1074	+	S	161	conserved hypothetical protein


#Assembly_fGI	46	chain	22
CL_9649	+	S	3	TraM recognition site of TraD and TraG
edge:3
CL_9650	-	S	3	ParB-like protein
edge:3
CL_9651	+	S	3	DNA topoisomerase I
edge:2
CL_15004	-	S	2	hypothetical protein
edge:2
CL_9653	-	S	3	initiator RepB protein
edge:1
CL_9654	-	P	3	hypothetical protein
edge:2
CL_14982	-	P	2	hypothetical protein
edge:2
CL_9655	-	P	3	conserved hypothetical protein
edge:3
CL_9656	+	P	3	conserved hypothetical protein
edge:3
CL_9657	-	P	3	hypothetical protein
edge:3
CL_9658	-	P	3	hypothetical protein
edge:2
CL_9660	-	P	3	SprT-like family protein
edge:2
CL_9662	+	P	3	resolvase, N-terminal domain protein
edge:2
CL_14981	+	P	2	hypothetical protein
edge:2
CL_14980	-	P	2	hypothetical protein
edge:2
CL_9664	-	P	3	hypothetical protein
edge:2
CL_14979	-	P	2	hypothetical protein
edge:2
CL_14978	-	P	2	hypothetical protein
edge:2
CL_14977	-	P	2	hypothetical protein
edge:2
CL_14976	-	P	2	hypothetical protein
edge:2
CL_9665	-	P	3	hypothetical protein
edge:3
CL_9666	-	P	3	H-NS histone family protein
edge:3
CL_9667	-	P	3	hypothetical protein
edge:3
CL_9668	-	P	3	conserved hypothetical protein
edge:3
CL_9669	-	P	3	hypothetical protein
edge:3
CL_9670	-	P	3	hypothetical protein
edge:1
CL_9671	+	P	1	TnsA endonuclease N-terminal domain protein
edge:1
CL_4920	+	S	81	integrase core domain protein
edge:54
CL_4405	+	S	83	hypothetical protein
edge:24
CL_4921	-	S	61	transposase, IS4-like family protein


#Assembly_fGI	47	chain	21
CL_2171	-	S	117	conserved hypothetical protein
edge:116
CL_2172	-	S	117	conserved hypothetical protein
edge:93
CL_2173	-	S	94	conserved hypothetical protein
edge:94
CL_2174	-	S	118	conserved hypothetical protein
edge:116
CL_2175	-	S	121	Terminase-like family protein
edge:2
CL_16241	-	P	2	conserved domain protein
edge:2
CL_16242	-	P	2	conserved domain protein
edge:2
CL_16243	-	P	2	conserved hypothetical protein
edge:2
CL_16244	-	P	2	hypothetical protein
edge:2
CL_16245	-	P	2	hypothetical protein
edge:2
CL_16246	-	P	2	hypothetical protein
edge:2
CL_16247	-	P	2	hypothetical protein
edge:2
CL_16248	-	P	2	hypothetical protein
edge:2
CL_16249	-	P	2	hypothetical protein
edge:2
CL_16250	-	P	2	hypothetical protein
edge:2
CL_16251	-	P	2	hypothetical protein
edge:2
CL_16252	-	P	2	hypothetical protein
edge:2
CL_16253	-	P	2	conserved hypothetical protein
edge:2
CL_16254	-	P	2	hypothetical protein
edge:2
CL_16255	-	P	2	DNA-binding helix-turn-helix protein
edge:2
CL_16256	-	P	2	hypothetical protein
edge:2
CL_16257	-	P	2	hypothetical protein
edge:2
CL_16258	-	P	2	hypothetical protein
edge:2
CL_16259	-	P	2	hypothetical protein
edge:2
CL_16260	-	P	2	hypothetical protein
edge:2
CL_16261	-	P	2	hypothetical protein
edge:2
CL_2191	-	S	121	conserved hypothetical protein
edge:83
CL_5855	-	S	86	conserved hypothetical protein
edge:84
CL_2193	-	S	115	conserved hypothetical protein
edge:112
CL_2194	-	S	115	DNA-binding helix-turn-helix protein
edge:112
CL_2195	-	S	116	conserved hypothetical protein


#Assembly_fGI	48	chain	21
CL_5431	-	S	52	DNA-binding helix-turn-helix protein
edge:1
CL_21294	-	P	1	PF14076 domain protein
edge:1
CL_21295	-	P	1	conserved hypothetical protein
edge:1
CL_21296	-	P	1	conserved hypothetical protein
edge:1
CL_21297	-	P	1	conserved hypothetical protein
edge:1
CL_21298	-	P	1	conserved hypothetical protein
edge:1
CL_21299	-	P	1	conserved hypothetical protein
edge:1
CL_21300	-	P	1	conserved hypothetical protein
edge:1
CL_21301	-	P	1	conserved hypothetical protein
edge:1
CL_21302	-	P	1	conserved hypothetical protein
edge:1
CL_21303	-	P	1	conserved hypothetical protein
edge:1
CL_21304	-	P	1	conserved hypothetical protein
edge:1
CL_21305	-	P	1	conserved hypothetical protein
edge:1
CL_21306	-	P	1	conserved hypothetical protein
edge:1
CL_21307	-	P	1	HeH/LEM domain protein
edge:1
CL_21308	-	P	1	coat protein
edge:1
CL_21309	-	P	1	conserved hypothetical protein
edge:1
CL_21310	-	P	1	N4 Gp49/Sf6 protein 66 phage family protein
edge:1
CL_21311	-	P	1	conserved hypothetical protein
edge:1
CL_21312	-	P	1	conserved hypothetical protein
edge:1
CL_21313	-	P	1	phage protein F-like protein
edge:1
CL_21314	-	P	1	PF13264 domain protein
edge:1
CL_1045	-	S	192	Terminase-like family protein
edge:184
CL_1044	-	S	192	PF10045 family protein
edge:178
CL_1043	-	S	207	conserved hypothetical protein
edge:153
CL_1042	-	S	210	conserved hypothetical protein
edge:179
CL_1041	-	S	207	conserved hypothetical protein


#Assembly_fGI	49	chain	21
CL_21317	-	P	1	conserved hypothetical protein
edge:1
CL_21318	-	P	1	conserved hypothetical protein
edge:1
CL_21319	-	P	1	phage protein F-like protein
edge:1
CL_21320	-	P	1	PF13264 domain protein
edge:1
CL_21321	-	P	1	Terminase-like family protein
edge:1
CL_21322	-	P	1	PF10045 family protein
edge:1
CL_21323	-	P	1	conserved hypothetical protein
edge:1
CL_21324	-	P	1	conserved hypothetical protein
edge:1
CL_21325	-	P	1	conserved hypothetical protein
edge:1
CL_21326	-	P	1	conserved hypothetical protein
edge:1
CL_21327	+	P	1	conserved hypothetical protein
edge:1
CL_21328	-	P	1	putative lipoprotein
edge:1
CL_21329	-	P	1	conserved hypothetical protein
edge:1
CL_21330	-	P	1	conserved hypothetical protein
edge:1
CL_21331	-	P	1	conserved hypothetical protein
edge:1
CL_21332	-	P	1	PF04480 family protein
edge:1
CL_21333	-	P	1	conserved hypothetical protein
edge:1
CL_21334	-	P	1	conserved hypothetical protein
edge:1
CL_21335	-	P	1	conserved hypothetical protein
edge:1
CL_21336	-	P	1	conserved hypothetical protein
edge:1
CL_21337	-	P	1	PF07120 domain protein


#Assembly_fGI	50	chain	20
CL_5224	+	S	84	site-specific recombinase, phage integrase family
edge:45
CL_5223	+	S	46	conserved hypothetical protein
edge:38
CL_5222	+	S	42	conserved hypothetical protein
edge:41
CL_5221	-	S	44	conserved hypothetical protein
edge:40
CL_2690	-	S	75	conserved hypothetical protein
edge:22
CL_2691	-	P	35	conserved hypothetical protein
edge:31
CL_2692	-	P	31	lysis protein S
edge:24
CL_2693	-	P	25	conserved hypothetical protein
edge:25
CL_2694	-	P	25	conserved hypothetical protein
edge:19
CL_4775	-	P	48	putative phage tail protein
edge:26
CL_2695	-	P	34	bacteriophage lambda tail assembly protein I
edge:34
CL_2696	-	P	34	NlpC/P60 family protein
edge:25
CL_2697	-	P	34	phage minor tail protein L
edge:32
CL_2698	-	P	32	conserved hypothetical protein
edge:32
CL_2699	-	P	32	phage minor tail protein
edge:23
CL_2700	-	P	44	phage tail tape measure protein, lambda family
edge:20
CL_2701	-	P	25	lipoprotein, putative
edge:19
CL_2702	-	P	31	PF03681 family protein
edge:27
CL_2703	-	P	30	YcfA-like protein
edge:15
CL_4777	-	P	35	conserved hypothetical protein
edge:21
CL_2704	-	P	62	conserved hypothetical protein
edge:33
CL_2705	-	P	35	conserved hypothetical protein
edge:31
CL_2706	-	P	38	conserved hypothetical protein
edge:34
CL_2707	-	P	51	conserved hypothetical protein
edge:36
CL_2708	-	P	85	conserved hypothetical protein
edge:47
CL_2709	-	S	144	conserved hypothetical protein
edge:128
CL_2710	-	S	144	conserved hypothetical protein
edge:109
CL_2711	-	S	155	conserved hypothetical protein
edge:149
CL_2712	-	S	155	putative stress-responsive nuclear envelope protein
edge:147
CL_2713	-	S	155	conserved hypothetical protein


#Assembly_fGI	51	chain	20
CL_1617	+	S	249	orotidine 5'-phosphate decarboxylase
edge:244
CL_1618	-	S	248	putative membrane protein
edge:235
CL_1619	-	S	249	4-hydroxyacetophenone monooxygenase family protein
edge:246
CL_1620	+	S	249	transcriptional regulator, AraC family
edge:249
CL_1621	+	S	249	ATPase, AFG1 family
edge:35
CL_4047	+	P	46	site-specific recombinase, phage integrase family
edge:45
CL_4048	-	P	46	conserved hypothetical protein
edge:16
CL_4610	-	P	25	BRO family, N-terminal domain protein
edge:25
CL_4611	-	P	25	conserved hypothetical protein
edge:17
CL_4612	-	P	19	conserved hypothetical protein
edge:19
CL_4613	-	P	23	conserved hypothetical protein
edge:20
CL_4053	-	P	30	hypothetical protein
edge:29
CL_4054	-	P	32	conserved hypothetical protein
edge:20
CL_8760	-	P	20	conserved hypothetical protein
edge:18
CL_4614	-	P	21	peptidase S24-like protein
edge:21
CL_4615	+	P	21	conserved hypothetical protein
edge:11
CL_4058	+	P	25	conserved hypothetical protein
edge:19
CL_4059	+	P	25	PF07120 family protein
edge:20
CL_4060	+	P	46	replicative DNA helicase
edge:12
CL_4062	+	P	19	conserved hypothetical protein
edge:15
CL_4616	+	P	22	conserved hypothetical protein
edge:17
CL_4619	+	P	30	conserved hypothetical protein
edge:23
CL_4618	+	P	26	conserved hypothetical protein
edge:17
CL_4067	+	P	46	conserved hypothetical protein
edge:23
CL_4617	+	P	55	PF06147 domain protein
edge:10
CL_8095	+	S	30	lipoprotein, putative


#Assembly_fGI	52	chain	20
CL_10033	+	S	20	site-specific recombinase, phage integrase family
edge:4
CL_10127	+	P	8	hypothetical protein
edge:6
CL_10126	+	P	10	conserved hypothetical protein
edge:9
CL_10125	-	P	12	transcriptional regulator, AlpA family
edge:12
CL_10124	-	P	12	pyocin activator protein PrtN domain protein
edge:12
CL_10123	+	P	12	hypothetical protein
edge:11
CL_10122	-	P	12	hypothetical protein
edge:12
CL_10121	+	P	12	PF11726 family protein
edge:7
CL_10457	+	P	8	conserved hypothetical protein
edge:8
CL_10120	+	P	9	zeta toxin
edge:9
CL_10119	+	P	9	hypothetical protein
edge:8
CL_10118	-	P	8	hypothetical protein
edge:8
CL_10117	-	P	9	hypothetical protein
edge:9
CL_10116	-	P	9	lipoprotein, putative
edge:9
CL_10115	-	P	9	PF05656 family protein
edge:7
CL_6265	+	P	29	phage/plasmid-like protein TIGR03299
edge:19
CL_6266	+	P	25	YqaJ-like viral recombinase domain protein
edge:19
CL_6267	+	P	27	conserved hypothetical protein
edge:10
CL_9539	+	P	13	transcriptional regulator, AlpA family
edge:6
CL_5817	-	P	19	Fic/DOC family protein
edge:12
CL_10798	-	P	13	PF10832 domain protein
edge:7
CL_9447	+	S	31	N-6 DNA Methylase
edge:22
CL_9446	+	S	28	type I restriction modification DNA specificity domain protein
edge:26
CL_9445	+	S	31	type III restriction enzyme, res subunit
edge:21
CL_9444	+	S	21	conserved hypothetical protein
edge:20
CL_9443	+	S	24	McrBC 5-methylcytosine restriction system component


#Assembly_fGI	53	chain	20
CL_2325	+	S	249	K+-transporting ATPase, C subunit
edge:249
CL_2324	+	S	249	ATPase/histidine kinase/DNA gyrase B/HSP90 domain protein
edge:246
CL_2323	+	S	249	putative KDP operon transcriptional regulatory protein KdpE
edge:248
CL_2322	-	S	249	glutamine synthetase, catalytic domain protein
edge:239
CL_2321	+	S	249	putative lipoprotein
edge:1
CL_15351	-	P	1	transposase
edge:1
CL_15352	-	P	1	zonula occludens toxin
edge:1
CL_15353	-	P	1	PF10734 family protein
edge:1
CL_15354	-	P	1	conserved hypothetical protein
edge:1
CL_15355	-	P	1	hypothetical protein
edge:1
CL_15356	-	P	1	conserved hypothetical protein
edge:1
CL_15357	-	P	1	conserved hypothetical protein
edge:1
CL_15358	-	P	1	replication initiation factor
edge:1
CL_15359	-	P	1	conserved hypothetical protein
edge:1
CL_15360	+	P	1	conserved hypothetical protein
edge:1
CL_15361	-	P	1	transposase
edge:1
CL_15362	-	P	1	zonula occludens toxin
edge:1
CL_15363	-	P	1	PF10734 family protein
edge:1
CL_15364	-	P	1	conserved hypothetical protein
edge:1
CL_15365	-	P	1	hypothetical protein
edge:1
CL_15366	-	P	1	conserved hypothetical protein
edge:1
CL_15367	-	P	1	conserved hypothetical protein
edge:1
CL_15368	-	P	1	replication initiation factor
edge:1
CL_15369	-	P	1	conserved hypothetical protein
edge:1
CL_15370	+	P	1	conserved hypothetical protein
edge:1
CL_2320	-	S	249	putative 2-nonaprenyl-3-methyl-6-methoxy-1,4-benzoquinol hydroxylase
edge:246
CL_2319	-	S	249	transporter, major facilitator family protein
edge:247
CL_2318	+	S	249	outer membrane protein, OMP85 family
edge:245
CL_2317	+	S	249	PF04357 family protein
edge:239
CL_2316	+	S	249	putative lipoprotein


#Assembly_fGI	54	chain	20
CL_18190	-	P	1	cation diffusion facilitator family transporter
edge:1
CL_18191	+	P	1	metal-sensitive transcriptional repressor
edge:1
CL_18192	-	P	1	conserved hypothetical protein
edge:1
CL_18193	-	P	1	H+ Antiporter protein
edge:1
CL_18194	-	P	1	conserved hypothetical protein
edge:1
CL_18195	-	P	1	HupE/UreJ protein
edge:1
CL_18196	-	P	1	conserved hypothetical protein
edge:1
CL_18197	-	P	1	cation efflux system protein CzcA
edge:1
CL_18198	-	P	1	efflux transporter, RND family, MFP subunit
edge:1
CL_18199	-	P	1	outer membrane efflux protein
edge:1
CL_18200	-	P	1	conserved hypothetical protein
edge:1
CL_18201	-	P	1	conserved hypothetical protein
edge:1
CL_18202	-	P	1	YqaJ-like viral recombinase domain protein
edge:1
CL_18203	-	P	1	phage/plasmid-like protein TIGR03299
edge:1
CL_18204	-	P	1	conserved hypothetical protein
edge:1
CL_18205	-	P	1	conserved hypothetical protein
edge:1
CL_18206	+	P	1	conserved hypothetical protein
edge:1
CL_18207	+	P	1	conserved hypothetical protein
edge:1
CL_18208	+	P	1	conserved hypothetical protein
edge:1
CL_18209	+	P	1	conserved hypothetical protein
edge:1
CL_16006	-	S	2	inorganic diphosphatase
edge:1
CL_16007	-	S	1	conserved hypothetical protein
edge:1
CL_16008	-	S	1	protein CrcB


#Assembly_fGI	55	chain	19
CL_518	+	S	248	4-hydroxy-3-methylbut-2-en-1-yl diphosphate synthase
edge:246
CL_519	+	S	249	histidine--tRNA ligase
edge:248
CL_520	+	S	249	conserved hypothetical protein
edge:248
CL_521	+	S	249	outer membrane assembly lipoprotein YfgL
edge:248
CL_522	+	S	249	ribosome-associated GTPase EngA
edge:129
CL_523	+	P	130	conserved hypothetical protein
edge:129
CL_524	+	P	130	acyltransferase
edge:127
CL_525	+	P	130	conserved hypothetical protein
edge:130
CL_526	+	P	130	putative acyl carrier protein
edge:130
CL_527	+	P	130	conserved hypothetical protein
edge:111
CL_528	+	P	130	conserved hypothetical protein
edge:130
CL_529	+	P	130	glycosyltransferase, group 2 family protein
edge:130
CL_530	+	P	130	lipid A biosynthesis (KDO)2-(lauroyl)-lipid IVA acyltransferase
edge:129
CL_531	+	P	130	phenylalanine and histidine ammonia-lyase
edge:130
CL_532	+	P	130	acyl-CoA thioester hydrolase, YbgC/YbaW family
edge:130
CL_533	+	P	130	outer membrane lipoprotein carrier protein
edge:129
CL_534	+	P	130	putative membrane protein
edge:130
CL_535	+	P	130	FAD binding domain protein
edge:130
CL_536	+	P	130	conserved hypothetical protein
edge:130
CL_537	+	P	130	3-oxoacyl-(acyl carrier protein) synthase I
edge:130
CL_538	+	P	130	FabA-like domain protein
edge:130
CL_539	+	P	130	putative 3-oxoacyl-(acyl-carrier-protein) reductase
edge:130
CL_540	+	P	130	3-oxoacyl-(acyl carrier protein) synthase II
edge:130
CL_541	+	P	130	conserved domain protein
edge:130
CL_542	+	S	249	phosphopantethiene--protein transferase domain protein
edge:248
CL_543	-	S	249	protein-export chaperone SecB
edge:248
CL_544	-	S	249	glutaredoxin 3
edge:249
CL_545	-	S	249	rhodanese-like protein
edge:249
CL_546	-	S	249	ribosome small subunit-dependent GTPase A


#Assembly_fGI	56	chain	19
CL_867	-	S	249	porphobilinogen synthase
edge:249
CL_868	+	S	249	conserved domain protein
edge:248
CL_869	+	S	249	efflux pump membrane protein
edge:249
CL_870	+	S	249	drug resistance MFS transporter, drug:H+ antiporter-2 (14 Spanner) (DHA2) family protein
edge:242
CL_871	+	S	249	gamma-glutamyltransferase
edge:56
CL_4516	+	P	91	site-specific recombinase, phage integrase family
edge:63
CL_4517	+	P	63	conserved hypothetical protein
edge:60
CL_4518	+	P	95	conserved hypothetical protein
edge:81
CL_4519	+	P	81	conserved hypothetical protein
edge:81
CL_4520	+	P	83	BRO family, N-terminal domain protein
edge:83
CL_4521	+	P	83	conserved hypothetical protein
edge:74
CL_4522	+	P	79	conserved hypothetical protein
edge:79
CL_4523	+	P	81	conserved hypothetical protein
edge:81
CL_4524	+	P	81	domain
edge:78
CL_4525	+	P	79	single-strand binding domain protein
edge:69
CL_4526	+	P	72	conserved hypothetical protein
edge:37
CL_4527	+	P	49	nucleoid-associated protein NdpA
edge:49
CL_4528	+	P	49	conserved hypothetical protein
edge:37
CL_4529	+	P	53	conserved hypothetical protein
edge:47
CL_4530	+	P	65	KAP family P-loop domain protein
edge:58
CL_4531	+	P	60	conserved hypothetical protein
edge:58
CL_4532	+	P	66	conserved hypothetical protein
edge:64
CL_4533	+	P	66	hydrolase, TatD family
edge:53
CL_4534	-	P	56	conserved hypothetical protein
edge:47
CL_876	-	S	151	conserved hypothetical protein


#Assembly_fGI	57	chain	19
CL_5207	+	S	27	conserved hypothetical protein
edge:25
CL_2139	+	S	49	conserved hypothetical protein
edge:6
CL_6848	+	P	11	conserved hypothetical protein
edge:11
CL_6847	+	P	22	conserved hypothetical protein
edge:12
CL_7608	+	P	22	conserved domain protein
edge:12
CL_10014	-	P	12	conserved hypothetical protein
edge:12
CL_6954	-	P	22	CRISPR-associated helicase Cas3, subtype I-F/YPEST
edge:6
CL_11873	-	P	12	conserved hypothetical protein
edge:6
CL_11872	+	P	6	conserved domain protein
edge:5
CL_11871	+	P	17	conserved hypothetical protein
edge:17
CL_11870	+	P	17	CRISPR type I-F/YPEST-associated protein Csy2
edge:17
CL_11869	+	P	17	CRISPR type I-F/YPEST-associated protein Csy3
edge:17
CL_11868	+	P	17	conserved hypothetical protein
edge:17
CL_11867	+	P	17	CRISPR-associated endonuclease Cas1, subtype I-F/YPEST
edge:7
CL_12123	-	P	11	conserved hypothetical protein
edge:4
CL_11865	+	P	5	conserved hypothetical protein
edge:3
CL_12124	+	P	5	conserved hypothetical protein
edge:3
CL_13015	-	P	3	conserved domain protein
edge:3
CL_12125	-	P	7	conserved hypothetical protein
edge:7
CL_12126	-	P	7	conserved domain protein
edge:7
CL_12127	-	P	7	TIGR04255 family protein
edge:7
CL_4525	-	S	79	single-strand binding domain protein
edge:78
CL_4524	-	S	81	domain
edge:81
CL_4523	-	S	81	conserved hypothetical protein
edge:79
CL_4522	-	S	79	conserved hypothetical protein
edge:74
CL_4521	-	S	83	conserved hypothetical protein


#Assembly_fGI	58	chain	18
CL_251	-	S	249	riboflavin biosynthesis protein RibD
edge:249
CL_250	-	S	249	transcriptional regulator NrdR
edge:249
CL_249	-	S	249	ammonium transporter
edge:249
CL_248	-	S	249	nitrogen regulatory protein P-II
edge:246
CL_247	+	S	248	conserved hypothetical protein
edge:171
CL_246	+	P	173	putative Mg chelatase-like protein
edge:95
CL_3885	+	P	124	conserved hypothetical protein
edge:103
CL_4426	+	P	133	streptomycin 3''-kinase
edge:128
CL_4425	+	P	139	aminoglycoside/hydroxyurea antibiotic resistance kinase
edge:115
CL_3906	+	P	148	putative transposase
edge:94
CL_4423	+	P	113	conserved hypothetical protein
edge:112
CL_4422	-	P	130	tetracyclin repressor, C-terminal all-alpha domain protein
edge:129
CL_4421	+	P	131	transporter, major facilitator family protein
edge:40
CL_245	+	P	143	conserved hypothetical protein
edge:114
CL_244	+	P	138	inorganic anion transporter, SulP family
edge:102
CL_3780	+	P	143	universal stress family protein
edge:128
CL_3779	+	P	142	conserved hypothetical protein
edge:128
CL_3778	+	P	134	conserved hypothetical protein
edge:48
CL_3777	-	P	102	conserved hypothetical protein
edge:93
CL_3776	-	P	111	conserved hypothetical protein
edge:90
CL_3775	-	P	98	bacterial TniB protein
edge:50
CL_3774	-	P	155	integrase core domain protein
edge:114
CL_3772	-	P	141	TnsA endonuclease N-terminal
edge:102
CL_3771	+	S	237	MCM2/3/5 family protein
edge:232
CL_3770	-	S	236	bacterial regulatory protein, GntR family
edge:235
CL_3769	+	S	237	class II aldolase/adducin N-terminal domain protein
edge:236
CL_3768	+	S	243	putative dihydrodipicolinate synthase
edge:241
CL_3767	-	S	244	conserved hypothetical protein


#Assembly_fGI	59	chain	18
CL_5419	+	S	55	site-specific recombinase, phage integrase family
edge:17
CL_6136	+	P	17	conserved hypothetical protein
edge:16
CL_6137	+	P	21	transcriptional regulator, AlpA family
edge:13
CL_6138	+	P	16	phage antirepressor protein KilAC domain protein
edge:11
CL_6139	+	P	19	conserved hypothetical protein
edge:15
CL_6141	+	P	19	DNA-binding helix-turn-helix protein
edge:19
CL_6142	+	P	19	replicative DNA helicase
edge:19
CL_6143	+	P	19	conserved hypothetical protein
edge:10
CL_9435	+	P	10	conserved domain protein
edge:8
CL_9436	-	P	13	hypothetical protein
edge:13
CL_9437	-	P	28	conserved hypothetical protein
edge:26
CL_9438	-	P	27	conserved hypothetical protein
edge:17
CL_9439	-	P	17	conserved hypothetical protein
edge:14
CL_6146	-	P	18	conserved hypothetical protein
edge:10
CL_6147	-	P	10	conserved hypothetical protein
edge:4
CL_15852	-	P	5	hypothetical protein
edge:4
CL_11820	+	P	9	conserved hypothetical protein
edge:9
CL_11819	+	P	9	ATPase, AAA family
edge:5
CL_11818	+	P	9	peptidase, S8/S53 family
edge:9
CL_2988	-	S	248	DJ-1/PfpI domain protein
edge:245
CL_2989	-	S	249	NAD(P)H quinone oxidoreductase, PIG3 family
edge:249
CL_2990	-	S	249	AraC-type transcriptional regulator N-terminal
edge:248
CL_2991	-	S	249	undecaprenyl-diphosphatase UppP
edge:243
CL_2992	+	S	249	PaaX-like protein


#Assembly_fGI	60	chain	18
CL_3657	-	S	77	ParB-like partition protein
edge:76
CL_3656	-	S	77	CobQ/CobB/MinD/ParA nucleotide binding domain protein
edge:62
CL_3655	-	S	65	conserved hypothetical protein
edge:64
CL_3654	-	S	79	conserved hypothetical protein
edge:73
CL_3653	-	S	78	conserved hypothetical protein
edge:3
CL_5112	-	P	9	conserved hypothetical protein
edge:4
CL_5111	-	P	7	phosphoadenosine phosphosulfate reductase family protein
edge:3
CL_11999	+	P	3	conserved hypothetical protein
edge:3
CL_11998	+	P	3	conserved hypothetical protein
edge:3
CL_11997	+	P	3	conserved hypothetical protein
edge:3
CL_11996	+	P	3	conserved hypothetical protein
edge:3
CL_11995	+	P	3	conserved hypothetical protein
edge:3
CL_11994	+	P	3	putative signal peptide peptidase SppA, 36K type
edge:3
CL_11993	+	P	3	DSBA-like thioredoxin domain protein
edge:2
CL_11992	-	P	2	hypothetical protein
edge:2
CL_11991	+	P	3	conserved hypothetical protein
edge:2
CL_11990	+	P	2	conserved hypothetical protein
edge:2
CL_11989	+	P	3	conserved hypothetical protein
edge:3
CL_11988	+	P	3	conserved hypothetical protein
edge:3
CL_11987	+	P	3	conserved hypothetical protein
edge:3
CL_11986	-	P	3	conserved hypothetical protein
edge:2
CL_12105	+	P	3	nuclease-like protein
edge:3
CL_12106	+	P	3	DNA-binding protein HU-beta
edge:2
CL_4896	-	S	78	DNA-binding helix-turn-helix protein


#Assembly_fGI	61	chain	18
CL_2389	+	S	233	PF03886 family protein
edge:221
CL_2388	+	S	228	aspartate racemase
edge:221
CL_2387	-	S	230	EamA-like transporter family protein
edge:223
CL_2386	+	S	240	L-sorbosone dehydrogenase
edge:238
CL_2385	+	S	241	acetyltransferase, GNAT family
edge:1
CL_7501	-	P	6	conserved hypothetical protein
edge:3
CL_7502	-	P	3	conserved hypothetical protein
edge:3
CL_7503	-	P	3	conserved domain protein
edge:3
CL_7504	-	P	3	conserved hypothetical protein
edge:3
CL_7505	-	P	3	multi-domain protein
edge:3
CL_7506	-	P	3	conserved domain protein
edge:3
CL_7507	-	P	3	conserved hypothetical protein
edge:2
CL_7487	-	P	3	hypothetical protein
edge:3
CL_7488	-	P	3	conserved hypothetical protein
edge:3
CL_7489	-	P	3	conserved hypothetical protein
edge:3
CL_7490	-	P	3	conserved hypothetical protein
edge:3
CL_7491	-	P	3	Terminase-like family protein
edge:2
CL_12788	-	P	2	conserved hypothetical protein
edge:2
CL_12789	-	P	2	TIGR02594 family protein
edge:1
CL_12791	-	P	2	hypothetical protein
edge:2
CL_12792	-	P	2	hypothetical protein
edge:2
CL_12793	-	P	2	PF11195 family protein
edge:2
CL_12794	-	P	2	hypothetical protein
edge:1
CL_5826	+	S	6	prevent-host-death family protein
edge:2
CL_5827	+	S	3	addiction module toxin, Txe/YoeB family
edge:2
CL_12795	+	S	2	hypothetical protein
edge:2
CL_12796	-	S	2	hypothetical protein
edge:2
CL_7540	-	S	3	hypothetical protein


#Assembly_fGI	62	chain	18
CL_8744	+	S	72	aldehyde dehydrogenase (NAD) family protein
edge:1
CL_11692	-	P	2	transcriptional regulator, LysR family
edge:2
CL_11693	-	P	2	LysR substrate-binding domain protein
edge:2
CL_11694	+	P	2	oxidoreductase, short chain dehydrogenase/reductase family protein
edge:2
CL_11695	+	P	2	transporter, major facilitator family protein
edge:2
CL_11696	-	P	2	oxidoreductase, short chain dehydrogenase/reductase family protein
edge:2
CL_11697	-	P	2	NAD(P)H-binding protein, PF13460 family
edge:2
CL_11698	-	P	2	hypothetical protein
edge:2
CL_11699	-	P	2	DNA-binding helix-turn-helix protein
edge:2
CL_11700	-	P	2	methylmalonate-semialdehyde dehydrogenase (acylating)
edge:2
CL_11701	-	P	2	aminotransferase, class III
edge:2
CL_11702	+	P	2	4-hydroxy-tetrahydrodipicolinate synthase
edge:2
CL_11703	+	P	2	FAD dependent oxidoreductase
edge:2
CL_11704	+	P	2	aldehyde dehydrogenase (NAD) family protein
edge:2
CL_11705	+	P	2	proline racemase
edge:2
CL_11706	+	P	2	FCD domain protein
edge:2
CL_11707	+	P	2	amino acid carrier protein
edge:2
CL_11708	+	P	2	conserved hypothetical protein
edge:2
CL_11709	+	P	3	pyruvate carboxylase
edge:1
CL_1929	-	S	220	putative acetoacetate decarboxylase
edge:213
CL_1928	+	S	217	putative lysophospholipase
edge:109
CL_1925	-	S	217	DJ-1/PfpI family protein
edge:105
CL_1922	+	S	219	oxidoreductase, FAD/FMN dependent
edge:219
CL_1921	+	S	219	saccharopine dehydrogenase


#Assembly_fGI	63	chain	18
CL_3720	-	S	22	IS1 transposase
edge:1
CL_14332	+	P	1	phosphorylase family protein
edge:1
CL_14333	+	P	1	hypothetical protein
edge:1
CL_14334	+	P	1	transposase, IS4 family
edge:1
CL_14335	+	P	1	conserved domain protein
edge:1
CL_14336	+	P	1	conserved hypothetical protein
edge:1
CL_14337	+	P	1	conserved hypothetical protein
edge:1
CL_14338	+	P	1	hypothetical protein
edge:1
CL_14339	+	P	1	conserved hypothetical protein
edge:1
CL_14340	-	P	1	integrase core domain protein
edge:1
CL_14341	-	P	1	transposase
edge:1
CL_14342	-	P	1	hypothetical protein
edge:1
CL_14343	+	P	1	alpha-N-acetylgalactosaminidase domain protein
edge:1
CL_14344	-	P	1	hypothetical protein
edge:1
CL_14345	+	P	1	hypothetical protein
edge:1
CL_14346	-	P	1	N-(5'phosphoribosyl)anthranilate isomerase
edge:1
CL_14347	+	P	1	hypothetical protein
edge:1
CL_14348	-	P	1	integrase core domain protein
edge:1
CL_14349	-	P	1	transposase
edge:1
CL_5116	-	S	35	transposase, IS4-like family protein


#Assembly_fGI	64	chain	17
CL_688	+	S	249	flavin reductase-like protein
edge:234
CL_689	+	S	245	transcriptional regulator, TetR family
edge:155
CL_691	-	S	195	LysR substrate binding domain family protein
edge:195
CL_692	+	S	195	phenazine biosynthesis protein PhzF family protein
edge:179
CL_693	-	S	220	conserved hypothetical protein
edge:100
CL_695	+	P	113	conserved hypothetical protein
edge:109
CL_696	+	P	125	conserved hypothetical protein
edge:100
CL_697	-	P	126	membrane-bound PQQ-dependent dehydrogenase, glucose/quinate/shikimate family
edge:109
CL_698	+	P	117	conserved hypothetical protein
edge:108
CL_4427	-	P	108	hypothetical protein
edge:108
CL_699	+	P	132	conserved hypothetical protein
edge:130
CL_700	-	P	130	DNA binding domain, excisionase family
edge:118
CL_701	-	P	130	conserved hypothetical protein
edge:124
CL_702	-	P	130	integrase core domain protein
edge:123
CL_703	-	P	130	conserved hypothetical protein
edge:127
CL_704	-	P	131	conserved hypothetical protein
edge:116
CL_705	+	P	122	conserved hypothetical protein
edge:120
CL_706	+	P	122	conserved hypothetical protein
edge:122
CL_707	+	P	122	phosphoadenosine phosphosulfate reductase family protein
edge:113
CL_708	-	P	121	conserved hypothetical protein
edge:102
CL_709	-	P	120	ATPase/histidine kinase/DNA gyrase B/HSP90 domain protein
edge:114
CL_710	-	P	118	conserved hypothetical protein
edge:117
CL_711	-	S	249	ribonucleoside-diphosphate reductase, beta subunit
edge:249
CL_712	-	S	249	conserved hypothetical protein
edge:248
CL_713	-	S	249	ribonucleoside-diphosphate reductase, alpha subunit
edge:247
CL_714	+	S	249	response regulator receiver domain protein
edge:249
CL_715	+	S	249	ATPase/histidine kinase/DNA gyrase B/HSP90 domain protein


#Assembly_fGI	65	chain	17
CL_246	+	S	173	putative Mg chelatase-like protein
edge:95
CL_3885	+	S	124	conserved hypothetical protein
edge:103
CL_4426	+	S	133	streptomycin 3''-kinase
edge:128
CL_4425	+	S	139	aminoglycoside/hydroxyurea antibiotic resistance kinase
edge:3
CL_4945	-	P	59	integron integrase
edge:37
CL_5949	+	P	42	aminoglycoside N(6')-acetyltransferase, aacA4 family
edge:39
CL_4417	+	P	56	chloramphenicol O-acetyltransferase
edge:41
CL_6232	+	P	52	streptomycin 3''-adenylyltransferase
edge:40
CL_5151	+	P	62	dihydropteroate synthase
edge:36
CL_4510	+	P	56	putative transposase
edge:40
CL_4511	+	P	45	transposase, IS4 family
edge:44
CL_5951	+	P	45	aminoglycoside resistance ribosomal RNA methyltransferase, FmrO/ArmA family
edge:44
CL_5952	-	P	44	conserved hypothetical protein
edge:44
CL_5953	+	P	44	transposase, IS4 family
edge:44
CL_5954	+	P	70	ABC transporter, ATP-binding protein
edge:67
CL_5955	+	P	70	phosphotransferase enzyme family protein
edge:30
CL_5956	-	P	44	conserved hypothetical protein
edge:24
CL_5957	-	P	47	IS66 family element, transposase
edge:44
CL_5958	-	P	45	IS66 family element, Orf2 protein
edge:45
CL_5959	-	P	45	conserved hypothetical protein
edge:18
CL_5961	-	P	42	initiator RepB protein
edge:3
CL_228	-	S	70	conserved hypothetical protein
edge:20
CL_4412	+	S	115	DDE domain protein
edge:17
CL_228	-	S	70	conserved hypothetical protein
edge:20
CL_4412	+	S	115	DDE domain protein
edge:17
CL_228	-	S	70	conserved hypothetical protein


#Assembly_fGI	66	chain	17
CL_4070	-	S	43	conserved hypothetical protein
edge:30
CL_4068	+	S	40	conserved hypothetical protein
edge:32
CL_4596	-	S	37	conserved domain protein
edge:35
CL_4064	-	S	44	phage antitermination protein Q
edge:44
CL_4063	-	S	58	conserved hypothetical protein
edge:14
CL_5373	-	P	23	conserved hypothetical protein
edge:20
CL_5374	-	P	38	replicative DNA helicase
edge:32
CL_5375	-	P	40	bacteriophage replication protein O
edge:29
CL_5376	-	P	29	conserved hypothetical protein
edge:19
CL_5377	-	P	28	conserved hypothetical protein
edge:20
CL_5378	-	P	39	conserved hypothetical protein
edge:33
CL_5379	-	P	37	conserved hypothetical protein
edge:36
CL_5380	+	P	53	peptidase S24-like protein
edge:46
CL_5381	+	P	64	conserved hypothetical protein
edge:15
CL_7334	-	P	22	hypothetical protein
edge:22
CL_7333	-	P	27	hypothetical protein
edge:23
CL_5383	-	P	29	conserved hypothetical protein
edge:13
CL_5384	+	P	35	conserved hypothetical protein
edge:32
CL_5385	+	P	34	conserved hypothetical protein
edge:18
CL_5386	+	P	19	conserved hypothetical protein
edge:16
CL_5387	+	P	24	conserved hypothetical protein
edge:24
CL_5388	+	P	24	conserved hypothetical protein
edge:9
CL_4052	+	S	42	conserved hypothetical protein
edge:15
CL_3979	+	S	49	conserved hypothetical protein


#Assembly_fGI	67	chain	17
CL_7830	-	S	6	PF09343 family protein
edge:5
CL_7831	-	S	7	conserved hypothetical protein
edge:3
CL_16117	-	S	3	TM2 domain protein
edge:2
CL_16116	-	S	3	putative lipoprotein
edge:3
CL_16115	-	S	4	conserved hypothetical protein
edge:2
CL_16114	-	P	3	conserved hypothetical protein
edge:1
CL_17140	-	P	2	conserved hypothetical protein
edge:1
CL_17141	-	P	1	conserved hypothetical protein
edge:1
CL_17142	-	P	1	conserved hypothetical protein
edge:1
CL_17143	-	P	1	conserved hypothetical protein
edge:1
CL_17144	-	P	1	PF13262 family protein
edge:1
CL_17145	-	P	1	conserved hypothetical protein
edge:1
CL_17146	-	P	1	PF09950 family protein
edge:1
CL_17147	-	P	1	conserved hypothetical protein
edge:1
CL_17148	-	P	1	PF09979 family protein
edge:1
CL_17149	-	P	1	conserved hypothetical protein
edge:1
CL_17150	-	P	1	conserved hypothetical protein
edge:1
CL_17151	-	P	1	phage protein F-like protein
edge:1
CL_17152	-	P	1	phage-associated protein, HI1409 family
edge:1
CL_17153	-	P	1	conserved hypothetical protein
edge:1
CL_17154	+	P	1	putative transposase for insertion sequence element IS1086
edge:1
CL_17155	-	P	1	PF10045 family protein
edge:1
CL_1043	-	S	207	conserved hypothetical protein
edge:153
CL_1042	-	S	210	conserved hypothetical protein
edge:179
CL_1041	-	S	207	conserved hypothetical protein
edge:120
CL_1036	-	S	190	conserved hypothetical protein
edge:164
CL_1035	-	S	192	conserved hypothetical protein


#Assembly_fGI	68	chain	17
CL_1927	+	S	118	catalase
edge:90
CL_4685	+	S	90	conserved hypothetical protein
edge:1
CL_16568	-	P	1	DNA-binding helix-turn-helix protein
edge:1
CL_16569	+	P	1	carbohydrate-selective porin, OprB family
edge:1
CL_16570	+	P	1	glycoside hydrolase, family 3, N-terminal domain protein
edge:1
CL_16571	-	P	1	PF06081 family protein
edge:1
CL_16572	-	P	1	transporter, major facilitator family protein
edge:1
CL_16573	-	P	1	aliphatic nitrilase
edge:1
CL_16574	-	P	1	alpha/beta hydrolase family protein
edge:1
CL_16575	-	P	1	DSBA-like thioredoxin domain protein
edge:1
CL_16576	+	P	1	LysR substrate-binding domain protein
edge:1
CL_16577	-	P	3	PAS domain S-box protein
edge:3
CL_16578	+	P	3	MSMEG_0572 family protein
edge:3
CL_16579	+	P	3	nitrilase, sll0784 family
edge:3
CL_16580	+	P	3	radical SAM protein, MSMEG_0568 family
edge:3
CL_16581	+	P	3	N-acetyltransferase, MSMEG_0567 N-terminal domain family
edge:3
CL_16582	+	P	3	AIR synthase-related protein, sll0787 family
edge:3
CL_16583	+	P	3	MSMEG_0570 family protein
edge:3
CL_16584	+	P	3	flavin-dependent oxidoreductase, MSMEG_0569 family
edge:1
CL_15248	+	S	3	transposase, IS4 family


#Assembly_fGI	69	chain	17
CL_11219	-	P	1	hypothetical protein
edge:1
CL_11220	+	P	1	conserved domain protein
edge:1
CL_11221	+	P	1	conserved hypothetical protein
edge:1
CL_11222	+	P	1	RNA polymerase Rpb1, domain 5 protein
edge:1
CL_11223	+	P	1	conserved domain protein
edge:1
CL_11224	+	P	1	conserved domain protein
edge:1
CL_11225	+	P	1	pyridine nucleotide-disulfide oxidoreductase
edge:1
CL_11226	+	P	1	conserved hypothetical protein
edge:1
CL_11227	+	P	1	hypothetical protein
edge:1
CL_11228	+	P	1	electron transfer flavoprotein FAD-binding domain protein
edge:1
CL_11229	+	P	1	TRAP transporter solute receptor, TAXI domain protein
edge:1
CL_11230	+	P	1	UDP-glucose/GDP-mannose dehydrogenase family, UDP binding domain protein
edge:1
CL_11231	+	P	1	hypothetical protein
edge:1
CL_11232	+	P	1	AMP-binding enzyme domain protein
edge:1
CL_11233	-	P	1	HtaA domain protein
edge:1
CL_11234	-	P	1	conserved hypothetical protein
edge:1
CL_11235	-	P	1	conserved domain protein
edge:1
CL_4161	+	S	140	phage protein F-like protein
edge:101
CL_4160	+	S	159	conserved hypothetical protein
edge:109
CL_4159	+	S	126	conserved hypothetical protein
edge:105
CL_4158	+	S	123	conserved hypothetical protein
edge:110
CL_4157	+	S	118	conserved hypothetical protein


#Assembly_fGI	70	chain	17
CL_12274	-	S	11	conserved domain protein
edge:1
CL_21258	-	P	1	Terminase-like family protein
edge:1
CL_21259	-	P	1	PF10045 family protein
edge:1
CL_21260	-	P	1	conserved hypothetical protein
edge:1
CL_21261	-	P	1	conserved hypothetical protein
edge:1
CL_21262	-	P	1	conserved hypothetical protein
edge:1
CL_21263	-	P	1	integrase core domain protein
edge:1
CL_21264	-	P	1	insertion element IS401 uncharacterized 12.4 kDa protein
edge:1
CL_21265	-	P	1	conserved hypothetical protein
edge:1
CL_21266	+	P	1	conserved hypothetical protein
edge:1
CL_21267	-	P	1	putative lipoprotein
edge:1
CL_21268	-	P	1	conserved hypothetical protein
edge:1
CL_21269	-	P	1	conserved hypothetical protein
edge:1
CL_21270	-	P	1	conserved hypothetical protein
edge:1
CL_21271	-	P	1	PF04480 family protein
edge:1
CL_21272	-	P	1	conserved hypothetical protein
edge:1
CL_21273	-	P	1	conserved hypothetical protein
edge:1
CL_21274	-	P	1	conserved hypothetical protein
edge:1
CL_11143	-	S	9	conserved hypothetical protein


#Assembly_fGI	71	chain	16
CL_2384	+	S	246	transporter, major facilitator family protein
edge:196
CL_2385	-	S	241	acetyltransferase, GNAT family
edge:238
CL_2386	-	S	240	L-sorbosone dehydrogenase
edge:223
CL_2387	+	S	230	EamA-like transporter family protein
edge:221
CL_2388	-	S	228	aspartate racemase
edge:71
CL_4190	+	P	73	acetyltransferase, GNAT family
edge:67
CL_5337	+	P	69	putative lipoprotein
edge:68
CL_5338	+	P	69	conserved hypothetical protein
edge:68
CL_5339	+	P	70	response regulator receiver domain protein
edge:69
CL_5340	-	P	70	histidine kinase A domain protein
edge:70
CL_5341	-	P	70	cyclopropane-fatty-acyl-phospholipid synthase
edge:69
CL_5521	-	P	69	conserved domain protein
edge:66
CL_5342	-	P	71	cyclopropane-fatty-acyl-phospholipid synthase
edge:67
CL_5343	-	P	69	conserved hypothetical protein
edge:69
CL_5344	-	P	70	monoamine oxidase domain protein
edge:68
CL_5345	-	P	71	stearoyl-CoA 9-desaturase
edge:70
CL_5346	-	P	70	putative outer membrane lipoprotein blc
edge:67
CL_5347	-	P	70	heavy metal sensor kinase
edge:67
CL_5348	-	P	70	transcriptional activator protein Irlr
edge:69
CL_5349	+	P	71	conserved hypothetical protein
edge:70
CL_5350	+	P	71	hydroxyisourate hydrolase
edge:70
CL_2389	-	S	233	PF03886 family protein
edge:232
CL_2390	-	S	236	conserved hypothetical protein
edge:235
CL_4191	-	S	235	paraquat-inducible protein A
edge:235
CL_2391	-	S	236	paraquat-inducible protein A
edge:214
CL_2394	-	S	233	putative membrane protein


#Assembly_fGI	72	chain	16
CL_5216	+	S	43	conserved hypothetical protein
edge:43
CL_5217	+	S	44	conserved hypothetical protein
edge:42
CL_4004	+	S	71	conserved hypothetical protein
edge:69
CL_4005	+	S	72	conserved hypothetical protein
edge:69
CL_4006	+	S	71	conserved hypothetical protein
edge:27
CL_4007	+	P	28	conserved hypothetical protein
edge:28
CL_4008	+	P	28	PF13262 family protein
edge:27
CL_4009	+	P	27	conserved hypothetical protein
edge:27
CL_4010	+	P	27	conserved hypothetical protein
edge:27
CL_4011	+	P	28	conserved hypothetical protein
edge:24
CL_4012	+	P	28	conserved hypothetical protein
edge:27
CL_4013	+	P	28	conserved hypothetical protein
edge:24
CL_4014	+	P	26	conserved hypothetical protein
edge:9
CL_7457	+	P	12	GDSL-like protein
edge:10
CL_4016	+	P	26	conserved hypothetical protein
edge:22
CL_4017	+	P	25	conserved hypothetical protein 2217, DUF2460
edge:24
CL_4018	+	P	24	phage conserved hypothetical protein BR0599
edge:17
CL_4019	+	P	17	PF03629 domain protein
edge:17
CL_4020	+	P	17	conserved hypothetical protein
edge:17
CL_4021	+	P	24	NlpC/P60 family protein
edge:18
CL_4022	+	P	22	putative phage tail protein
edge:13
CL_4998	+	S	88	conserved hypothetical protein
edge:46
CL_5220	+	S	47	conserved hypothetical protein
edge:41
CL_5532	+	S	81	conserved hypothetical protein
edge:44
CL_2690	+	S	75	conserved hypothetical protein
edge:40
CL_5221	+	S	44	conserved hypothetical protein


#Assembly_fGI	73	chain	16
CL_10212	+	S	48	murein-lipoprotein family protein
edge:24
CL_10211	+	S	48	conserved domain protein
edge:45
CL_10210	+	S	48	conserved hypothetical protein
edge:46
CL_9765	+	S	58	conserved hypothetical protein
edge:58
CL_5612	+	S	65	conserved hypothetical protein
edge:5
CL_5625	+	P	14	conserved hypothetical protein
edge:14
CL_5626	+	P	14	conserved hypothetical protein
edge:14
CL_5627	+	P	22	bacteriophage head to tail connecting protein
edge:15
CL_5628	+	P	15	conserved hypothetical protein
edge:15
CL_5629	+	P	17	conserved hypothetical protein
edge:17
CL_5630	+	P	17	conserved hypothetical protein
edge:11
CL_5631	+	P	11	conserved hypothetical protein
edge:11
CL_5632	+	P	17	conserved hypothetical protein
edge:17
CL_5633	+	P	17	carbohydrate-binding domain protein
edge:16
CL_5634	+	P	16	acetyltransferase, GNAT family
edge:10
CL_5635	+	P	14	conserved hypothetical protein
edge:13
CL_5636	+	P	15	conserved hypothetical protein
edge:15
CL_5637	+	P	17	transglycosylase SLT domain protein
edge:6
CL_5639	+	P	21	conserved hypothetical protein
edge:8
CL_5641	+	P	18	conserved hypothetical protein
edge:18
CL_5642	+	P	18	conserved hypothetical protein
edge:8
CL_4096	+	S	42	GDSL-like protein
edge:15
CL_4097	+	S	15	conserved hypothetical protein
edge:13
CL_4146	+	S	42	conserved hypothetical protein
edge:40
CL_4145	+	S	40	phage lysozyme


#Assembly_fGI	74	chain	16
CL_5585	+	S	33	phage major tail tube protein
edge:33
CL_5584	+	S	33	phage tail protein E
edge:20
CL_5583	+	S	33	phage tail tape measure protein, TP901 family
edge:33
CL_5582	+	S	33	phage P2 GpU
edge:33
CL_5581	+	S	33	phage late control protein D protein
edge:6
CL_7017	-	P	6	DNA adenine methylase
edge:5
CL_11655	+	P	5	hypothetical protein
edge:3
CL_15397	+	P	3	hypothetical protein
edge:3
CL_15396	+	P	3	acyltransferase
edge:3
CL_15395	-	P	3	trypsin-like peptidase domain protein
edge:3
CL_15394	-	P	3	hypothetical protein
edge:3
CL_15393	+	P	3	conserved hypothetical protein
edge:3
CL_7012	+	P	4	conserved hypothetical protein
edge:4
CL_7011	-	P	6	conserved hypothetical protein
edge:4
CL_7010	+	P	4	conserved hypothetical protein
edge:3
CL_11662	+	P	5	conserved hypothetical protein
edge:3
CL_7009	+	P	4	conserved hypothetical protein
edge:4
CL_7008	+	P	6	toprim domain protein
edge:5
CL_7007	+	P	5	conserved hypothetical protein
edge:5
CL_7006	+	P	5	conserved hypothetical protein
edge:3
CL_15392	+	P	3	hypothetical protein
edge:3
CL_9127	+	S	14	conserved hypothetical protein


#Assembly_fGI	75	chain	16
CL_12054	+	S	18	conserved hypothetical protein
edge:1
CL_16616	-	P	1	NMT1/THI5-like protein
edge:1
CL_16617	-	P	1	taurine catabolism dioxygenase, TauD/TfdA family
edge:1
CL_16618	+	P	1	Crp-like helix-turn-helix domain protein
edge:1
CL_16619	+	P	1	putative arylsulfatase
edge:1
CL_16620	+	P	1	TonB-dependent receptor
edge:1
CL_16621	-	P	1	oxidoreductase, aldo/keto reductase family protein
edge:1
CL_16622	-	P	1	FMN-dependent oxidoreductase, nitrilotriacetate monooxygenase family
edge:1
CL_16623	-	P	1	TonB-dependent receptor
edge:1
CL_16624	-	P	1	NMT1/THI5-like protein
edge:1
CL_16625	-	P	1	taurine catabolism dioxygenase, TauD/TfdA family
edge:1
CL_16626	-	P	1	Crp-like helix-turn-helix domain protein
edge:1
CL_16627	-	P	1	transport energizing protein, ExbD/TolR family
edge:1
CL_16628	-	P	1	transporter, MotA/TolQ/ExbB proton channel family protein
edge:1
CL_16629	-	P	1	TonB protein, C-terminal domain protein
edge:1
CL_16630	-	P	1	ABC transporter, ATP-binding protein
edge:1
CL_16631	-	P	1	ABC transporter, permease protein
edge:1
CL_7857	-	S	10	luciferase-like monooxygenase
edge:10
CL_7856	-	S	10	TonB-dependent receptor
edge:10
CL_7855	-	S	10	TonB-dependent receptor plug domain protein
edge:10
CL_7854	+	S	10	ABC transporter, substrate-binding protein, family 5
edge:9
CL_7919	-	S	10	transport energizing protein, ExbD/TolR family


#Assembly_fGI	76	chain	15
CL_5043	+	S	46	conserved hypothetical protein
edge:18
CL_5042	+	P	62	PF08875 domain protein
edge:19
CL_5040	+	P	52	conserved hypothetical protein
edge:19
CL_5039	+	P	77	conserved hypothetical protein
edge:31
CL_5038	+	P	68	conserved hypothetical protein
edge:43
CL_5037	+	P	63	conserved hypothetical protein
edge:51
CL_5036	+	P	57	conserved domain protein
edge:57
CL_5035	-	P	60	Arc-like DNA binding domain protein
edge:47
CL_5034	+	P	77	BRO family, N-terminal domain protein
edge:49
CL_5033	+	P	68	conserved hypothetical protein
edge:42
CL_5423	+	P	89	glycoside hydrolase, family 108
edge:40
CL_5883	+	P	76	conserved hypothetical protein
edge:70
CL_5884	+	P	75	conserved hypothetical protein
edge:75
CL_5885	+	P	82	conserved hypothetical protein
edge:66
CL_5886	-	P	83	integrase core domain protein
edge:65
CL_5887	-	P	78	transposase
edge:50
CL_2131	+	S	248	transporter, major facilitator family protein
edge:247
CL_2130	+	S	249	putative lipoprotein
edge:230
CL_2129	-	S	249	acetyl-CoA carboxylase, biotin carboxylase subunit
edge:249
CL_2128	-	S	249	acetyl-CoA carboxylase, biotin carboxyl carrier protein
edge:248
CL_2127	-	S	249	3-dehydroquinate dehydratase, type II


#Assembly_fGI	77	chain	15
CL_1047	+	S	164	phage protein F-like protein
edge:149
CL_1048	+	S	180	conserved hypothetical protein
edge:17
CL_5686	+	P	18	conserved hypothetical protein
edge:11
CL_5685	+	P	20	conserved hypothetical protein
edge:9
CL_11306	+	P	9	ATP-dependent Clp endopeptidase, proteolytic subunit ClpP
edge:9
CL_11305	+	P	10	phage capsid family
edge:9
CL_11304	+	P	9	hypothetical protein
edge:9
CL_11303	+	P	9	conserved domain protein
edge:9
CL_11302	+	P	9	conserved hypothetical protein
edge:9
CL_11301	+	P	9	bacteriophage protein, PF04883 family
edge:9
CL_11300	+	P	9	PF11367 family protein
edge:9
CL_11299	+	P	9	conserved hypothetical protein
edge:9
CL_11298	+	P	9	conserved hypothetical protein
edge:9
CL_11297	+	P	9	hypothetical protein
edge:9
CL_11296	+	P	9	hypothetical protein
edge:9
CL_11295	+	P	9	transglycosylase SLT domain protein
edge:9
CL_11294	-	P	9	conserved hypothetical protein
edge:9
CL_2699	+	S	32	phage minor tail protein
edge:32
CL_2698	+	S	32	conserved hypothetical protein
edge:32
CL_2697	+	S	34	phage minor tail protein L
edge:25
CL_2696	+	S	34	NlpC/P60 family protein
edge:34
CL_2695	+	S	34	bacteriophage lambda tail assembly protein I


#Assembly_fGI	78	chain	15
CL_5758	-	S	72	alcohol dehydrogenase YqhD
edge:42
CL_6469	-	S	71	conserved hypothetical protein
edge:70
CL_5759	-	S	86	S-formylglutathione hydrolase
edge:72
CL_5760	-	S	95	S-(hydroxymethyl)glutathione dehydrogenase/class III alcohol dehydrogenase
edge:92
CL_5761	-	S	93	transcriptional repressor RcnR
edge:6
CL_5768	+	P	17	oxidoreductase, zinc-binding dehydrogenase family protein
edge:16
CL_5769	+	P	16	oxidoreductase, zinc-binding dehydrogenase family protein
edge:14
CL_5770	-	P	15	LysR substrate-binding domain protein
edge:12
CL_5771	+	P	12	NAD(P)H-binding protein, PF13460 family
edge:12
CL_5772	+	P	15	zinc-binding alcohol dehydrogenase family protein
edge:15
CL_5773	+	P	15	antibiotic biosynthesis monooxygenase
edge:6
CL_5995	-	P	17	Fic/DOC family protein
edge:6
CL_12168	-	P	8	type III restriction enzyme, res subunit
edge:6
CL_12167	-	P	8	PF03235 family protein
edge:8
CL_5990	-	P	15	conserved hypothetical protein
edge:12
CL_5989	-	P	17	YqaJ-like viral recombinase domain protein
edge:11
CL_5988	-	P	17	phage/plasmid-related protein TIGR03299
edge:14
CL_5987	-	P	15	conserved domain protein
edge:6
CL_12166	-	P	6	conserved domain protein
edge:6
CL_5985	-	P	8	PF11726 family protein
edge:7
CL_5984	+	S	61	PF11726 family protein
edge:48
CL_6471	+	S	59	alcohol dehydrogenase, catalytic domain, GroES-like family
edge:40
CL_4686	-	S	87	transposase, IS4 family
edge:38
CL_6472	+	S	59	conserved hypothetical protein
edge:51
CL_6473	+	S	53	conserved hypothetical protein


#Assembly_fGI	79	chain	15
CL_5985	+	S	8	PF11726 family protein
edge:6
CL_12166	+	S	6	conserved domain protein
edge:6
CL_5987	+	S	15	conserved domain protein
edge:14
CL_5988	+	S	17	phage/plasmid-related protein TIGR03299
edge:5
CL_10044	+	P	8	YqaJ-like viral recombinase domain protein
edge:8
CL_10045	+	P	8	conserved hypothetical protein
edge:8
CL_10046	+	P	13	hypothetical protein
edge:13
CL_10047	+	P	13	outer membrane efflux protein
edge:13
CL_10048	+	P	13	efflux transporter, RND family, MFP subunit
edge:13
CL_10049	+	P	13	cation efflux system protein CzcA
edge:11
CL_10050	+	P	12	hypothetical protein
edge:12
CL_10051	+	P	13	membrane protein, putative
edge:13
CL_10052	+	P	13	conserved hypothetical protein
edge:13
CL_10053	+	P	13	H+ Antiporter protein
edge:9
CL_10054	+	P	11	conserved hypothetical protein
edge:9
CL_10055	-	P	10	transcriptional repressor RcnR
edge:8
CL_10056	+	P	10	cation diffusion facilitator family transporter
edge:4
CL_18324	+	P	4	transposase
edge:3
CL_18325	+	P	3	integrase core domain protein


#Assembly_fGI	80	chain	15
CL_795	+	S	249	ribosomal L25p family protein
edge:248
CL_794	+	S	249	peptidyl-tRNA hydrolase
edge:249
CL_793	+	S	249	aspartate 1-decarboxylase
edge:248
CL_792	-	S	248	conserved hypothetical protein
edge:246
CL_791	-	S	249	membrane protein, PF09925 family
edge:1
CL_12908	-	P	2	TraU protein
edge:2
CL_12909	-	P	2	cyclic diguanylate phosphodiesterase (EAL) domain protein
edge:2
CL_12910	-	P	2	type-F conjugative transfer system pilin assembly protein
edge:2
CL_12911	-	P	2	conserved hypothetical protein
edge:2
CL_12912	-	P	2	type-IV secretion system protein TraC
edge:2
CL_12913	-	P	2	disulfide bond isomerase protein N-terminal
edge:2
CL_12914	-	P	2	bacterial group 3 Ig-like protein
edge:1
CL_12915	-	P	1	conserved hypothetical protein
edge:1
CL_12916	-	P	1	type IV conjugative transfer system protein TraV
edge:1
CL_12917	-	P	1	bacterial conjugation TrbI-like protein
edge:1
CL_12918	-	P	1	TraK protein
edge:1
CL_12919	-	P	1	putative type IV conjugative transfer system protein TraE
edge:1
CL_12920	-	P	1	conserved hypothetical protein
edge:1
CL_12921	-	P	1	conserved hypothetical protein
edge:1
CL_12922	+	P	1	hypothetical protein
edge:1
CL_12020	-	S	2	conserved hypothetical protein
edge:2
CL_12019	-	S	2	conserved hypothetical protein
edge:2
CL_12018	-	S	2	PF14348 domain protein
edge:2
CL_12017	-	S	2	conserved hypothetical protein
edge:1
CL_12016	-	S	2	TraM recognition site of TraD and TraG


#Assembly_fGI	81	chain	15
CL_5505	-	S	10	conserved hypothetical protein
edge:10
CL_5506	+	S	24	DNA-binding helix-turn-helix protein
edge:10
CL_5507	-	S	10	DNA-binding helix-turn-helix protein
edge:10
CL_5508	-	S	11	conserved hypothetical protein
edge:6
CL_6246	-	S	9	conserved domain protein
edge:1
CL_6247	+	P	1	conserved hypothetical protein
edge:1
CL_6248	-	P	1	winged helix-turn-helix DNA-binding protein
edge:1
CL_6249	+	P	1	amidinotransferase
edge:1
CL_6250	+	P	1	D-serine/D-alanine/glycine transporter
edge:1
CL_6251	+	P	1	glutamate dehydrogenase
edge:1
CL_6252	+	P	1	succinylornithine transaminase/acetylornithine aminotransferase
edge:1
CL_6253	+	P	1	arginine N-succinyltransferase
edge:1
CL_6254	+	P	1	succinylglutamate-semialdehyde dehydrogenase
edge:1
CL_6255	+	P	1	succinylglutamate desuccinylase
edge:1
CL_6256	+	P	1	transporter, major facilitator family protein
edge:1
CL_6257	+	P	1	class II aldolase/adducin N-terminal domain protein
edge:1
CL_6258	+	P	1	4-phosphoerythronate dehydrogenase
edge:1
CL_6259	+	P	1	amidase, hydantoinase/carbamoylase family
edge:1
CL_6260	+	P	1	histone deacetylase family protein
edge:1
CL_6261	+	P	1	LysR substrate-binding domain protein
edge:1
CL_6262	+	S	4	conserved domain protein


#Assembly_fGI	82	chain	15
CL_1844	-	S	179	putative indole acetimide hydrolase
edge:1
CL_16591	-	P	1	transcriptional regulator, LuxR family
edge:1
CL_16592	-	P	1	PF06779 family protein
edge:1
CL_16593	+	P	1	LysR substrate-binding domain protein
edge:1
CL_16594	-	P	1	PF09917 family protein
edge:1
CL_16595	-	P	1	transporter, Ompp1/FadL/TodX family
edge:1
CL_16596	-	P	1	transcription regulator AraC N-terminal arabinose-binding domain protein
edge:1
CL_16597	+	P	1	alpha/beta hydrolase family protein
edge:1
CL_16598	+	P	1	alpha/beta hydrolase family protein
edge:1
CL_16599	+	P	1	FAD binding domain protein
edge:1
CL_16600	+	P	1	amidohydrolase family protein
edge:1
CL_16601	+	P	1	transporter, major facilitator domain protein
edge:1
CL_16602	+	P	1	tetracyclin repressor, C-terminal all-alpha domain protein
edge:1
CL_16603	-	P	1	hypothetical protein
edge:1
CL_16604	-	P	1	PF01935 domain protein
edge:1
CL_16605	-	P	1	conserved domain protein
edge:1
CL_1925	-	S	217	DJ-1/PfpI family protein
edge:105
CL_1922	+	S	219	oxidoreductase, FAD/FMN dependent
edge:219
CL_1921	+	S	219	saccharopine dehydrogenase
edge:116
CL_1919	-	S	219	transcriptional regulator, MerR family
edge:218
CL_1918	+	S	219	DJ-1/PfpI family protein


#Assembly_fGI	83	chain	15
CL_10039	-	S	12	lipoprotein, putative
edge:12
CL_10040	-	S	15	conserved domain protein
edge:15
CL_10041	-	S	15	hypothetical protein
edge:15
CL_10042	-	S	15	conserved domain protein
edge:9
CL_10043	+	S	9	hypothetical protein
edge:1
CL_18218	+	P	1	conserved hypothetical protein
edge:1
CL_18219	+	P	1	phage/plasmid-like protein TIGR03299
edge:1
CL_18220	+	P	1	YqaJ-like viral recombinase domain protein
edge:1
CL_18221	+	P	1	conserved hypothetical protein
edge:1
CL_18222	+	P	1	conserved hypothetical protein
edge:1
CL_18223	+	P	1	outer membrane efflux protein
edge:1
CL_18224	+	P	1	efflux transporter, RND family, MFP subunit
edge:1
CL_18225	+	P	1	cation efflux system protein CzcA
edge:1
CL_18226	+	P	1	conserved hypothetical protein
edge:1
CL_18227	+	P	1	HupE/UreJ protein
edge:1
CL_18228	+	P	1	conserved hypothetical protein
edge:1
CL_18229	+	P	1	H+ Antiporter protein
edge:1
CL_18230	+	P	1	conserved hypothetical protein
edge:1
CL_18231	-	P	1	metal-sensitive transcriptional repressor
edge:1
CL_18232	+	P	1	cation diffusion facilitator family transporter


#Assembly_fGI	84	chain	15
CL_11792	-	S	2	putative benzyl esterase AreA
edge:2
CL_8297	-	S	5	benzyl alcohol dehydrogenase AreB
edge:4
CL_8296	-	S	4	benzaldehyde dehydrogenase AreC
edge:3
CL_8295	-	S	4	sigma-54 interaction domain protein
edge:1
CL_20030	-	P	1	hypothetical protein
edge:1
CL_20031	-	P	1	conserved hypothetical protein
edge:1
CL_20032	-	P	1	LrgB-like protein
edge:1
CL_20033	-	P	1	LrgA family protein
edge:1
CL_20034	-	P	1	nitrite/sulfite reductase, 4Fe-4S iron-sulfur cluster-binding domain protein
edge:1
CL_20035	-	P	1	conserved hypothetical protein
edge:1
CL_20036	-	P	1	putative aromatic-amino-acid transaminase TyrB
edge:1
CL_20037	+	P	1	bacterial cytochrome ubiquinol oxidase
edge:1
CL_20038	+	P	1	cyanide-insensitive terminal oxidase CioB
edge:1
CL_20039	+	P	1	hypothetical protein
edge:1
CL_20040	+	P	1	transcriptional regulator YdcR
edge:1
CL_20041	+	P	1	conserved hypothetical protein
edge:1
CL_20042	+	P	1	integrase core domain protein
edge:1
CL_20043	+	P	1	ATPase, AAA family
edge:1
CL_20044	+	P	1	hypothetical protein
edge:1
CL_5745	-	S	12	putative excinuclease ABC, A subunit


#Assembly_fGI	85	chain	14
CL_1839	-	S	241	type I secretion outer membrane protein, TolC family
edge:229
CL_1840	-	S	238	GH3 auxin-responsive promoter
edge:236
CL_1841	-	S	238	conserved hypothetical protein
edge:237
CL_1842	-	S	238	drug resistance MFS transporter, drug:H+ antiporter-2 (14 Spanner) (DHA2) family protein
edge:238
CL_1843	-	S	238	efflux pump membrane protein
edge:138
CL_1844	-	P	179	putative indole acetimide hydrolase
edge:173
CL_1845	-	P	174	transcriptional regulator, LuxR family
edge:114
CL_1846	-	P	116	conserved hypothetical protein
edge:104
CL_1847	-	P	130	conserved hypothetical protein
edge:108
CL_1848	-	P	115	putative lipoprotein
edge:107
CL_1849	-	P	119	conserved hypothetical protein
edge:119
CL_1850	-	P	165	conserved hypothetical protein
edge:164
CL_1851	-	P	165	conserved hypothetical protein
edge:110
CL_1852	-	P	111	conserved hypothetical protein
edge:109
CL_1853	-	P	119	hypothetical protein
edge:117
CL_1854	-	P	119	conserved hypothetical protein
edge:110
CL_1855	-	P	114	conserved domain protein
edge:92
CL_1856	-	P	100	hypothetical protein
edge:99
CL_1857	-	P	126	conserved hypothetical protein
edge:118
CL_1858	-	S	240	putative lipoprotein
edge:239
CL_1859	-	S	243	methylene-tetrahydrofolate reductase C-terminal
edge:240
CL_1860	-	S	243	hydrolase, NUDIX family
edge:241
CL_1861	-	S	243	nicotinate phosphoribosyltransferase, NAPRTase family
edge:241
CL_1862	-	S	242	ribose-phosphate diphosphokinase


#Assembly_fGI	86	chain	14
CL_2228	-	S	248	glutamate synthase conserved domain protein
edge:243
CL_2227	-	S	247	PepSY domain protein
edge:192
CL_4184	+	S	196	conserved hypothetical protein
edge:183
CL_2226	-	S	232	transcriptional regulator, TetR family
edge:224
CL_2225	+	S	247	conserved hypothetical protein
edge:120
CL_2224	+	P	153	site-specific recombinase, phage integrase family
edge:130
CL_2223	-	P	149	conserved hypothetical protein
edge:49
CL_5873	-	P	78	conserved hypothetical protein
edge:76
CL_4183	-	P	120	conserved hypothetical protein
edge:82
CL_5874	-	P	85	conserved hypothetical protein
edge:84
CL_3980	-	P	96	conserved hypothetical protein
edge:89
CL_4182	-	P	126	conserved hypothetical protein
edge:34
CL_3982	-	P	56	conserved hypothetical protein
edge:45
CL_4180	-	P	143	conserved hypothetical protein
edge:58
CL_5076	-	P	114	conserved hypothetical protein
edge:49
CL_4966	-	P	68	conserved hypothetical protein
edge:39
CL_4967	-	P	45	conserved hypothetical protein
edge:28
CL_4968	-	P	81	conserved hypothetical protein
edge:27
CL_6551	-	P	31	DNA-binding helix-turn-helix protein
edge:12
CL_6749	+	S	37	conserved hypothetical protein
edge:17
CL_3988	+	S	54	conserved hypothetical protein
edge:25
CL_5541	+	S	42	DNA methylase family protein
edge:37
CL_4170	+	S	86	PF07120 family protein
edge:59
CL_5071	+	S	63	conserved hypothetical protein


#Assembly_fGI	87	chain	14
CL_384	-	S	249	transporter, CPA2 family
edge:249
CL_385	-	S	249	primosomal protein N'
edge:246
CL_386	+	S	249	general secretion pathway protein F
edge:248
CL_387	+	S	249	general secretion pathway protein G
edge:243
CL_388	+	S	248	conserved hypothetical protein
edge:1
CL_7428	+	P	9	conserved hypothetical protein
edge:9
CL_7429	-	P	11	conserved hypothetical protein
edge:11
CL_4357	-	P	12	conserved hypothetical protein
edge:10
CL_7430	+	P	17	conserved hypothetical protein
edge:17
CL_7431	+	P	17	conserved hypothetical protein
edge:17
CL_7432	+	P	17	TrbL/VirB6 plasmid conjugal transfer protein
edge:15
CL_7433	+	P	17	conserved hypothetical protein
edge:17
CL_7434	+	P	18	putative Ti-type conjugative transfer relaxase TraA
edge:12
CL_7435	+	P	12	conserved hypothetical protein
edge:11
CL_7436	+	P	15	conserved hypothetical protein
edge:15
CL_7437	+	P	16	conserved hypothetical protein
edge:16
CL_7438	-	P	16	conserved hypothetical protein
edge:11
CL_7439	+	P	11	conserved hypothetical protein
edge:8
CL_7440	-	P	8	conserved hypothetical protein
edge:7
CL_4377	+	S	148	conserved hypothetical protein
edge:146
CL_4378	+	S	151	PF14384 domain protein
edge:126
CL_4379	+	S	137	TonB-dependent receptor
edge:102
CL_4910	+	S	139	conserved hypothetical protein
edge:43
CL_3739	-	S	74	conserved hypothetical protein


#Assembly_fGI	88	chain	14
CL_5667	+	S	51	conserved hypothetical protein
edge:11
CL_5888	+	S	37	transposase, IS4-like family protein
edge:2
CL_8153	+	P	4	sodium/calcium exchanger protein
edge:2
CL_8155	-	P	4	ImpB/MucB/SamB family protein
edge:3
CL_3709	+	P	16	PF11867 domain protein
edge:6
CL_3710	-	P	18	initiator RepB protein
edge:6
CL_3711	+	P	7	VirC1 protein
edge:7
CL_3712	+	P	7	conserved hypothetical protein
edge:4
CL_8156	-	P	5	conserved domain protein
edge:4
CL_8157	-	P	9	conserved hypothetical protein
edge:4
CL_8158	+	P	4	bacterial mobilization protein MobC domain protein
edge:4
CL_8159	-	P	4	hypothetical protein
edge:4
CL_8160	+	P	4	DNA-binding helix-turn-helix protein
edge:4
CL_8161	+	P	4	serine/threonine-protein phosphatase 2 family protein
edge:4
CL_8162	+	P	4	conserved hypothetical protein
edge:4
CL_8163	+	P	6	macro domain protein
edge:3
CL_8128	-	S	53	death-on-curing family protein
edge:48
CL_10217	-	S	48	conserved domain protein
edge:48
CL_10216	+	S	48	thymidylate synthase ThyX
edge:48
CL_10215	+	S	48	hypothetical protein
edge:48
CL_10214	+	S	48	dUTP diphosphatase


#Assembly_fGI	89	chain	14
CL_4207	-	S	68	MoeA N-terminal region (domain I and II)
edge:4
CL_4208	-	P	16	transcriptional regulator, AraC family
edge:16
CL_4209	+	P	16	putative hopanoid-associated sugar epimerase
edge:15
CL_4210	+	P	16	putative metal-dependent hydrolase
edge:15
CL_4211	+	P	16	hydrolase, alpha/beta domain protein
edge:16
CL_4212	+	P	16	flavin-binding monooxygenase-like protein
edge:16
CL_4213	-	P	17	trypsin
edge:16
CL_4214	-	P	16	LysR substrate binding domain protein
edge:15
CL_4215	+	P	17	isochorismatase family protein
edge:16
CL_4216	-	P	16	putative metal-dependent hydrolase
edge:16
CL_4217	-	P	16	stearoyl-CoA 9-desaturase
edge:16
CL_4218	-	P	16	stearoyl-CoA 9-desaturase
edge:15
CL_4219	-	P	16	peroxisomal trans-2-enoyl-CoA reductase
edge:16
CL_4220	-	P	16	PaaX-like protein C-terminal domain protein
edge:15
CL_4221	-	P	17	type I secretion target GGXGXDXXX repeat protein
edge:15
CL_2608	-	S	193	conserved hypothetical protein
edge:190
CL_2609	-	S	249	carbon starvation protein
edge:248
CL_2610	-	S	249	translation elongation factor P
edge:249
CL_2611	+	S	249	lysine-2,3-aminomutase-related protein
edge:247
CL_2612	+	S	248	conserved hypothetical protein


#Assembly_fGI	90	chain	14
CL_4423	-	S	113	conserved hypothetical protein
edge:94
CL_3906	-	S	148	putative transposase
edge:115
CL_4425	-	S	139	aminoglycoside/hydroxyurea antibiotic resistance kinase
edge:128
CL_4426	-	S	133	streptomycin 3''-kinase
edge:103
CL_3885	-	S	124	conserved hypothetical protein
edge:11
CL_3884	+	P	12	conserved hypothetical protein
edge:12
CL_3883	-	P	12	conserved hypothetical protein
edge:12
CL_3882	-	P	12	putative DNA topoisomerase I
edge:12
CL_3881	+	P	12	conserved hypothetical protein
edge:11
CL_3880	+	P	11	conserved hypothetical protein
edge:9
CL_3879	-	P	11	hypothetical protein
edge:11
CL_3878	-	P	11	hypothetical protein
edge:11
CL_3877	-	P	12	conserved hypothetical protein
edge:12
CL_3876	-	P	12	transglycosylase SLT domain protein
edge:12
CL_3875	-	P	12	conserved hypothetical protein
edge:7
CL_3874	+	P	11	conserved domain protein
edge:11
CL_3873	+	P	12	conserved hypothetical protein
edge:10
CL_9893	-	P	10	hypothetical protein
edge:6
CL_16088	-	P	6	hypothetical protein
edge:3
CL_1143	+	S	56	DDE domain protein


#Assembly_fGI	91	chain	14
CL_688	+	S	249	flavin reductase-like protein
edge:234
CL_689	+	S	245	transcriptional regulator, TetR family
edge:155
CL_691	-	S	195	LysR substrate binding domain family protein
edge:195
CL_692	+	S	195	phenazine biosynthesis protein PhzF family protein
edge:179
CL_693	-	S	220	conserved hypothetical protein
edge:2
CL_9996	-	P	3	conserved hypothetical protein
edge:2
CL_9997	-	P	2	conserved hypothetical protein
edge:2
CL_9998	-	P	2	hypothetical protein
edge:2
CL_9999	+	P	2	conserved hypothetical protein
edge:2
CL_10000	-	P	2	UvrD/REP helicase domain protein
edge:2
CL_10001	-	P	2	RecF/RecN/SMC N-terminal domain protein
edge:2
CL_10002	-	P	2	hypothetical protein
edge:2
CL_10003	-	P	3	conserved hypothetical protein
edge:3
CL_10004	-	P	3	conserved hypothetical protein
edge:3
CL_10005	-	P	3	integrase core domain protein
edge:3
CL_10006	-	P	3	conserved hypothetical protein
edge:3
CL_10007	-	P	3	conserved hypothetical protein
edge:3
CL_10008	+	P	3	conserved domain protein
edge:3
CL_10009	-	P	3	conserved domain protein
edge:3
CL_10010	+	S	19	DNA-binding helix-turn-helix protein


#Assembly_fGI	92	chain	14
CL_6473	-	S	53	conserved hypothetical protein
edge:51
CL_6472	-	S	59	conserved hypothetical protein
edge:38
CL_4686	+	S	87	transposase, IS4 family
edge:40
CL_6471	-	S	59	alcohol dehydrogenase, catalytic domain, GroES-like family
edge:48
CL_5984	-	S	61	PF11726 family protein
edge:1
CL_14583	+	P	2	hypothetical protein
edge:2
CL_14584	-	P	2	conserved hypothetical protein
edge:1
CL_14585	+	P	2	AAA domain protein
edge:1
CL_14586	-	P	1	zinc ribbon domain protein
edge:1
CL_14587	-	P	1	formamidase
edge:1
CL_14588	-	P	1	ATPase, AAA family
edge:1
CL_14589	-	P	1	aliphatic amidase
edge:1
CL_14590	-	P	1	urea ABC transporter, ATP-binding protein UrtE
edge:1
CL_14591	-	P	1	urea ABC transporter, ATP-binding protein UrtD
edge:1
CL_14592	-	P	1	urea ABC transporter, permease protein UrtC
edge:1
CL_14593	-	P	1	urea ABC transporter, permease protein UrtB
edge:1
CL_14594	-	P	1	urea ABC transporter, urea binding protein
edge:1
CL_14595	+	P	1	GHKL domain protein
edge:1
CL_14596	+	P	1	response regulator receiver domain protein
edge:1
CL_14597	-	S	2	integrase core domain protein


#Assembly_fGI	93	chain	14
CL_8157	+	S	9	conserved hypothetical protein
edge:4
CL_8156	+	S	5	conserved domain protein
edge:4
CL_3712	-	S	7	conserved hypothetical protein
edge:7
CL_3711	-	S	7	VirC1 protein
edge:6
CL_3710	+	S	18	initiator RepB protein
edge:1
CL_7168	+	P	1	conserved hypothetical protein
edge:1
CL_7169	-	P	1	conserved hypothetical protein
edge:1
CL_7170	-	P	1	conserved hypothetical protein
edge:1
CL_7171	-	P	1	chitinase class I domain protein
edge:1
CL_7172	-	P	1	conserved hypothetical protein
edge:1
CL_7173	+	P	1	conserved hypothetical protein
edge:1
CL_7174	+	P	1	initiator RepB protein
edge:1
CL_7175	-	P	1	conserved hypothetical protein
edge:1
CL_7176	+	P	1	putative mobilization protein A
edge:1
CL_7177	+	P	1	conserved hypothetical protein
edge:1
CL_7178	+	P	1	DNA (cytosine-5-)-methyltransferase domain protein
edge:1
CL_7179	+	P	1	DNA (cytosine-5-)-methyltransferase domain protein
edge:1
CL_7180	+	P	1	conserved hypothetical protein
edge:1
CL_7181	+	P	1	transposase, IS4 family
edge:1
CL_5113	-	S	41	conserved hypothetical protein
edge:16
CL_8126	-	S	17	initiator RepB protein


#Assembly_fGI	94	chain	14
CL_5180	+	S	43	conserved hypothetical protein
edge:41
CL_4310	+	S	74	conserved hypothetical protein
edge:71
CL_4309	+	S	76	phage/plasmid-related protein TIGR03299
edge:70
CL_4308	-	S	95	copper resistance protein D
edge:92
CL_4307	-	S	95	copper resistance protein CopC
edge:1
CL_15600	+	P	1	copper-exporting ATPase
edge:1
CL_15601	-	P	1	heavy metal sensor kinase
edge:1
CL_15602	-	P	1	transcriptional activator protein Irlr
edge:1
CL_15603	+	P	1	conserved hypothetical protein
edge:1
CL_15604	+	P	1	multicopper oxidase
edge:1
CL_15605	-	P	1	multicopper oxidase
edge:1
CL_15606	-	P	1	conserved hypothetical protein
edge:1
CL_15607	+	P	1	transcriptional activator protein Irlr
edge:1
CL_15608	+	P	1	heavy metal sensor kinase
edge:1
CL_15609	-	P	1	copper-exporting ATPase
edge:1
CL_15610	+	P	1	CopC domain protein
edge:1
CL_15611	+	P	1	copper resistance protein D
edge:1
CL_15612	+	P	1	insertion element IS401 uncharacterized 12.4 kDa protein
edge:1
CL_15613	+	P	1	integrase core domain protein
edge:1
CL_690	-	S	130	restriction endonuclease


#Assembly_fGI	95	chain	14
CL_235	-	S	40	acetyltransferase, GNAT family
edge:37
CL_234	-	S	76	dihydropteroate synthase
edge:44
CL_4420	-	S	70	streptomycin 3''-adenylyltransferase
edge:22
CL_4419	-	S	59	acetyltransferase, GNAT family
edge:36
CL_4418	-	S	41	FR47-like protein
edge:1
CL_18842	+	P	1	DNA-invertase
edge:1
CL_18843	+	P	1	Eco57I restriction-modification methylase
edge:1
CL_18844	+	P	1	BsuBI/PstI restriction endonuclease C-terminal domain protein
edge:1
CL_18845	-	P	1	conserved hypothetical protein
edge:1
CL_18846	-	P	1	conserved hypothetical protein
edge:1
CL_18847	-	P	1	conserved hypothetical protein
edge:1
CL_18848	+	P	1	integrase
edge:1
CL_18849	+	P	1	conserved hypothetical protein
edge:1
CL_18850	+	P	1	conserved hypothetical protein
edge:1
CL_18851	-	P	1	conserved hypothetical protein
edge:1
CL_18852	+	P	1	conjugative relaxosome accessory transposon protein
edge:1
CL_18853	+	P	1	TraG-like protein, N-terminal domain protein
edge:1
CL_18854	+	P	1	conserved hypothetical protein
edge:1
CL_18855	+	P	1	flagellar transcriptional activator FlhC
edge:1
CL_12907	+	S	2	mating pair stabilisation protein TraN
edge:1
CL_12906	-	S	1	lipoprotein, putative
edge:1
CL_12905	-	S	1	conserved hypothetical protein
edge:1
CL_12904	+	S	1	conserved hypothetical protein
edge:1
CL_12903	+	S	1	CbbQ/NirQ/NorQ C-terminal domain protein


#Assembly_fGI	96	chain	14
CL_1796	+	S	230	conserved hypothetical protein
edge:217
CL_1797	+	S	238	conserved hypothetical protein
edge:236
CL_1798	+	S	241	conserved hypothetical protein
edge:239
CL_1799	-	S	242	phospholipase D domain protein
edge:218
CL_1800	+	S	231	conserved hypothetical protein
edge:1
CL_20160	+	P	1	succinate dehydrogenase, cytochrome b556 subunit
edge:1
CL_20161	-	P	1	hypothetical protein
edge:1
CL_20162	-	P	1	PF04248 domain protein
edge:1
CL_20163	-	P	1	hypothetical protein
edge:1
CL_20164	+	P	1	hypothetical protein
edge:1
CL_20165	-	P	1	oxidoreductase, FAD-binding domain protein
edge:1
CL_20166	-	P	1	oxidoreductase molybdopterin-binding domain protein
edge:1
CL_20167	-	P	1	PF03928 domain protein
edge:1
CL_20168	-	P	1	zinc-binding alcohol dehydrogenase family protein
edge:1
CL_20169	-	P	1	conserved domain protein
edge:1
CL_20170	-	P	1	putative magnesium and cobalt transport protein CorA
edge:1
CL_20171	-	P	1	glutathione S-transferase, N-terminal domain protein
edge:1
CL_20172	-	P	1	peptide-methionine (S)-S-oxide reductase
edge:1
CL_20173	-	P	1	methionine-R-sulfoxide reductase


#Assembly_fGI	97	chain	13
CL_3777	+	S	102	conserved hypothetical protein
edge:48
CL_3778	-	S	134	conserved hypothetical protein
edge:128
CL_3779	-	S	142	conserved hypothetical protein
edge:128
CL_3780	-	S	143	universal stress family protein
edge:102
CL_244	-	S	138	inorganic anion transporter, SulP family
edge:9
CL_3741	-	P	31	conserved hypothetical protein
edge:22
CL_3742	-	P	78	hypothetical protein
edge:78
CL_3743	-	P	80	conserved hypothetical protein
edge:80
CL_3744	-	P	80	zeta toxin
edge:78
CL_3745	-	P	79	conserved hypothetical protein
edge:67
CL_3746	+	P	77	site-specific recombinase, phage integrase family
edge:67
CL_3747	+	P	76	hypothetical protein
edge:75
CL_3748	+	P	79	conserved domain protein
edge:79
CL_3749	+	P	80	conserved hypothetical protein
edge:65
CL_4919	+	P	76	TnsA endonuclease N-terminal
edge:56
CL_4920	+	P	81	integrase core domain protein
edge:54
CL_4405	+	P	83	hypothetical protein
edge:24
CL_4921	-	P	61	transposase, IS4-like family protein
edge:31
CL_3909	-	S	120	conserved hypothetical protein
edge:39
CL_3908	+	S	116	dihydropteroate synthase
edge:66
CL_3907	+	S	66	phosphoglucomutase/phosphomannomutase, alpha/beta/alpha domain I protein


#Assembly_fGI	98	chain	13
CL_1989	-	S	249	4-hydroxybenzoate transporter
edge:249
CL_1990	-	S	249	3-oxoadipate enol-lactonase
edge:247
CL_1991	-	S	249	3-carboxy-cis,cis-muconate cycloisomerase
edge:213
CL_1992	-	S	232	3-oxoadipyl-CoA thiolase
edge:172
CL_1993	-	S	217	3-oxoadipate CoA-transferase subunit B
edge:10
CL_7683	-	P	37	coenzyme A transferase domain protein
edge:10
CL_7684	+	P	10	conserved hypothetical protein
edge:10
CL_7685	-	P	10	Rieske [2Fe-2S] domain protein
edge:10
CL_7686	-	P	10	catechol dioxygenase N-terminal
edge:10
CL_7687	-	P	11	alcohol dehydrogenase, iron-dependent
edge:11
CL_7688	-	P	11	putative aldehyde dehydrogenase DhaS
edge:11
CL_7689	-	P	11	conserved hypothetical protein
edge:11
CL_7690	-	P	11	conserved hypothetical protein
edge:10
CL_7691	+	P	11	transporter, major facilitator family protein
edge:11
CL_7692	+	P	11	LysR substrate binding domain protein
edge:11
CL_7693	-	P	11	outer membrane porin, OprD family
edge:11
CL_7694	-	P	11	formylglycine-generating sulfatase enzyme
edge:11
CL_7695	-	P	11	putative arylsulfatase
edge:9
CL_2580	-	S	146	transcriptional regulator, TetR family
edge:110
CL_2581	+	S	127	transcriptional regulator, TetR family
edge:127
CL_2582	+	S	127	GroES-like protein
edge:127
CL_2583	+	S	127	mandelate racemase / muconate lactonizing enzyme, N-terminal domain protein
edge:124
CL_2584	+	S	134	transporter, major facilitator family protein


#Assembly_fGI	99	chain	13
CL_5896	-	S	30	transposase, IS4-like family protein
edge:10
CL_5895	-	S	37	conserved hypothetical protein
edge:3
CL_3892	-	P	8	conserved domain protein
edge:6
CL_3893	+	P	11	conserved hypothetical protein
edge:9
CL_3894	+	P	12	site-specific recombinase, phage integrase family
edge:7
CL_3895	+	P	11	regulatory protein RepA
edge:11
CL_3896	+	P	12	replication protein C RepC
edge:10
CL_3897	+	P	10	toxin-antitoxin system, antitoxin component, ribbon-helix-helix domain protein
edge:10
CL_3898	+	P	12	P-type conjugative transfer protein TrbJ
edge:10
CL_3899	+	P	12	P-type conjugative transfer protein TrbL
edge:10
CL_3900	+	P	11	conserved hypothetical protein
edge:9
CL_3902	-	P	11	arsenical-resistance protein
edge:11
CL_3903	-	P	11	low molecular weight phosphotyrosine protein phosphatase
edge:11
CL_3904	-	P	11	arsenical resistance protein ArsH
edge:9
CL_3905	+	P	10	resolvase, N-terminal domain protein
edge:10
CL_3906	+	S	148	putative transposase
edge:94
CL_4423	+	S	113	conserved hypothetical protein
edge:112
CL_4422	-	S	130	tetracyclin repressor, C-terminal all-alpha domain protein
edge:129
CL_4421	+	S	131	transporter, major facilitator family protein
edge:40
CL_245	+	S	143	conserved hypothetical protein


#Assembly_fGI	100	chain	13
CL_2612	-	S	248	conserved hypothetical protein
edge:247
CL_2611	-	S	249	lysine-2,3-aminomutase-related protein
edge:249
CL_2610	+	S	249	translation elongation factor P
edge:248
CL_2609	+	S	249	carbon starvation protein
edge:190
CL_2608	+	S	193	conserved hypothetical protein
edge:2
CL_6717	-	P	4	lipoprotein, putative
edge:2
CL_11668	-	P	2	carbohydrate-selective porin, OprB family
edge:2
CL_11669	-	P	3	transporter, major facilitator family protein
edge:2
CL_11670	-	P	2	putative protocatechuate 4,5-dioxygenase, alpha subunit
edge:2
CL_11671	-	P	2	putative protocatechuate 4,5-dioxygenase beta chain
edge:2
CL_11672	-	P	2	Ndr family protein
edge:2
CL_11673	-	P	3	LysR substrate-binding domain protein
edge:3
CL_11674	+	P	3	N-acetylglucosaminylphosphatidylinositol deacetylase
edge:3
CL_11675	+	P	3	4-carboxy-4-hydroxy-2-oxoadipate aldolase/oxaloacetate decarboxylase
edge:3
CL_11676	+	P	3	PrpF protein
edge:2
CL_11677	+	P	4	hypothetical protein
edge:2
CL_7456	+	P	4	conserved hypothetical protein
edge:3
CL_12567	+	P	3	hypothetical protein
edge:3
CL_2579	+	S	234	transcriptional regulator, TetR family
edge:224
CL_2577	-	S	248	pirin
edge:243
CL_2576	-	S	248	serine/threonine dehydratase
edge:243
CL_2575	+	S	247	YheO-like protein
edge:246
CL_2574	-	S	247	siderophore-interacting FAD-binding domain protein


#Assembly_fGI	101	chain	13
CL_5958	+	S	45	IS66 family element, Orf2 protein
edge:44
CL_5957	+	S	47	IS66 family element, transposase
edge:24
CL_5956	+	S	44	conserved hypothetical protein
edge:30
CL_5955	-	S	70	phosphotransferase enzyme family protein
edge:67
CL_5954	-	S	70	ABC transporter, ATP-binding protein
edge:1
CL_12043	+	P	2	conserved hypothetical protein
edge:2
CL_12044	-	P	2	conserved hypothetical protein
edge:2
CL_12045	-	P	3	conserved hypothetical protein
edge:3
CL_12046	-	P	3	C-5 cytosine-specific DNA methylase domain protein
edge:3
CL_12047	-	P	3	conserved hypothetical protein
edge:3
CL_12048	-	P	3	conserved hypothetical protein
edge:3
CL_12049	-	P	3	conserved hypothetical protein
edge:3
CL_12050	-	P	3	conserved hypothetical protein
edge:3
CL_12051	-	P	3	conserved hypothetical protein
edge:3
CL_12052	+	P	3	N-6 DNA Methylase domain protein
edge:2
CL_12060	-	P	3	ParB-like protein
edge:3
CL_12059	-	P	3	CobQ/CobB/MinD/ParA nucleotide binding domain protein
edge:2
CL_12058	-	P	2	conserved hypothetical protein
edge:1
CL_3908	+	S	116	dihydropteroate synthase
edge:66
CL_3907	+	S	66	phosphoglucomutase/phosphomannomutase, alpha/beta/alpha domain I protein


#Assembly_fGI	102	chain	13
CL_5752	+	S	24	glutathione S-transferase, N-terminal domain protein
edge:20
CL_5751	-	S	21	putative uncharacterized protein YcgK
edge:11
CL_5750	+	S	19	putative prophage CP4-57 integrase
edge:7
CL_8147	+	S	7	conserved hypothetical protein
edge:4
CL_3773	-	S	15	transposase, IS4 family
edge:2
CL_14385	+	P	2	methyltransferase domain protein
edge:2
CL_14386	-	P	2	lipoprotein, putative
edge:2
CL_14387	-	P	2	conserved hypothetical protein
edge:2
CL_14388	+	P	2	conserved hypothetical protein
edge:2
CL_14389	+	P	2	conserved hypothetical protein
edge:2
CL_14390	+	P	2	conserved hypothetical protein
edge:2
CL_14391	+	P	2	conserved hypothetical protein
edge:2
CL_14392	+	P	2	conserved hypothetical protein
edge:2
CL_14393	-	P	2	conserved hypothetical protein
edge:2
CL_14394	-	P	2	conserved hypothetical protein
edge:2
CL_14395	-	P	2	conserved hypothetical protein
edge:2
CL_14396	-	P	2	conserved hypothetical protein
edge:2
CL_14397	-	P	2	conserved hypothetical protein
edge:1
CL_14398	+	S	2	conserved hypothetical protein
edge:2
CL_14399	-	S	2	conserved hypothetical protein
edge:2
CL_14400	-	S	2	conserved hypothetical protein


#Assembly_fGI	103	chain	13
CL_8803	+	S	23	thiolase, N-terminal domain protein
edge:1
CL_13806	-	P	1	multicopper oxidase domain protein
edge:1
CL_13807	-	P	1	DnaK domain protein
edge:1
CL_13808	-	P	1	conserved hypothetical protein
edge:1
CL_13809	+	P	1	hypothetical protein
edge:1
CL_13810	-	P	1	putative fatty acid metabolism transcriptional regulator FadR
edge:1
CL_13811	+	P	1	conserved domain protein
edge:1
CL_13812	+	P	1	conserved hypothetical protein
edge:1
CL_13813	+	P	1	putative phage major capsid protein, HK97 family
edge:1
CL_13814	-	P	1	putative thiol peroxidase
edge:1
CL_13815	+	P	1	GHMP kinase C-terminal domain protein
edge:1
CL_13816	+	P	1	aldose 1-epimerase
edge:1
CL_13817	+	P	1	PF08908 domain protein
edge:1
CL_13818	+	P	1	PF08019 domain protein
edge:1
CL_13819	-	S	3	crossover junction endodeoxyribonuclease RusA


#Assembly_fGI	104	chain	12
CL_1007	+	S	187	SmpA/OmlA family protein
edge:185
CL_1008	-	S	249	5-formyltetrahydrofolate cyclo-ligase
edge:242
CL_1009	+	S	245	putative lipoprotein
edge:219
CL_3927	+	S	223	conserved hypothetical protein
edge:218
CL_1010	+	S	244	putative lipoprotein
edge:160
CL_1011	-	P	175	conserved hypothetical protein
edge:136
CL_1012	-	P	144	conserved hypothetical protein
edge:128
CL_1013	-	P	143	conserved hypothetical protein
edge:141
CL_1014	-	P	152	conserved hypothetical protein
edge:118
CL_1015	-	P	127	conserved hypothetical protein
edge:92
CL_1016	-	P	165	conserved hypothetical protein
edge:95
CL_1017	-	P	124	conserved hypothetical protein
edge:113
CL_1018	-	P	130	conserved hypothetical protein
edge:111
CL_1019	-	P	122	putative lipoprotein
edge:103
CL_1020	-	P	128	conserved hypothetical protein
edge:108
CL_1021	-	P	116	conserved hypothetical protein
edge:109
CL_1022	-	P	142	conserved hypothetical protein
edge:127
CL_1023	-	S	195	conserved hypothetical protein
edge:70
CL_1034	+	S	196	conserved hypothetical protein
edge:188
CL_1035	+	S	192	conserved hypothetical protein
edge:164
CL_1036	+	S	190	conserved hypothetical protein
edge:120
CL_1041	+	S	207	conserved hypothetical protein


#Assembly_fGI	105	chain	12
CL_75	-	S	249	peptidyl-prolyl cis-trans isomerase, FKBP-type
edge:247
CL_76	-	S	249	tyrosine-protein kinase Ptk
edge:247
CL_77	-	S	249	low molecular weight protein-tyrosine-phosphatase Ptp
edge:249
CL_78	-	S	249	putative polysaccharide export outer membrane protein EpsA
edge:233
CL_79	+	S	249	nucleotide sugar dehydrogenase
edge:78
CL_80	+	P	78	UDP-N-acetylglucosamine 4,6-dehydratase (inverting)
edge:78
CL_81	+	P	78	UDP-4-keto-6-deoxy-N-acetylglucosamine 4-aminotransferase
edge:78
CL_82	+	P	78	pseudaminic acid CMP-transferase
edge:74
CL_83	+	P	75	pseudaminic acid biosynthesis-associated protein PseG
edge:75
CL_84	+	P	78	pseudaminic acid biosynthesis N-acetyl transferase
edge:78
CL_85	+	P	78	pseudaminic acid synthase
edge:69
CL_86	+	P	69	putative membrane protein
edge:69
CL_87	+	P	69	capsule polysaccharide biosynthesis domain protein
edge:65
CL_88	+	P	66	putative membrane protein
edge:60
CL_89	+	P	64	conserved hypothetical protein
edge:64
CL_90	+	P	73	core-2/I-Branching enzyme
edge:70
CL_91	+	P	116	amylovoran biosynthesis glycosyltransferase AmsE
edge:116
CL_92	+	S	232	bacterial sugar transferase
edge:231
CL_93	+	S	249	UTP--glucose-1-phosphate uridylyltransferase
edge:244
CL_94	+	S	249	nucleotide sugar dehydrogenase
edge:246
CL_95	+	S	247	glucose-6-phosphate isomerase
edge:214
CL_96	+	S	218	UDP-glucose 4-epimerase


#Assembly_fGI	106	chain	12
CL_2501	-	S	249	rod shape-determining protein RodA
edge:248
CL_2500	-	S	249	conserved hypothetical protein
edge:249
CL_2499	-	S	249	queuine synthase
edge:246
CL_2498	-	S	248	ABC-2 type transporter
edge:247
CL_2497	-	S	249	ABC transporter, ATP-binding protein
edge:50
CL_5393	+	P	57	site-specific recombinase, phage integrase family
edge:46
CL_5392	-	P	53	conserved hypothetical protein
edge:33
CL_5391	-	P	39	conserved hypothetical protein
edge:27
CL_5390	-	P	41	conserved hypothetical protein
edge:17
CL_5077	-	P	63	conserved hypothetical protein
edge:27
CL_5458	-	P	50	conserved hypothetical protein
edge:48
CL_5457	-	P	50	conserved hypothetical protein
edge:18
CL_5456	-	P	31	conserved hypothetical protein
edge:29
CL_5455	-	P	36	conserved hypothetical protein
edge:20
CL_5454	-	P	35	conserved hypothetical protein
edge:19
CL_5453	-	P	33	conserved hypothetical protein
edge:12
CL_5452	-	P	49	N-6 DNA Methylase
edge:26
CL_1023	-	S	195	conserved hypothetical protein
edge:70
CL_1034	+	S	196	conserved hypothetical protein
edge:188
CL_1035	+	S	192	conserved hypothetical protein
edge:164
CL_1036	+	S	190	conserved hypothetical protein
edge:120
CL_1041	+	S	207	conserved hypothetical protein


#Assembly_fGI	107	chain	12
CL_1844	-	S	179	putative indole acetimide hydrolase
edge:173
CL_1845	-	S	174	transcriptional regulator, LuxR family
edge:114
CL_1846	-	S	116	conserved hypothetical protein
edge:104
CL_1847	-	S	130	conserved hypothetical protein
edge:10
CL_7668	-	P	12	conserved hypothetical protein
edge:12
CL_7669	-	P	12	glycerol dehydrogenase large subunit
edge:12
CL_7670	-	P	12	transcriptional regulator, HxlR family
edge:12
CL_7671	+	P	12	oxidoreductase, zinc-binding dehydrogenase family protein
edge:12
CL_7672	-	P	12	putative glutathione S-transferase GST-6.0
edge:12
CL_7673	-	P	12	DoxX domain protein
edge:11
CL_7674	-	P	12	flavin reductase
edge:12
CL_7675	+	P	12	LysR substrate-binding domain protein
edge:11
CL_7676	-	P	12	metallo-beta-lactamase domain protein
edge:5
CL_7677	-	P	7	hypothetical protein
edge:7
CL_7678	+	P	12	MFS transporter, aromatic acid:H+ symporter (AAHS) family
edge:12
CL_7679	+	P	12	peptidase, S9A/B/C family, catalytic domain protein
edge:12
CL_1905	-	S	211	transcriptional regulator, TetR family
edge:177
CL_1914	+	S	219	transcriptional regulator, TetR family
edge:218
CL_1915	+	S	219	conserved hypothetical protein
edge:214
CL_1916	+	S	214	transcriptional regulator domain protein
edge:214
CL_1917	+	S	214	pyridine nucleotide-disulfide oxidoreductase


#Assembly_fGI	108	chain	12
CL_7366	-	S	15	conserved hypothetical protein
edge:12
CL_7367	-	S	15	ThiF family protein
edge:15
CL_7368	-	S	15	conserved hypothetical protein
edge:8
CL_7369	-	S	20	PF06114 domain protein
edge:13
CL_9992	-	S	17	putative serine/threonine-protein phosphatase 1
edge:2
CL_14004	+	P	4	DNA-binding helix-turn-helix protein
edge:4
CL_6070	-	P	12	DNA-binding helix-turn-helix protein
edge:4
CL_14005	+	P	5	conserved domain protein
edge:4
CL_14006	+	P	4	conserved hypothetical protein
edge:4
CL_14007	+	P	5	ATPase, AAA family
edge:4
CL_14008	+	P	5	peptidase, S8/S53 family
edge:5
CL_14009	-	P	5	zeta toxin
edge:4
CL_14010	-	P	4	hypothetical protein
edge:4
CL_14011	-	P	5	protein TniQ
edge:5
CL_14012	-	P	5	AAA domain protein
edge:4
CL_14013	-	P	4	integrase core domain protein
edge:3
CL_14014	-	P	3	conserved hypothetical protein
edge:3
CL_704	-	S	131	conserved hypothetical protein
edge:116
CL_705	+	S	122	conserved hypothetical protein
edge:120
CL_706	+	S	122	conserved hypothetical protein
edge:122
CL_707	+	S	122	phosphoadenosine phosphosulfate reductase family protein
edge:113
CL_708	-	S	121	conserved hypothetical protein


#Assembly_fGI	109	chain	12
CL_2611	-	S	249	lysine-2,3-aminomutase-related protein
edge:249
CL_2610	+	S	249	translation elongation factor P
edge:248
CL_2609	+	S	249	carbon starvation protein
edge:190
CL_2608	+	S	193	conserved hypothetical protein
edge:120
CL_2579	+	S	234	transcriptional regulator, TetR family
edge:5
CL_13990	-	P	5	transcriptional regulator, LysR family
edge:5
CL_13989	+	P	5	putative aerobic C4-dicarboxylate transport protein
edge:5
CL_13988	+	P	5	conserved hypothetical protein
edge:5
CL_13987	+	P	5	oxidoreductase, short chain dehydrogenase/reductase family protein
edge:5
CL_13986	+	P	5	putative 2-pyrone-4, 6-dicarboxylic acid hydrolase
edge:5
CL_13985	+	P	5	oligopeptide ABC transporter, oligopeptide-binding protein
edge:5
CL_13984	+	P	5	alpha/beta hydrolase family protein
edge:5
CL_13983	+	P	5	putative lysophospholipase
edge:3
CL_13982	+	P	3	3-oxoadipate CoA-transferase subunit A
edge:2
CL_13981	+	P	3	3-oxoadipate CoA-transferase subunit B
edge:2
CL_7785	+	P	6	3-oxoadipyl-CoA thiolase
edge:5
CL_14016	+	P	5	muconolactone delta-isomerase
edge:5
CL_2578	-	S	144	conserved hypothetical protein


#Assembly_fGI	110	chain	12
CL_5649	-	S	18	conserved hypothetical protein
edge:17
CL_5650	-	S	18	phage/plasmid replication protein, gene II/X family
edge:16
CL_5651	+	S	21	conserved hypothetical protein
edge:2
CL_5272	-	P	5	conserved hypothetical protein
edge:2
CL_5652	-	P	2	zonula occludens toxin
edge:2
CL_5653	-	P	2	conserved hypothetical protein
edge:1
CL_5654	-	P	1	conserved hypothetical protein
edge:1
CL_5655	-	P	1	bacteriophage coat protein B
edge:1
CL_5656	-	P	1	conserved hypothetical protein
edge:1
CL_5657	-	P	1	conserved hypothetical protein
edge:1
CL_5658	-	P	1	phage/plasmid replication protein, gene II/X family
edge:1
CL_5659	+	P	1	conserved hypothetical protein
edge:1
CL_5660	-	P	1	conserved hypothetical protein
edge:1
CL_5661	-	P	1	phage/plasmid replication protein, gene II/X family
edge:1
CL_5662	+	P	1	conserved hypothetical protein
edge:1
CL_5312	-	S	18	conserved hypothetical protein
edge:8
CL_5259	-	S	19	conserved hypothetical protein
edge:17
CL_5258	-	S	21	zonula occludens toxin
edge:21
CL_5257	-	S	21	conserved hypothetical protein
edge:19
CL_5256	-	S	22	conserved hypothetical protein


#Assembly_fGI	111	chain	12
CL_4910	+	S	139	conserved hypothetical protein
edge:43
CL_3739	-	S	74	conserved hypothetical protein
edge:58
CL_3740	-	S	76	conserved hypothetical protein
edge:22
CL_4372	+	S	134	initiator RepB protein
edge:88
CL_3704	+	S	126	conserved hypothetical protein
edge:1
CL_14468	-	P	1	AAA domain protein
edge:1
CL_14469	+	P	1	antitoxin of toxin-antitoxin stability system N-terminal
edge:1
CL_14470	-	P	1	AAA ATPase domain protein
edge:1
CL_14471	-	P	2	conserved hypothetical protein
edge:2
CL_14472	-	P	2	conserved hypothetical protein
edge:2
CL_14473	-	P	2	site-specific recombinase, phage integrase family
edge:2
CL_14474	-	P	5	site-specific recombinase, phage integrase family
edge:3
CL_13049	-	P	4	single-stranded DNA-binding protein
edge:3
CL_15816	-	P	3	conserved domain protein
edge:3
CL_15815	-	P	3	hypothetical protein
edge:2
CL_15812	-	P	3	hypothetical protein
edge:2
CL_15810	-	P	3	site-specific recombinase, phage integrase family
edge:3
CL_3450	-	S	249	transporter, major facilitator family protein
edge:247
CL_3451	-	S	249	PF04332 family protein
edge:247
CL_3452	+	S	249	TENA/THI-4 family protein
edge:248
CL_3453	-	S	248	GlpM protein
edge:247
CL_3454	-	S	249	conserved hypothetical protein


#Assembly_fGI	112	chain	12
CL_11546	+	S	8	conserved hypothetical protein
edge:3
CL_11545	-	P	3	conserved hypothetical protein
edge:2
CL_12520	+	P	2	PF03713 domain protein
edge:2
CL_12521	+	P	2	heavy metal-associated domain protein
edge:2
CL_12522	-	P	2	Cu(I)-responsive transcriptional regulator
edge:2
CL_12523	-	P	2	copper-exporting ATPase
edge:2
CL_12524	+	P	2	transcriptional regulator, ArsR family
edge:2
CL_12525	+	P	2	putative multidrug efflux pump BpeE
edge:2
CL_12526	+	P	2	multidrug efflux pump BpeF
edge:2
CL_12527	+	P	2	outer membrane efflux protein OprM
edge:2
CL_12528	+	P	2	conserved hypothetical protein
edge:2
CL_12529	+	P	2	SnoaL-like polyketide cyclase
edge:2
CL_12530	+	P	2	cadmium, cobalt and zinc/H(+)-K(+) antiporter
edge:2
CL_7498	-	S	21	conserved hypothetical protein
edge:12
CL_7365	-	S	15	conserved hypothetical protein
edge:14
CL_7366	-	S	15	conserved hypothetical protein
edge:12
CL_7367	-	S	15	ThiF family protein
edge:15
CL_7368	-	S	15	conserved hypothetical protein


#Assembly_fGI	113	chain	12
CL_6202	-	S	3	conserved hypothetical protein
edge:1
CL_16073	-	P	2	resolvase, N-terminal domain protein
edge:1
CL_16074	+	P	2	Tn3 transposase DDE domain protein
edge:2
CL_16075	-	P	3	conserved domain protein
edge:2
CL_16076	-	P	2	conserved domain protein
edge:2
CL_16077	-	P	3	putative NlpC/p60-like peptidase
edge:3
CL_16078	-	P	3	transcriptional regulator, TetR family
edge:2
CL_16080	-	P	3	putative metal-dependent hydrolase
edge:2
CL_16081	+	P	2	conserved hypothetical protein
edge:2
CL_16082	-	P	3	putative putidaredoxin reductase
edge:3
CL_16083	-	P	3	unspecific monooxygenase domain protein
edge:2
CL_16084	-	P	2	putative 2Fe-2S ferredoxin
edge:2
CL_16085	+	P	3	transcription regulator AraC N-terminal arabinose-binding domain protein
edge:1
CL_3869	+	S	3	conserved hypothetical protein
edge:3
CL_3868	+	S	3	conserved hypothetical protein
edge:3
CL_3867	+	S	3	conserved hypothetical protein


#Assembly_fGI	114	chain	12
CL_1044	-	S	192	PF10045 family protein
edge:178
CL_1043	-	S	207	conserved hypothetical protein
edge:153
CL_1042	-	S	210	conserved hypothetical protein
edge:179
CL_1041	-	S	207	conserved hypothetical protein
edge:120
CL_1036	-	S	190	conserved hypothetical protein
edge:1
CL_7971	-	P	2	conserved hypothetical protein
edge:2
CL_7972	+	P	2	VirC1-like protein
edge:2
CL_7973	+	P	2	hypothetical protein
edge:2
CL_7974	+	P	2	hypothetical protein
edge:2
CL_7975	+	P	2	hypothetical protein
edge:2
CL_7976	-	P	2	hypothetical protein
edge:2
CL_7977	-	P	2	hypothetical protein
edge:2
CL_7978	-	P	2	hypothetical protein
edge:1
CL_7979	+	P	2	conserved hypothetical protein
edge:2
CL_7980	-	P	2	hypothetical protein
edge:2
CL_7981	-	P	2	hypothetical protein
edge:2
CL_7982	-	P	2	conserved hypothetical protein
edge:2
CL_7113	+	S	11	resolvase, N-terminal domain protein
edge:2
CL_9406	+	S	3	lipoprotein, putative
edge:3
CL_9405	+	S	3	bacteriocin class II with double-glycine leader peptide


#Assembly_fGI	115	chain	12
CL_5255	+	S	21	bacteriophage coat protein B
edge:18
CL_5256	+	S	22	conserved hypothetical protein
edge:19
CL_5257	+	S	21	conserved hypothetical protein
edge:21
CL_5258	+	S	21	zonula occludens toxin
edge:17
CL_5259	+	S	19	conserved hypothetical protein
edge:1
CL_5260	-	P	1	conserved hypothetical protein
edge:1
CL_5261	+	P	1	phage/plasmid replication protein, gene II/X family
edge:1
CL_5262	+	P	1	conserved hypothetical protein
edge:1
CL_5263	-	P	1	conserved hypothetical protein
edge:1
CL_5264	+	P	1	conserved hypothetical protein
edge:1
CL_5265	+	P	1	replication initiation factor
edge:1
CL_5266	+	P	1	conserved hypothetical protein
edge:1
CL_5267	+	P	1	conserved hypothetical protein
edge:1
CL_5268	+	P	1	bacteriophage coat protein B
edge:1
CL_5269	+	P	1	conserved hypothetical protein
edge:1
CL_5270	+	P	1	conserved hypothetical protein
edge:1
CL_5271	+	P	1	zonula occludens toxin
edge:1
CL_5272	+	S	5	conserved hypothetical protein


#Assembly_fGI	116	chain	12
CL_7556	-	S	3	conserved domain protein
edge:1
CL_7557	-	P	1	toxin RelE
edge:1
CL_7558	-	P	1	prevent-host-death family protein
edge:1
CL_7559	-	P	1	conserved hypothetical protein
edge:1
CL_7560	-	P	1	conserved hypothetical protein
edge:1
CL_7561	-	P	1	VirC1 protein
edge:1
CL_7562	+	P	1	initiator RepB protein
edge:1
CL_7563	-	P	1	domain protein
edge:1
CL_7564	+	P	1	origin of replication binding-like protein
edge:1
CL_7565	-	P	1	conserved hypothetical protein
edge:1
CL_7566	-	P	1	hypothetical protein
edge:1
CL_7567	+	P	1	DNA-binding helix-turn-helix protein
edge:1
CL_7568	+	P	1	RNA-directed DNA polymerase
edge:1
CL_3739	-	S	74	conserved hypothetical protein
edge:58
CL_3740	-	S	76	conserved hypothetical protein
edge:22
CL_4372	+	S	134	initiator RepB protein
edge:88
CL_3704	+	S	126	conserved hypothetical protein
edge:43
CL_4363	-	S	84	Sel1 repeat protein


#Assembly_fGI	117	chain	12
CL_1527	+	S	247	ABC transporter, ATP-binding protein
edge:247
CL_1528	-	S	248	conserved hypothetical protein
edge:245
CL_1529	+	S	249	transcriptional regulator, AsnC family
edge:245
CL_1530	-	S	247	DNA-binding regulatory protein, YebC/PmpR family
edge:245
CL_1531	-	S	246	acyltransferase
edge:1
CL_13848	+	P	1	hypothetical protein
edge:1
CL_13849	-	P	1	putative Fe-S cluster
edge:1
CL_13850	+	P	1	outer membrane protein, OMP85-like family protein
edge:1
CL_13851	-	P	1	anticodon-binding domain protein
edge:1
CL_13852	-	P	1	tubulin/FtsZ family, GTPase domain protein
edge:1
CL_13853	-	P	1	membrane fusogenic activity
edge:1
CL_13854	+	P	1	putative protein AmpD
edge:1
CL_13855	+	P	1	NLPA lipoprotein domain protein
edge:1
CL_13856	+	P	1	surface antigen variable number repeat domain protein
edge:1
CL_13857	+	P	1	CagE, TrbE, VirB family, component of type IV transporter system
edge:1
CL_13858	+	P	1	type IV secretion system protein
edge:1
CL_13859	+	P	1	ABC transporter, ATP-binding domain protein
edge:1
CL_1275	+	S	112	conserved hypothetical protein
edge:92
CL_4607	-	S	132	conserved hypothetical protein


#Assembly_fGI	118	chain	12
CL_5794	+	S	8	conserved hypothetical protein
edge:8
CL_5793	+	S	8	Eco57I restriction-modification methylase
edge:2
CL_15751	+	S	4	PF03235 family protein
edge:4
CL_5791	+	S	8	TIGR02687 family protein
edge:7
CL_5790	+	S	10	conserved hypothetical protein
edge:1
CL_16758	+	P	1	ISPsy21, transposase OrfA
edge:1
CL_16759	+	P	1	transposase, IS4 family
edge:1
CL_16760	+	P	1	amidase
edge:1
CL_16761	+	P	1	polysaccharide deacetylase
edge:1
CL_16762	+	P	1	transporter, major facilitator family protein
edge:1
CL_16763	+	P	1	putative glucose 1-dehydrogenase
edge:1
CL_16764	+	P	1	KR domain protein
edge:1
CL_16765	+	P	1	conserved hypothetical protein
edge:1
CL_16766	+	P	1	CobW/P47K family protein
edge:1
CL_16767	+	P	1	carbohydrate-selective porin, OprB family
edge:1
CL_16768	+	P	1	oligopeptide ABC transporter, oligopeptide-binding protein
edge:1
CL_16769	-	P	1	FCD domain protein
edge:1
CL_4399	+	S	41	DDE domain protein


#Assembly_fGI	119	chain	12
CL_17800	+	P	1	ISSpo9, transposase family protein
edge:1
CL_17801	-	P	1	aldehyde dehydrogenase (NAD) family protein
edge:1
CL_17802	-	P	1	transporter, major facilitator family protein
edge:1
CL_17803	-	P	1	ethanolamine utilization protein EutQ domain protein
edge:1
CL_17804	-	P	1	FAD dependent oxidoreductase
edge:1
CL_17805	-	P	1	transcriptional regulator, AsnC family
edge:1
CL_17806	-	P	1	ring hydroxylating alpha subunit, catalytic domain protein
edge:1
CL_17807	-	P	1	conserved hypothetical protein
edge:1
CL_17808	-	P	1	MarR family protein
edge:1
CL_17809	-	P	1	putative indolepyruvate decarboxylase
edge:1
CL_17810	+	P	1	DDE family endonuclease
edge:1
CL_17811	+	P	1	transposase, IS4 family


#Assembly_fGI	120	chain	12
CL_11356	+	S	14	conserved hypothetical protein
edge:1
CL_18686	+	P	1	PF10045 family protein
edge:1
CL_18687	+	P	1	conserved hypothetical protein
edge:1
CL_18688	+	P	1	PF13264 domain protein
edge:1
CL_18689	+	P	1	phage protein F-like protein
edge:1
CL_18690	+	P	1	N4 Gp49/Sf6 protein 66 phage family protein
edge:1
CL_18691	+	P	1	conserved hypothetical protein
edge:1
CL_18692	+	P	1	conserved hypothetical protein
edge:1
CL_18693	+	P	1	putative stress-responsive nuclear envelope protein
edge:1
CL_18694	+	P	1	conserved hypothetical protein
edge:1
CL_18695	+	P	1	conserved hypothetical protein
edge:1
CL_18696	+	P	1	conserved hypothetical protein
edge:1
CL_18697	+	P	1	conserved hypothetical protein
edge:1
CL_5683	+	S	89	conserved hypothetical protein


#Assembly_fGI	121	chain	11
CL_1921	-	S	219	saccharopine dehydrogenase
edge:219
CL_1922	-	S	219	oxidoreductase, FAD/FMN dependent
edge:105
CL_1925	+	S	217	DJ-1/PfpI family protein
edge:109
CL_1928	-	S	217	putative lysophospholipase
edge:213
CL_1929	+	S	220	putative acetoacetate decarboxylase
edge:114
CL_1930	+	P	116	putative coniferyl-aldehyde dehydrogenase
edge:116
CL_1931	+	P	116	NAD(P)H quinone oxidoreductase, PIG3 family
edge:115
CL_1932	-	P	118	transporter, solute:sodium symporter (SSS) family protein
edge:117
CL_1933	-	P	118	conserved hypothetical protein
edge:118
CL_1934	-	P	118	putative medium-chain-fatty-acid--CoA ligase
edge:116
CL_1935	-	P	118	putative propionate catabolism operon regulatory protein PrpR
edge:116
CL_1936	-	P	118	oxidoreductase, short chain dehydrogenase/reductase family protein
edge:117
CL_1937	-	P	119	acyl-CoA dehydrogenase, C-terminal domain protein
edge:119
CL_1938	-	P	119	histidine phosphatase superfamily (branch 1)
edge:119
CL_1939	-	P	120	conserved hypothetical protein
edge:120
CL_1940	-	P	120	phosphotransferase enzyme family protein
edge:59
CL_1941	-	S	200	aldehyde dehydrogenase (NAD) family protein
edge:183
CL_1942	-	S	221	FAH family protein
edge:219
CL_1943	-	S	234	transporter, major facilitator family protein
edge:223
CL_1944	+	S	237	putative dihydroxy-acid dehydratase
edge:229
CL_1945	+	S	240	FCD domain protein


#Assembly_fGI	122	chain	11
CL_2533	-	S	249	4-hydroxybenzoate polyprenyl transferase
edge:248
CL_2534	-	S	248	chorismate lyase
edge:243
CL_2535	-	S	249	glutamine synthetase, type I
edge:239
CL_2536	+	S	248	amino acid/peptide transporter
edge:246
CL_2537	+	S	248	peptidase, M24 family
edge:64
CL_4773	+	P	70	site-specific recombinase, phage integrase family
edge:62
CL_4774	-	P	65	conserved hypothetical protein
edge:56
CL_4024	-	P	82	putative lysozyme
edge:23
CL_5881	-	P	74	conserved hypothetical protein
edge:33
CL_4997	-	P	103	conserved hypothetical protein
edge:35
CL_4996	-	P	79	conserved hypothetical protein
edge:27
CL_4995	+	P	58	conserved domain protein
edge:50
CL_4994	-	P	109	PF08875 domain protein
edge:45
CL_4993	-	P	63	conserved hypothetical protein
edge:14
CL_5045	-	P	77	conserved hypothetical protein
edge:27
CL_5046	-	P	60	conserved hypothetical protein
edge:4
CL_5047	-	S	4	conserved hypothetical protein


#Assembly_fGI	123	chain	11
CL_2650	-	S	249	ATP-dependent helicase HepA
edge:248
CL_2651	-	S	249	putative pseudouridine synthase A
edge:248
CL_2652	-	S	249	conserved hypothetical protein
edge:246
CL_2653	-	S	249	glutamate-1-semialdehyde-2,1-aminomutase
edge:249
CL_2654	-	S	249	thiamine-phosphate pyrophosphorylase
edge:20
CL_5398	-	P	36	conserved hypothetical protein
edge:17
CL_7337	-	P	19	conserved hypothetical protein
edge:12
CL_5399	+	P	30	conserved hypothetical protein
edge:22
CL_5400	-	P	32	conserved hypothetical protein
edge:16
CL_5401	+	P	31	conserved hypothetical protein
edge:22
CL_5402	-	P	49	CRISPR-associated protein Cas6/Csy4, subtype I-F/YPEST
edge:46
CL_5403	-	P	49	CRISPR-associated protein, Csy3 family
edge:47
CL_5404	-	P	48	CRISPR-associated protein, Csy2 family
edge:48
CL_5405	-	P	48	CRISPR type I-F/YPEST-associated protein Csy1
edge:46
CL_5406	-	P	48	CRISPR-associated helicase Cas3, subtype I-F/YPEST
edge:46
CL_5407	-	P	49	CRISPR-associated endonuclease Cas1, subtype I-F/YPEST
edge:48
CL_2655	-	S	249	conserved hypothetical protein
edge:247
CL_2656	+	S	249	CHAD domain protein
edge:225
CL_2657	-	S	249	conserved hypothetical protein
edge:248
CL_2658	+	S	249	conserved hypothetical protein
edge:246
CL_2659	-	S	249	peptidase, M16 family


#Assembly_fGI	124	chain	11
CL_1344	+	S	243	phenylacetic acid degradation operon negative regulatory protein PaaX
edge:243
CL_1345	+	S	243	transferase hexapeptide repeat protein
edge:242
CL_1346	+	S	242	putative phenylacetic acid degradation protein PaaD
edge:163
CL_1351	+	S	226	transcriptional regulator, TetR family
edge:220
CL_1352	+	S	230	conserved hypothetical protein
edge:26
CL_5237	+	P	26	conserved hypothetical protein
edge:25
CL_5238	-	P	46	conserved hypothetical protein
edge:22
CL_5527	+	P	22	conserved hypothetical protein
edge:22
CL_5526	-	P	43	conserved hypothetical protein
edge:38
CL_5239	+	P	42	conserved hypothetical protein
edge:39
CL_5240	+	P	43	cold shock-like protein CspE
edge:29
CL_5241	+	P	35	hypothetical protein
edge:32
CL_5242	+	P	34	conserved hypothetical protein
edge:23
CL_5244	+	P	48	conserved hypothetical protein
edge:34
CL_5245	+	P	38	conserved domain protein
edge:26
CL_5525	+	P	26	conserved hypothetical protein
edge:25
CL_5246	+	S	69	LysR substrate binding domain protein
edge:69
CL_5247	+	S	69	CoA-transferase family III protein
edge:69
CL_5248	+	S	69	HMGL-like protein
edge:67
CL_5249	+	S	69	transporter, major facilitator family protein


#Assembly_fGI	125	chain	11
CL_4776	+	S	29	TBP-like domain protein
edge:6
CL_7392	+	P	43	tape measure domain protein
edge:5
CL_7736	+	P	5	conserved hypothetical protein
edge:5
CL_7737	+	P	8	hypothetical protein
edge:5
CL_8752	+	P	14	conserved hypothetical protein
edge:14
CL_7738	+	P	30	phage minor tail protein
edge:26
CL_7739	+	P	40	conserved hypothetical protein
edge:33
CL_7740	+	P	35	phage minor tail protein L
edge:33
CL_7741	+	P	34	NlpC/P60 family protein
edge:33
CL_7742	+	P	36	bacteriophage lambda tail assembly protein I
edge:34
CL_5801	+	P	41	putative phage tail protein
edge:14
CL_7743	+	P	14	PF14301 domain protein
edge:12
CL_5881	+	S	74	conserved hypothetical protein
edge:23
CL_4024	+	S	82	putative lysozyme
edge:56
CL_4774	+	S	65	conserved hypothetical protein
edge:62
CL_4773	-	S	70	site-specific recombinase, phage integrase family


#Assembly_fGI	126	chain	11
CL_3557	+	S	249	thiamine-phosphate kinase
edge:135
CL_3558	+	S	249	phosphatidylglycerophosphatase A
edge:131
CL_3559	-	S	244	conserved hypothetical protein
edge:131
CL_3560	+	S	249	UDP-N-acetylglucosamine diphosphorylase/glucosamine-1-phosphate N-acetyltransferase
edge:245
CL_3561	+	S	249	glutamine-fructose-6-phosphate transaminase (isomerizing)
edge:25
CL_4230	+	P	31	TnsA endonuclease N-terminal domain protein
edge:31
CL_4231	+	P	31	integrase core domain protein
edge:30
CL_4232	+	P	31	transposon Tn7 transposition protein TnsC
edge:30
CL_4235	+	P	31	conserved hypothetical protein
edge:15
CL_4236	+	P	15	conserved hypothetical protein
edge:7
CL_4237	-	P	17	IS1236 transposase
edge:17
CL_4238	-	P	17	transposase
edge:6
CL_8111	+	P	10	conserved hypothetical protein
edge:8
CL_4239	+	P	12	putative transposase, IS4 family
edge:6
CL_8112	+	P	6	conserved hypothetical protein
edge:5
CL_8174	+	P	5	conserved hypothetical protein
edge:5
CL_3803	+	S	62	transposase, IS4 family
edge:10
CL_14772	+	S	10	hypothetical protein
edge:5
CL_16087	+	S	5	hypothetical protein
edge:5
[truncated: 5,017,082 more chars]
