# Supplementary material for: A novel method of consensus pan-chromosome assembly and large-scale comparative analysis reveal the highly flexible pan-genome of Acinetobacter baumannii
Source: Genome Biol. 2015 Jul 21;16(1):143. doi: 10.1186/s13059-015-0701-6 (PMC4507327; doi:10.1186/s13059-015-0701-6)
Supplement: Additional file 9: — Text file of the location and composition of fGRs. [file 13059_2015_701_MOESM9_ESM.txt]

Key:
This file describes which flexible Genomic Islands (fGI) are involved at each flexible Genomic Region (fGR)
Each fGI is followed using the heaviest weight from the fGI end to the next cluster which may be internal to another fGI
If the number, size and or prevalence of the fGIs ending at a given core node is significant enough then the insertion
   point between that core node end and the adjacent core node end is considered an fGR
The format of this file is two header lines followed by one data line for each fGI which after path following
   terminates at the specified core node end
The first header line (header lines start with #) speicifes the core node end for the fGR,
   the consensus assembly ID the core node is in, the orientation of the core node in the assembly,
   the base pair coordinate of the core node end in the assembly, the maximum length of fGIs terminating
   at that core end both in number of clusters and base pairs, and the number of fGIs which terminate
   at that core end
The second header line indicates which fGR is being described since fGRs will be annotated from the perspective of
   both core end nodes surrounding the region if fGIs terminate at btoh core node ends
   the format is CL_INS_ fGR ID
THe data lines are inset with three fixed fields followed by a variable number of four-tuples
Field 1 is prev: the number of genomes containing the largest cluster in the fGI
Field 2 is len: the number of clusters in the fGI path to the core node end: this is the number of clusters in the initial fGI
   followed by any partial or complete fGIs in the path
Field 3 is gene_len: the number of base pairs in the path
There is a four-tuple for each fGI or partial fGI in the path
The four-tuples are:
    field 1 is the same as FIeld 1 above for the given fGI
    field 2 is the same as Field 2 above for the given fGI
    field 3 is the same as Field 3 above for the given fGI
    field 4 is the fGI ID for the given fGI or partial fGI

#Core	42_5	1	+	33454	maxlen:1,540	has 1 fGI insertions
#CL_INS_1
	prev:51	len:1	gene_len:540	51,1,540,3025
#Core	48_3	1	+	40197	maxlen:1,114	has 1 fGI insertions
#CL_INS_2
	prev:33	len:1	gene_len:114	33,1,114,3083
#Core	49_5	1	+	40198	maxlen:1,114	has 1 fGI insertions
#CL_INS_2
	prev:33	len:1	gene_len:114	33,1,114,3083
#Core	71_5	1	-	58410	maxlen:1,933	has 1 fGI insertions
#CL_INS_3
	prev:45	len:1	gene_len:933	45,1,933,3045
#Core	79_3	1	+	66909	maxlen:14,14316	has 15 fGI insertions
#CL_INS_4
	prev:116	len:12	gene_len:11409	116,12,11409,105
	prev:70	len:11	gene_len:11904	49,10,10884,142	70,1,1020,317
	prev:70	len:6	gene_len:6177	70,6,6177,317
	prev:52	len:12	gene_len:12402	5,3,3567,881	52,9,8835,167
	prev:52	len:12	gene_len:12225	10,3,3390,847	52,9,8835,167
	prev:52	len:9	gene_len:8835	52,9,8835,167
	prev:35	len:8	gene_len:8844	10,5,6243,430	35,3,2601,167
	prev:24	len:14	gene_len:14316	13,7,7353,259	24,7,6963,143
	prev:24	len:13	gene_len:13017	3,3,3633,932	13,3,2421,259	24,7,6963,143
	prev:24	len:12	gene_len:12291	8,3,3189,856	24,9,9102,143
	prev:24	len:10	gene_len:10407	24,10,10407,143
	prev:8	len:7	gene_len:7470	8,7,7470,264
	prev:8	len:6	gene_len:6831	3,3,3387,914	8,3,3444,264
	prev:7	len:6	gene_len:7158	7,6,7158,343
	prev:7	len:4	gene_len:4551	7,4,4551,602
#Core	92_5	1	+	66910	maxlen:13,13746	has 17 fGI insertions
#CL_INS_4
	prev:116	len:12	gene_len:12060	24,10,10407,143	116,2,1653,105
	prev:116	len:12	gene_len:11409	116,12,11409,105
	prev:116	len:10	gene_len:9666	52,9,8835,167	116,1,831,105
	prev:116	len:10	gene_len:8745	6,8,6882,220	52,1,1032,167	116,1,831,105
	prev:116	len:6	gene_len:6414	7,4,4551,602	52,1,1032,167	116,1,831,105
	prev:70	len:6	gene_len:6177	70,6,6177,317
	prev:49	len:13	gene_len:13746	13,7,7353,259	49,6,6393,142
	prev:49	len:10	gene_len:10884	49,10,10884,142
	prev:49	len:9	gene_len:10026	3,3,3633,932	49,6,6393,142
	prev:49	len:5	gene_len:5508	5,3,3567,881	49,2,1941,142
	prev:10	len:5	gene_len:6243	10,5,6243,430
	prev:10	len:3	gene_len:3390	10,3,3390,847
	prev:8	len:9	gene_len:8844	8,7,7470,264	1,2,1374,2241
	prev:8	len:8	gene_len:7869	8,8,7869,214
	prev:8	len:3	gene_len:3189	8,3,3189,856
	prev:7	len:6	gene_len:7158	7,6,7158,343
	prev:7	len:4	gene_len:4596	3,3,3387,914	7,1,1209,343
#Core	92_3	1	+	67374	maxlen:6,6552	has 2 fGI insertions
#CL_INS_5
	prev:71	len:6	gene_len:6552	9,3,2859,851	71,3,3693,782
	prev:71	len:3	gene_len:3693	71,3,3693,782
#Core	93_5	1	+	67375	maxlen:3,3693	has 1 fGI insertions
#CL_INS_5
	prev:71	len:3	gene_len:3693	71,3,3693,782
#Core	96_3	1	+	72189	maxlen:1,1839	has 1 fGI insertions
#CL_INS_6
	prev:44	len:1	gene_len:1839	44,1,1839,3048
#Core	97_3	1	-	72190	maxlen:3,2859	has 2 fGI insertions
#CL_INS_6
	prev:44	len:1	gene_len:1839	44,1,1839,3048
	prev:9	len:3	gene_len:2859	9,3,2859,851
#Core	97_5	1	-	73557	maxlen:1,114	has 1 fGI insertions
#CL_INS_7
	prev:95	len:1	gene_len:114	95,1,114,2970
#Core	99_5	1	+	73558	maxlen:1,114	has 1 fGI insertions
#CL_INS_7
	prev:95	len:1	gene_len:114	95,1,114,2970
#Core	103_5	1	-	80031	maxlen:1,132	has 1 fGI insertions
#CL_INS_8
	prev:53	len:1	gene_len:132	53,1,132,3015
#Core	104_5	1	+	80032	maxlen:1,132	has 1 fGI insertions
#CL_INS_8
	prev:53	len:1	gene_len:132	53,1,132,3015
#Core	107_3	1	+	85380	maxlen:3,2076	has 3 fGI insertions
#CL_INS_9
	prev:147	len:1	gene_len:264	147,1,264,2923
	prev:27	len:2	gene_len:1050	27,2,1050,1360
	prev:12	len:3	gene_len:2076	12,3,2076,837
#Core	111_5	1	+	85381	maxlen:3,2076	has 3 fGI insertions
#CL_INS_9
	prev:147	len:1	gene_len:264	147,1,264,2923
	prev:27	len:2	gene_len:1050	27,2,1050,1360
	prev:12	len:3	gene_len:2076	12,3,2076,837
#Core	111_3	1	+	85953	maxlen:15,12753	has 8 fGI insertions
#CL_INS_10
	prev:163	len:15	gene_len:12753	4,7,4077,271	21,3,3069,814	43,2,3450,253	163,3,2157,770
	prev:163	len:12	gene_len:9603	4,4,927,628	21,3,3069,814	43,2,3450,253	163,3,2157,770
	prev:163	len:11	gene_len:9102	4,4,1215,623	13,2,2280,814	43,2,3450,253	163,3,2157,770
	prev:163	len:10	gene_len:8121	43,7,5964,253	163,3,2157,770
	prev:163	len:8	gene_len:8676	21,3,3069,814	43,2,3450,253	163,3,2157,770
	prev:163	len:3	gene_len:2157	163,3,2157,770
	prev:133	len:3	gene_len:1260	68,2,753,1317	133,1,507,770
	prev:60	len:3	gene_len:1686	60,3,1686,786
#Core	120_3	1	-	85954	maxlen:11,7146	has 10 fGI insertions
#CL_INS_10
	prev:163	len:10	gene_len:4986	3,7,2829,276	163,3,2157,770
	prev:163	len:4	gene_len:2913	60,3,1686,786	163,1,1227,770
	prev:163	len:3	gene_len:2157	163,3,2157,770
	prev:68	len:2	gene_len:753	68,2,753,1317
	prev:43	len:7	gene_len:5964	43,7,5964,253
	prev:31	len:11	gene_len:5550	5,4,2889,618	6,1,381,3677	4,2,594,628	31,4,1686,253
	prev:31	len:8	gene_len:2901	4,4,1215,623	31,4,1686,253
	prev:31	len:8	gene_len:2613	4,4,927,628	31,4,1686,253
	prev:21	len:10	gene_len:7146	4,7,4077,271	21,3,3069,814
	prev:21	len:3	gene_len:3069	21,3,3069,814
#Core	120_5	1	-	86652	maxlen:2,1314	has 2 fGI insertions
#CL_INS_11
	prev:79	len:2	gene_len:1314	79,2,1314,1310
	prev:34	len:1	gene_len:111	34,1,111,3079
#Core	122_5	1	+	86653	maxlen:2,1314	has 2 fGI insertions
#CL_INS_11
	prev:79	len:2	gene_len:1314	79,2,1314,1310
	prev:34	len:1	gene_len:111	34,1,111,3079
#Core	145_3	1	+	110688	maxlen:4,2955	has 3 fGI insertions
#CL_INS_12
	prev:51	len:4	gene_len:2955	9,3,2253,852	51,1,702,791
	prev:51	len:4	gene_len:1890	3,3,1188,910	51,1,702,791
	prev:51	len:3	gene_len:1749	51,3,1749,791
#Core	153_5	1	+	124240	maxlen:6,3087	has 1 fGI insertions
#CL_INS_13
	prev:9	len:6	gene_len:3087	9,6,3087,340
#Core	170_3	1	+	138282	maxlen:1,441	has 1 fGI insertions
#CL_INS_14
	prev:114	len:1	gene_len:441	114,1,441,2948
#Core	171_3	1	-	138283	maxlen:1,441	has 1 fGI insertions
#CL_INS_14
	prev:114	len:1	gene_len:441	114,1,441,2948
#Core	185_3	1	+	149424	maxlen:1,480	has 1 fGI insertions
#CL_INS_15
	prev:32	len:1	gene_len:480	32,1,480,3086
#Core	187_3	1	-	149425	maxlen:1,480	has 1 fGI insertions
#CL_INS_15
	prev:32	len:1	gene_len:480	32,1,480,3086
#Core	201_3	1	+	161916	maxlen:1,1563	has 2 fGI insertions
#CL_INS_16
	prev:41	len:1	gene_len:123	41,1,123,3052
	prev:38	len:1	gene_len:1563	38,1,1563,3063
#Core	203_5	1	+	161917	maxlen:1,123	has 1 fGI insertions
#CL_INS_16
	prev:41	len:1	gene_len:123	41,1,123,3052
#Core	212_5	1	-	169944	maxlen:4,3777	has 1 fGI insertions
#CL_INS_17
	prev:14	len:4	gene_len:3777	14,4,3777,581
#Core	213_3	1	-	169945	maxlen:4,3777	has 1 fGI insertions
#CL_INS_17
	prev:14	len:4	gene_len:3777	14,4,3777,581
#Core	216_5	1	-	173763	maxlen:1,129	has 1 fGI insertions
#CL_INS_18
	prev:104	len:1	gene_len:129	104,1,129,2960
#Core	217_5	1	+	173764	maxlen:1,129	has 1 fGI insertions
#CL_INS_18
	prev:104	len:1	gene_len:129	104,1,129,2960
#Core	226_5	1	-	184287	maxlen:1,168	has 1 fGI insertions
#CL_INS_19
	prev:181	len:1	gene_len:168	181,1,168,2894
#Core	3767_5	1	+	184288	maxlen:1,168	has 1 fGI insertions
#CL_INS_19
	prev:181	len:1	gene_len:168	181,1,168,2894
#Core	3771_5	1	-	188859	maxlen:31,31545	has 13 fGI insertions
#CL_INS_20
	prev:173	len:18	gene_len:18873	173,18,18873,58
	prev:155	len:31	gene_len:28104	12,14,10086,90	155,17,18018,58
	prev:155	len:29	gene_len:25878	3,3,2409,923	12,12,8907,99	155,14,14562,58
	prev:155	len:27	gene_len:23649	12,13,9087,99	155,14,14562,58
	prev:155	len:24	gene_len:31545	3,10,16620,151	7,1,1854,3583	155,13,13071,58
	prev:155	len:22	gene_len:19248	83,13,10353,97	155,9,8895,58
	prev:155	len:22	gene_len:18996	4,4,3138,622	14,3,1092,828	32,3,2241,803	155,12,12525,58
	prev:155	len:18	gene_len:15858	14,3,1092,828	32,3,2241,803	155,12,12525,58
	prev:155	len:15	gene_len:14766	32,3,2241,803	155,12,12525,58
	prev:155	len:14	gene_len:14007	4,5,5112,449	155,9,8895,58
	prev:155	len:9	gene_len:8895	51,1,1485,3022	155,8,7410,58
	prev:155	len:6	gene_len:6027	23,3,2775,813	105,1,636,2957	155,2,2616,58
	prev:155	len:3	gene_len:3252	105,1,636,2957	155,2,2616,58
#Core	247_3	1	-	188860	maxlen:122,107025	has 38 fGI insertions
#CL_INS_20
	prev:173	len:122	gene_len:107025	3,12,11037,113	3,3,1188,910	62,87,78708,11	83,12,8559,97	120,3,1731,775	173,5,5802,58
	prev:173	len:110	gene_len:95988	3,3,1188,910	62,87,78708,11	83,12,8559,97	120,3,1731,775	173,5,5802,58
	prev:173	len:107	gene_len:94800	62,87,78708,11	83,12,8559,97	120,3,1731,775	173,5,5802,58
	prev:173	len:62	gene_len:59526	25,24,31791,41	62,18,11643,11	83,12,8559,97	120,3,1731,775	173,5,5802,58
	prev:173	len:55	gene_len:45090	6,5,4560,440	25,12,12795,41	62,18,11643,11	83,12,8559,97	120,3,1731,775	173,5,5802,58
	prev:173	len:53	gene_len:52857	7,10,20130,148	25,5,4992,41	62,18,11643,11	83,12,8559,97	120,3,1731,775	173,5,5802,58
	prev:173	len:49	gene_len:37140	11,5,3078,427	10,1,1335,431	25,5,4992,41	62,18,11643,11	83,12,8559,97	120,3,1731,775	173,5,5802,58
	prev:173	len:48	gene_len:36033	10,5,3306,431	25,5,4992,41	62,18,11643,11	83,12,8559,97	120,3,1731,775	173,5,5802,58
	prev:173	len:46	gene_len:34584	7,3,1857,870	25,5,4992,41	62,18,11643,11	83,12,8559,97	120,3,1731,775	173,5,5802,58
	prev:173	len:42	gene_len:30450	5,4,2715,617	62,18,11643,11	83,12,8559,97	120,3,1731,775	173,5,5802,58
	prev:173	len:33	gene_len:17931	3,22,7878,46	83,3,2520,97	120,3,1731,775	173,5,5802,58
	prev:173	len:28	gene_len:23070	68,2,3591,1316	82,23,15345,44	173,3,4134,58
	prev:173	len:26	gene_len:19659	30,4,2739,562	82,19,12786,44	173,3,4134,58
	prev:173	len:26	gene_len:19479	82,23,15345,44	173,3,4134,58
	prev:173	len:24	gene_len:15657	5,9,4557,176	76,12,6966,44	173,3,4134,58
	prev:173	len:23	gene_len:22983	3,12,12975,112	21,10,9153,144	173,1,855,58
	prev:173	len:22	gene_len:14340	3,3,1734,921	5,4,1506,176	76,12,6966,44	173,3,4134,58
	prev:173	len:21	gene_len:18216	70,17,13905,65	173,4,4311,58
	prev:173	len:21	gene_len:17886	83,13,10353,97	120,3,1731,775	173,5,5802,58
	prev:173	len:21	gene_len:16635	32,1,543,3091	83,12,8559,97	120,3,1731,775	173,5,5802,58
	prev:173	len:20	gene_len:14610	3,13,7644,101	116,2,1164,775	173,5,5802,58
	prev:173	len:18	gene_len:18873	173,18,18873,58
	prev:173	len:18	gene_len:14910	3,7,5067,278	18,1,381,3210	51,1,1485,3022	61,1,444,97	120,3,1731,775	173,5,5802,58
	prev:173	len:18	gene_len:13236	33,1,594,3085	82,14,8508,44	173,3,4134,58
	prev:173	len:16	gene_len:17793	3,14,16701,91	19,1,237,144	173,1,855,58
	prev:173	len:15	gene_len:10458	8,6,2367,342	16,2,1125,1404	116,2,1164,775	173,5,5802,58
	prev:173	len:14	gene_len:10722	11,5,1794,426	173,9,8928,58
	prev:173	len:12	gene_len:11343	20,8,7032,212	173,4,4311,58
	prev:173	len:11	gene_len:11097	26,2,2169,1361	173,9,8928,58
	prev:173	len:11	gene_len:10008	21,10,9153,144	173,1,855,58
	prev:173	len:11	gene_len:9351	16,3,1167,820	173,8,8184,58
	prev:173	len:10	gene_len:9777	6,5,3975,439	173,5,5802,58
	prev:173	len:10	gene_len:9462	51,1,1485,3022	61,1,444,97	120,3,1731,775	173,5,5802,58
	prev:173	len:9	gene_len:7455	5,3,4113,895	20,5,2487,144	173,1,855,58
	prev:173	len:9	gene_len:6495	22,4,1326,569	59,1,858,65	173,4,4311,58
	prev:173	len:8	gene_len:7533	120,3,1731,775	173,5,5802,58
	prev:173	len:8	gene_len:5100	11,5,3078,427	7,1,930,3633	19,1,237,144	173,1,855,58
	prev:173	len:7	gene_len:6105	105,1,636,2957	173,6,5469,58
#Core	280_3	1	-	220315	maxlen:1,369	has 1 fGI insertions
#CL_INS_21
	prev:32	len:1	gene_len:369	32,1,369,3090
#Core	291_5	1	+	230173	maxlen:1,921	has 1 fGI insertions
#CL_INS_22
	prev:61	len:1	gene_len:921	61,1,921,3005
#Core	300_3	1	+	239595	maxlen:1,1188	has 5 fGI insertions
#CL_INS_23
	prev:162	len:1	gene_len:1188	162,1,1188,2910
	prev:88	len:1	gene_len:1188	88,1,1188,2975
	prev:86	len:1	gene_len:1188	86,1,1188,2976
	prev:44	len:1	gene_len:564	44,1,564,3047
	prev:25	len:1	gene_len:432	25,1,432,3128
#Core	302_5	1	+	239596	maxlen:3,2721	has 4 fGI insertions
#CL_INS_23
	prev:162	len:3	gene_len:2721	46,1,345,3043	88,1,1188,2975	162,1,1188,2910
	prev:162	len:3	gene_len:2721	46,1,345,3043	88,1,1188,2975	162,1,1188,2910
	prev:162	len:2	gene_len:2376	88,1,1188,2975	162,1,1188,2910
	prev:162	len:1	gene_len:1188	162,1,1188,2910
#Core	312_5	1	-	252045	maxlen:3,1077	has 2 fGI insertions
#CL_INS_24
	prev:38	len:3	gene_len:1077	38,3,1077,799
	prev:38	len:2	gene_len:765	26,1,444,3117	38,1,321,799
#Core	313_5	1	+	252046	maxlen:3,1077	has 1 fGI insertions
#CL_INS_24
	prev:38	len:3	gene_len:1077	38,3,1077,799
#Core	323_3	1	+	261345	maxlen:1,714	has 1 fGI insertions
#CL_INS_25
	prev:169	len:1	gene_len:714	169,1,714,2901
#Core	325_5	1	+	261346	maxlen:1,714	has 1 fGI insertions
#CL_INS_25
	prev:169	len:1	gene_len:714	169,1,714,2901
#Core	327_5	1	-	265155	maxlen:1,1017	has 1 fGI insertions
#CL_INS_26
	prev:70	len:1	gene_len:1017	70,1,1017,2991
#Core	328_5	1	+	265156	maxlen:1,1017	has 1 fGI insertions
#CL_INS_26
	prev:70	len:1	gene_len:1017	70,1,1017,2991
#Core	328_3	1	+	266067	maxlen:1,369	has 1 fGI insertions
#CL_INS_27
	prev:126	len:1	gene_len:369	126,1,369,2940
#Core	330_5	1	+	266068	maxlen:1,369	has 1 fGI insertions
#CL_INS_27
	prev:126	len:1	gene_len:369	126,1,369,2940
#Core	336_5	1	-	271929	maxlen:1,138	has 1 fGI insertions
#CL_INS_28
	prev:33	len:1	gene_len:138	33,1,138,3082
#Core	337_5	1	+	271930	maxlen:1,138	has 1 fGI insertions
#CL_INS_28
	prev:33	len:1	gene_len:138	33,1,138,3082
#Core	352_3	1	+	286680	maxlen:1,1170	has 1 fGI insertions
#CL_INS_29
	prev:40	len:1	gene_len:1170	40,1,1170,3059
#Core	376_5	1	-	319179	maxlen:1,147	has 1 fGI insertions
#CL_INS_30
	prev:50	len:1	gene_len:147	50,1,147,3028
#Core	377_5	1	+	319180	maxlen:1,147	has 1 fGI insertions
#CL_INS_30
	prev:50	len:1	gene_len:147	50,1,147,3028
#Core	388_3	1	+	331698	maxlen:14,7533	has 1 fGI insertions
#CL_INS_31
	prev:18	len:14	gene_len:7533	18,14,7533,87
#Core	392_3	1	+	334683	maxlen:1,378	has 1 fGI insertions
#CL_INS_32
	prev:97	len:1	gene_len:378	97,1,378,2969
#Core	393_3	1	-	334684	maxlen:1,378	has 1 fGI insertions
#CL_INS_32
	prev:97	len:1	gene_len:378	97,1,378,2969
#Core	395_3	1	+	337866	maxlen:1,132	has 1 fGI insertions
#CL_INS_33
	prev:82	len:1	gene_len:132	82,1,132,2981
#Core	396_5	1	+	337867	maxlen:1,132	has 1 fGI insertions
#CL_INS_33
	prev:82	len:1	gene_len:132	82,1,132,2981
#Core	404_5	1	-	343665	maxlen:3,2715	has 1 fGI insertions
#CL_INS_34
	prev:15	len:3	gene_len:2715	15,3,2715,826
#Core	405_3	1	-	343666	maxlen:9,5283	has 1 fGI insertions
#CL_INS_34
	prev:39	len:9	gene_len:5283	39,9,5283,169
#Core	416_5	1	-	357537	maxlen:1,285	has 1 fGI insertions
#CL_INS_35
	prev:36	len:1	gene_len:285	36,1,285,3068
#Core	417_5	1	+	357538	maxlen:1,285	has 1 fGI insertions
#CL_INS_35
	prev:36	len:1	gene_len:285	36,1,285,3068
#Core	423_5	1	+	362008	maxlen:1,432	has 1 fGI insertions
#CL_INS_36
	prev:25	len:1	gene_len:432	25,1,432,3128
#Core	427_3	1	+	368634	maxlen:2,696	has 1 fGI insertions
#CL_INS_37
	prev:161	len:2	gene_len:696	161,2,696,1295
#Core	430_3	1	-	368635	maxlen:2,696	has 1 fGI insertions
#CL_INS_37
	prev:161	len:2	gene_len:696	161,2,696,1295
#Core	449_5	1	-	385968	maxlen:1,1005	has 1 fGI insertions
#CL_INS_38
	prev:27	len:1	gene_len:1005	27,1,1005,3112
#Core	450_3	1	-	385969	maxlen:1,1005	has 1 fGI insertions
#CL_INS_38
	prev:27	len:1	gene_len:1005	27,1,1005,3112
#Core	455_3	1	+	392583	maxlen:1,273	has 1 fGI insertions
#CL_INS_39
	prev:27	len:1	gene_len:273	27,1,273,3114
#Core	474_3	1	-	405463	maxlen:2,1002	has 2 fGI insertions
#CL_INS_40
	prev:35	len:2	gene_len:1002	32,1,543,3091	35,1,459,3078
	prev:35	len:1	gene_len:459	35,1,459,3078
#Core	481_5	1	-	413628	maxlen:1,1065	has 1 fGI insertions
#CL_INS_41
	prev:50	len:1	gene_len:1065	50,1,1065,3030
#Core	506_5	1	-	440025	maxlen:1,120	has 1 fGI insertions
#CL_INS_42
	prev:98	len:1	gene_len:120	98,1,120,2968
#Core	507_5	1	+	440026	maxlen:1,120	has 1 fGI insertions
#CL_INS_42
	prev:98	len:1	gene_len:120	98,1,120,2968
#Core	512_5	1	+	446659	maxlen:1,837	has 1 fGI insertions
#CL_INS_43
	prev:26	len:1	gene_len:837	26,1,837,3120
#Core	522_3	1	+	456267	maxlen:19,16434	has 1 fGI insertions
#CL_INS_44
	prev:130	len:19	gene_len:16434	130,19,16434,55
#Core	542_5	1	+	456268	maxlen:19,16434	has 1 fGI insertions
#CL_INS_44
	prev:130	len:19	gene_len:16434	130,19,16434,55
#Core	559_3	1	+	473661	maxlen:1,132	has 1 fGI insertions
#CL_INS_45
	prev:61	len:1	gene_len:132	61,1,132,3004
#Core	561_5	1	+	473662	maxlen:1,132	has 1 fGI insertions
#CL_INS_45
	prev:61	len:1	gene_len:132	61,1,132,3004
#Core	564_3	1	+	477609	maxlen:8,8943	has 4 fGI insertions
#CL_INS_46
	prev:32	len:8	gene_len:8943	4,4,2412,624	13,3,3366,582	32,1,3165,3087
	prev:32	len:5	gene_len:7596	13,4,4431,582	32,1,3165,3087
	prev:32	len:1	gene_len:3165	32,1,3165,3087
	prev:14	len:4	gene_len:3156	14,4,3156,580
#Core	565_5	1	+	477610	maxlen:4,4431	has 2 fGI insertions
#CL_INS_46
	prev:13	len:4	gene_len:4431	13,4,4431,582
	prev:7	len:4	gene_len:4401	7,4,4401,600
#Core	569_3	1	+	484542	maxlen:1,471	has 1 fGI insertions
#CL_INS_47
	prev:161	len:1	gene_len:471	161,1,471,2912
#Core	571_5	1	+	484543	maxlen:1,471	has 1 fGI insertions
#CL_INS_47
	prev:161	len:1	gene_len:471	161,1,471,2912
#Core	574_5	1	-	486822	maxlen:1,123	has 1 fGI insertions
#CL_INS_48
	prev:32	len:1	gene_len:123	32,1,123,3088
#Core	575_3	1	-	486823	maxlen:1,123	has 1 fGI insertions
#CL_INS_48
	prev:32	len:1	gene_len:123	32,1,123,3088
#Core	575_5	1	-	487824	maxlen:48,44454	has 8 fGI insertions
#CL_INS_49
	prev:96	len:48	gene_len:42540	9,11,9105,132	21,10,9153,144	96,27,24282,16
	prev:96	len:46	gene_len:44454	12,12,11736,108	21,7,8436,144	96,27,24282,16
	prev:96	len:42	gene_len:36249	96,42,36249,16
	prev:96	len:37	gene_len:33435	21,10,9153,144	96,27,24282,16
	prev:96	len:31	gene_len:30198	5,3,4113,895	21,1,1803,144	96,27,24282,16
	prev:96	len:24	gene_len:19416	41,2,1824,1335	96,22,17592,16
	prev:82	len:11	gene_len:7335	34,3,1974,802	82,8,5361,16
	prev:82	len:8	gene_len:6852	3,7,5706,277	82,1,1146,16
#Core	576_3	1	-	487825	maxlen:42,36249	has 7 fGI insertions
#CL_INS_49
	prev:96	len:42	gene_len:36249	96,42,36249,16
	prev:96	len:33	gene_len:30570	34,3,1974,802	96,30,28596,16
	prev:96	len:32	gene_len:31059	3,4,3681,642	96,28,27378,16
	prev:96	len:31	gene_len:30153	23,3,2775,813	96,28,27378,16
	prev:74	len:20	gene_len:14973	12,3,2625,835	10,4,2466,587	74,13,9882,16
	prev:74	len:17	gene_len:12348	10,4,2466,587	74,13,9882,16
	prev:41	len:2	gene_len:1824	41,2,1824,1335
#Core	592_3	1	-	505063	maxlen:1,582	has 1 fGI insertions
#CL_INS_50
	prev:50	len:1	gene_len:582	50,1,582,3031
#Core	609_3	1	+	519012	maxlen:1,606	has 1 fGI insertions
#CL_INS_51
	prev:49	len:1	gene_len:606	49,1,606,3032
#Core	612_3	1	-	520069	maxlen:1,606	has 1 fGI insertions
#CL_INS_52
	prev:49	len:1	gene_len:606	49,1,606,3032
#Core	615_3	1	+	524718	maxlen:2,366	has 3 fGI insertions
#CL_INS_53
	prev:135	len:2	gene_len:366	39,1,123,3061	135,1,243,2932
	prev:135	len:1	gene_len:243	135,1,243,2932
	prev:47	len:1	gene_len:237	47,1,237,3040
#Core	617_3	1	-	524719	maxlen:1,243	has 3 fGI insertions
#CL_INS_53
	prev:135	len:1	gene_len:243	135,1,243,2932
	prev:47	len:1	gene_len:237	47,1,237,3040
	prev:39	len:1	gene_len:123	39,1,123,3061
#Core	635_5	1	-	544527	maxlen:8,9504	has 3 fGI insertions
#CL_INS_54
	prev:28	len:1	gene_len:123	28,1,123,3107
	prev:27	len:8	gene_len:9504	12,7,9231,260	27,1,273,3114
	prev:27	len:1	gene_len:273	27,1,273,3114
#Core	636_5	1	+	544528	maxlen:1,123	has 1 fGI insertions
#CL_INS_54
	prev:28	len:1	gene_len:123	28,1,123,3107
#Core	643_5	1	-	552225	maxlen:3,3006	has 1 fGI insertions
#CL_INS_55
	prev:10	len:3	gene_len:3006	10,3,3006,846
#Core	647_3	1	+	556728	maxlen:1,351	has 1 fGI insertions
#CL_INS_56
	prev:36	len:1	gene_len:351	36,1,351,3070
#Core	667_3	1	+	574197	maxlen:3,1065	has 1 fGI insertions
#CL_INS_57
	prev:5	len:3	gene_len:1065	5,3,1065,894
#Core	679_5	1	-	587586	maxlen:5,5283	has 1 fGI insertions
#CL_INS_58
	prev:3	len:5	gene_len:5283	3,5,5283,452
#Core	684_3	1	-	592393	maxlen:5,5283	has 1 fGI insertions
#CL_INS_59
	prev:3	len:5	gene_len:5283	3,5,5283,452
#Core	684_5	1	-	592998	maxlen:1,117	has 1 fGI insertions
#CL_INS_60
	prev:27	len:1	gene_len:117	27,1,117,3113
#Core	685_5	1	+	592999	maxlen:1,117	has 1 fGI insertions
#CL_INS_60
	prev:27	len:1	gene_len:117	27,1,117,3113
#Core	688_3	1	+	596382	maxlen:4,4002	has 1 fGI insertions
#CL_INS_61
	prev:25	len:4	gene_len:4002	25,4,4002,566
#Core	689_3	1	+	597039	maxlen:6,5643	has 6 fGI insertions
#CL_INS_62
	prev:130	len:1	gene_len:2685	130,1,2685,2935
	prev:46	len:4	gene_len:1773	46,4,1773,551
	prev:25	len:4	gene_len:4002	25,4,4002,566
	prev:11	len:6	gene_len:5643	11,6,5643,336
	prev:8	len:3	gene_len:2298	8,3,2298,858
	prev:5	len:3	gene_len:3795	5,3,3795,886
#Core	691_3	1	-	597040	maxlen:4,4797	has 3 fGI insertions
#CL_INS_62
	prev:130	len:4	gene_len:4797	7,3,2112,864	130,1,2685,2935
	prev:130	len:1	gene_len:2685	130,1,2685,2935
	prev:46	len:4	gene_len:1773	46,4,1773,551
#Core	691_5	1	-	597900	maxlen:8,2646	has 1 fGI insertions
#CL_INS_63
	prev:7	len:8	gene_len:2646	7,7,2202,266	5,1,444,1478
#Core	692_3	1	+	598791	maxlen:6,3822	has 3 fGI insertions
#CL_INS_64
	prev:57	len:6	gene_len:3822	57,2,924,1323	18,3,2160,818	26,1,738,3119
	prev:26	len:4	gene_len:2898	18,3,2160,818	26,1,738,3119
	prev:26	len:1	gene_len:738	26,1,738,3119
#Core	693_3	1	-	598792	maxlen:8,6567	has 7 fGI insertions
#CL_INS_64
	prev:57	len:8	gene_len:6567	11,6,5643,336	57,2,924,1323
	prev:57	len:8	gene_len:4467	4,4,2160,620	18,2,1383,818	57,2,924,1323
	prev:57	len:6	gene_len:5448	4,4,4524,619	57,2,924,1323
	prev:57	len:5	gene_len:4719	5,3,3795,886	57,2,924,1323
	prev:57	len:5	gene_len:3222	8,3,2298,858	57,2,924,1323
	prev:57	len:5	gene_len:3084	18,3,2160,818	57,2,924,1323
	prev:57	len:2	gene_len:924	57,2,924,1323
#Core	693_5	1	-	601713	maxlen:18,20352	has 7 fGI insertions
#CL_INS_65
	prev:132	len:18	gene_len:19398	10,3,1692,848	132,15,17706,64
	prev:132	len:17	gene_len:20352	132,17,20352,64
	prev:132	len:17	gene_len:18783	7,6,8040,346	132,11,10743,64
	prev:132	len:9	gene_len:7887	26,1,453,3116	40,1,444,1338	132,7,6990,64
	prev:132	len:9	gene_len:7794	40,2,804,1338	132,7,6990,64
	prev:126	len:7	gene_len:9630	8,4,6333,596	126,3,3297,64
	prev:3	len:14	gene_len:16701	3,14,16701,91
#Core	711_3	1	-	601714	maxlen:27,31464	has 9 fGI insertions
#CL_INS_65
	prev:132	len:23	gene_len:25803	7,8,6414,218	132,15,19389,64
	prev:132	len:17	gene_len:20352	132,17,20352,64
	prev:131	len:27	gene_len:31464	3,4,7083,643	6,5,3069,269	12,11,11481,108	131,7,9831,64
	prev:131	len:25	gene_len:25425	6,7,4113,269	12,11,11481,108	131,7,9831,64
	prev:131	len:19	gene_len:21567	12,12,11736,108	131,7,9831,64
	prev:26	len:1	gene_len:738	26,1,738,3119
	prev:9	len:10	gene_len:9426	9,10,9426,147
	prev:7	len:6	gene_len:8040	7,6,8040,346
	prev:4	len:3	gene_len:4557	4,3,4557,898
#Core	732_3	1	+	625791	maxlen:1,345	has 1 fGI insertions
#CL_INS_66
	prev:56	len:1	gene_len:345	56,1,345,3013
#Core	733_3	1	-	625792	maxlen:1,345	has 1 fGI insertions
#CL_INS_66
	prev:56	len:1	gene_len:345	56,1,345,3013
#Core	748_3	1	+	639867	maxlen:1,189	has 1 fGI insertions
#CL_INS_67
	prev:26	len:1	gene_len:189	26,1,189,3118
#Core	749_5	1	+	639868	maxlen:1,189	has 1 fGI insertions
#CL_INS_67
	prev:26	len:1	gene_len:189	26,1,189,3118
#Core	776_3	1	+	671208	maxlen:3,1635	has 1 fGI insertions
#CL_INS_68
	prev:7	len:3	gene_len:1635	7,3,1635,865
#Core	813_5	1	+	699409	maxlen:1,378	has 1 fGI insertions
#CL_INS_69
	prev:48	len:1	gene_len:378	48,1,378,3037
#Core	826_3	1	+	713913	maxlen:3,4872	has 3 fGI insertions
#CL_INS_70
	prev:144	len:1	gene_len:1188	144,1,1188,2926
	prev:53	len:1	gene_len:345	53,1,345,3019
	prev:3	len:3	gene_len:4872	3,3,4872,926
#Core	828_5	1	+	713914	maxlen:1,1188	has 2 fGI insertions
#CL_INS_70
	prev:144	len:1	gene_len:1188	144,1,1188,2926
	prev:86	len:1	gene_len:1188	86,1,1188,2976
#Core	833_5	1	-	718605	maxlen:1,111	has 1 fGI insertions
#CL_INS_71
	prev:31	len:1	gene_len:111	31,1,111,3092
#Core	835_5	1	+	718606	maxlen:1,111	has 1 fGI insertions
#CL_INS_71
	prev:31	len:1	gene_len:111	31,1,111,3092
#Core	836_3	1	+	722253	maxlen:4,2805	has 3 fGI insertions
#CL_INS_72
	prev:135	len:4	gene_len:2805	5,3,2403,893	135,1,402,2933
	prev:135	len:2	gene_len:537	54,1,135,3014	135,1,402,2933
	prev:135	len:1	gene_len:402	135,1,402,2933
#Core	839_3	1	-	722254	maxlen:3,2364	has 4 fGI insertions
#CL_INS_72
	prev:135	len:1	gene_len:402	135,1,402,2933
	prev:54	len:1	gene_len:135	54,1,135,3014
	prev:5	len:3	gene_len:2364	5,3,2364,896
	prev:5	len:3	gene_len:2364	5,3,2364,896
#Core	851_5	1	+	732547	maxlen:7,2829	has 1 fGI insertions
#CL_INS_73
	prev:3	len:7	gene_len:2829	3,7,2829,276
#Core	871_3	1	+	753246	maxlen:97,79689	has 27 fGI insertions
#CL_INS_74
	prev:151	len:97	gene_len:79689	151,97,79689,9
	prev:114	len:28	gene_len:13341	59,3,1710,788	114,25,11631,9
	prev:114	len:25	gene_len:11676	3,5,1407,454	42,1,762,552	114,19,9507,9
	prev:114	len:23	gene_len:11031	42,4,1524,552	114,19,9507,9
	prev:114	len:21	gene_len:10815	27,1,621,3111	114,20,10194,9
	prev:108	len:12	gene_len:7167	53,2,1440,1324	83,3,1659,779	108,7,4068,9
	prev:108	len:10	gene_len:5727	83,3,1659,779	108,7,4068,9
	prev:95	len:33	gene_len:21594	7,4,2028,603	26,2,942,565	22,17,12273,57	95,10,6351,56
	prev:95	len:31	gene_len:20646	26,4,2022,565	22,17,12273,57	95,10,6351,56
	prev:95	len:29	gene_len:19716	22,19,13365,57	95,10,6351,56
	prev:95	len:22	gene_len:13986	3,9,5409,178	7,3,2226,57	95,10,6351,56
	prev:95	len:21	gene_len:22923	10,10,15132,146	95,11,7791,56
	prev:95	len:20	gene_len:11955	5,7,1917,270	95,13,10038,56
	prev:95	len:19	gene_len:16563	12,3,2772,833	12,1,759,3335	95,15,13032,56
	prev:95	len:19	gene_len:16134	95,19,16134,56
	prev:95	len:7	gene_len:7731	10,4,5472,591	95,3,2259,56
	prev:82	len:10	gene_len:6657	21,5,3009,417	82,5,3648,9
	prev:31	len:10	gene_len:19089	3,5,8316,453	31,5,10773,413
	prev:31	len:10	gene_len:16128	10,7,9204,263	31,3,6924,413
	prev:31	len:5	gene_len:10773	31,5,10773,413
	prev:12	len:7	gene_len:7890	4,4,5937,627	12,3,1953,334
	prev:12	len:6	gene_len:8409	12,6,8409,334
	prev:11	len:6	gene_len:3348	4,4,2310,630	11,2,1038,334
	prev:6	len:3	gene_len:2940	6,3,2940,875
	prev:5	len:6	gene_len:5718	5,6,5718,349
	prev:4	len:3	gene_len:9933	4,3,9933,907
	prev:3	len:3	gene_len:3225	3,3,3225,915
#Core	878_3	1	-	753247	maxlen:103,86850	has 62 fGI insertions
#CL_INS_74
	prev:151	len:103	gene_len:84120	3,5,4050,461	6,1,381,3677	151,97,79689,9
	prev:151	len:99	gene_len:86850	62,87,78708,11	58,1,498,3008	151,11,7644,9
	prev:151	len:97	gene_len:79689	151,97,79689,9
	prev:151	len:94	gene_len:85368	3,6,7044,355	17,6,2187,126	62,70,67995,11	58,1,498,3008	151,11,7644,9
	prev:151	len:94	gene_len:76785	69,3,957,784	151,91,75828,9
	prev:151	len:93	gene_len:85983	31,11,9846,126	62,70,67995,11	58,1,498,3008	151,11,7644,9
	prev:151	len:92	gene_len:76785	31,4,2205,560	45,3,1362,252	151,85,73218,9
	prev:151	len:92	gene_len:76134	33,2,513,1351	151,90,75621,9
	prev:151	len:92	gene_len:76068	45,7,2850,252	151,85,73218,9
	prev:151	len:76	gene_len:69513	27,1,621,3111	151,75,68892,9
	prev:151	len:75	gene_len:68109	3,5,1407,454	19,1,636,3190	151,69,66066,9
	prev:151	len:73	gene_len:68160	59,3,1710,788	151,70,66450,9
	prev:151	len:70	gene_len:65202	28,6,3399,325	151,64,61803,9
	prev:151	len:65	gene_len:59274	13,10,5820,145	47,1,939,410	151,54,52515,9
	prev:151	len:61	gene_len:59595	28,1,261,3104	151,60,59334,9
	prev:151	len:60	gene_len:57273	4,3,2217,900	151,57,55056,9
	prev:151	len:59	gene_len:56349	47,5,3834,410	151,54,52515,9
	prev:151	len:56	gene_len:53868	36,1,414,3066	151,55,53454,9
	prev:151	len:33	gene_len:38415	4,6,3711,353	25,22,31323,41	12,1,759,3335	66,3,2340,56	151,1,282,9
	prev:151	len:33	gene_len:37509	11,6,2805,337	25,22,31323,41	12,1,759,3335	66,3,2340,56	151,1,282,9
	prev:151	len:30	gene_len:21552	22,19,13365,57	49,2,1131,549	83,3,2427,545	151,6,4629,9
	prev:151	len:30	gene_len:20340	5,7,1917,270	22,12,10236,57	49,2,1131,549	83,3,2427,545	151,6,4629,9
	prev:151	len:29	gene_len:35172	25,24,31791,41	12,1,759,3335	66,3,2340,56	151,1,282,9
	prev:151	len:28	gene_len:24081	29,20,11922,52	31,5,10773,413	151,3,1386,9
	prev:151	len:25	gene_len:22149	34,2,1050,1350	151,23,21099,9
	prev:151	len:25	gene_len:17988	18,7,5760,257	14,1,303,3278	6,4,2730,610	6,1,1053,3688	58,1,498,3008	151,11,7644,9
	prev:151	len:22	gene_len:17910	25,4,3540,567	95,17,14088,56	151,1,282,9
	prev:151	len:21	gene_len:13902	59,6,4335,320	151,15,9567,9
	prev:151	len:21	gene_len:12699	5,9,4557,176	58,1,498,3008	151,11,7644,9
	prev:151	len:20	gene_len:24879	5,8,13740,222	3,1,312,918	6,8,9441,221	151,3,1386,9
	prev:151	len:20	gene_len:19065	5,6,2895,350	29,6,4011,52	31,5,10773,413	151,3,1386,9
	prev:151	len:20	gene_len:16416	95,19,16134,56	151,1,282,9
	prev:151	len:19	gene_len:19221	4,5,3051,448	29,6,4011,52	31,5,10773,413	151,3,1386,9
	prev:151	len:19	gene_len:15114	5,6,5718,349	49,4,2340,549	83,3,2427,545	151,6,4629,9
	prev:151	len:19	gene_len:14748	4,6,5469,352	22,2,1092,57	49,2,1131,549	83,3,2427,545	151,6,4629,9
	prev:151	len:18	gene_len:20820	3,7,7671,275	19,3,990,52	31,5,10773,413	151,3,1386,9
	prev:151	len:17	gene_len:11925	6,4,2730,610	6,1,1053,3688	58,1,498,3008	151,11,7644,9
	prev:151	len:16	gene_len:18156	14,6,5235,331	19,2,762,52	31,5,10773,413	151,3,1386,9
	prev:151	len:14	gene_len:11556	3,3,729,918	6,8,9441,221	151,3,1386,9
	prev:151	len:13	gene_len:13962	3,4,7083,643	151,9,6879,9
	prev:151	len:13	gene_len:9396	49,4,2340,549	83,3,2427,545	151,6,4629,9
	prev:151	len:13	gene_len:8706	3,4,1650,639	83,3,2427,545	151,6,4629,9
	prev:151	len:12	gene_len:19728	4,3,9933,907	12,6,8409,334	151,3,1386,9
	prev:151	len:12	gene_len:8142	58,1,498,3008	151,11,7644,9
	prev:151	len:11	gene_len:15414	10,10,15132,146	151,1,282,9
	prev:151	len:11	gene_len:10827	6,8,9441,221	151,3,1386,9
	prev:151	len:11	gene_len:7491	41,4,2229,554	71,1,633,545	151,6,4629,9
	prev:151	len:10	gene_len:7752	83,4,3123,545	151,6,4629,9
	prev:151	len:9	gene_len:9795	12,6,8409,334	151,3,1386,9
	prev:151	len:9	gene_len:7803	5,3,3174,880	151,6,4629,9
	prev:151	len:9	gene_len:3954	3,4,1650,639	26,4,2022,565	151,1,282,9
	prev:151	len:9	gene_len:3084	9,4,780,592	26,4,2022,565	151,1,282,9
	prev:151	len:8	gene_len:12159	31,5,10773,413	151,3,1386,9
	prev:151	len:8	gene_len:4992	29,3,1026,807	151,5,3966,9
	prev:151	len:6	gene_len:4326	6,3,2940,875	151,3,1386,9
	prev:151	len:6	gene_len:2736	7,4,2028,603	13,1,426,565	151,1,282,9
	prev:151	len:5	gene_len:2304	26,4,2022,565	151,1,282,9
	prev:151	len:4	gene_len:1764	48,1,378,3037	151,3,1386,9
	prev:11	len:3	gene_len:6078	11,3,6078,841
	prev:9	len:11	gene_len:13578	3,9,11919,177	4,1,837,627	9,1,822,3434
	prev:9	len:5	gene_len:6759	4,4,5937,627	9,1,822,3434
	prev:4	len:4	gene_len:2310	4,4,2310,630
#Core	881_3	1	+	757803	maxlen:8,8865	has 1 fGI insertions
#CL_INS_75
	prev:120	len:8	gene_len:8865	120,8,8865,205
#Core	890_3	1	-	757804	maxlen:8,8865	has 1 fGI insertions
#CL_INS_75
	prev:120	len:8	gene_len:8865	120,8,8865,205
#Core	890_5	1	-	758076	maxlen:6,6411	has 2 fGI insertions
#CL_INS_76
	prev:10	len:6	gene_len:6411	4,5,3777,446	10,1,2634,588
	prev:10	len:4	gene_len:5559	10,4,5559,588
#Core	891_5	1	+	758077	maxlen:5,5559	has 2 fGI insertions
#CL_INS_76
	prev:10	len:4	gene_len:5559	10,4,5559,588
	prev:4	len:5	gene_len:3777	4,5,3777,446
#Core	892_3	1	+	760692	maxlen:1,120	has 1 fGI insertions
#CL_INS_77
	prev:78	len:1	gene_len:120	78,1,120,2984
#Core	893_3	1	-	760693	maxlen:1,120	has 1 fGI insertions
#CL_INS_77
	prev:78	len:1	gene_len:120	78,1,120,2984
#Core	912_5	1	-	781224	maxlen:6,3711	has 1 fGI insertions
#CL_INS_78
	prev:4	len:6	gene_len:3711	4,6,3711,353
#Core	942_3	1	+	807528	maxlen:3,2301	has 1 fGI insertions
#CL_INS_79
	prev:5	len:3	gene_len:2301	5,3,2301,892
#Core	943_3	1	-	807529	maxlen:3,2301	has 1 fGI insertions
#CL_INS_79
	prev:5	len:3	gene_len:2301	5,3,2301,892
#Core	946_3	1	+	814194	maxlen:1,114	has 1 fGI insertions
#CL_INS_80
	prev:43	len:1	gene_len:114	43,1,114,3050
#Core	947_3	1	-	814195	maxlen:1,114	has 1 fGI insertions
#CL_INS_80
	prev:43	len:1	gene_len:114	43,1,114,3050
#Core	949_5	1	-	816816	maxlen:1,153	has 1 fGI insertions
#CL_INS_81
	prev:47	len:1	gene_len:153	47,1,153,3039
#Core	950_3	1	-	816817	maxlen:1,540	has 2 fGI insertions
#CL_INS_81
	prev:51	len:1	gene_len:540	51,1,540,3025
	prev:47	len:1	gene_len:153	47,1,153,3039
#Core	950_5	1	-	818490	maxlen:1,126	has 1 fGI insertions
#CL_INS_82
	prev:25	len:1	gene_len:126	25,1,126,3123
#Core	951_3	1	-	818491	maxlen:1,126	has 1 fGI insertions
#CL_INS_82
	prev:25	len:1	gene_len:126	25,1,126,3123
#Core	977_5	1	-	844641	maxlen:1,195	has 1 fGI insertions
#CL_INS_83
	prev:91	len:1	gene_len:195	91,1,195,2974
#Core	979_3	1	-	844642	maxlen:1,195	has 1 fGI insertions
#CL_INS_83
	prev:91	len:1	gene_len:195	91,1,195,2974
#Core	981_5	1	+	846952	maxlen:1,306	has 1 fGI insertions
#CL_INS_84
	prev:26	len:1	gene_len:306	26,1,306,3121
#Core	987_3	1	+	850815	maxlen:1,456	has 1 fGI insertions
#CL_INS_85
	prev:28	len:1	gene_len:456	28,1,456,3105
#Core	988_5	1	+	850816	maxlen:1,456	has 1 fGI insertions
#CL_INS_85
	prev:28	len:1	gene_len:456	28,1,456,3105
#Core	1005_5	1	-	867552	maxlen:1,6795	has 1 fGI insertions
#CL_INS_86
	prev:178	len:1	gene_len:6795	178,1,6795,2897
#Core	1007_5	1	+	867553	maxlen:1,6795	has 3 fGI insertions
#CL_INS_86
	prev:178	len:1	gene_len:6795	178,1,6795,2897
	prev:36	len:1	gene_len:1683	36,1,1683,3069
	prev:26	len:1	gene_len:2526	26,1,2526,3122
#Core	1010_3	1	+	869676	maxlen:19,10233	has 6 fGI insertions
#CL_INS_87
	prev:175	len:19	gene_len:10233	24,5,3510,416	62,8,3144,207	175,6,3579,104
	prev:175	len:19	gene_len:8499	5,3,690,890	68,2,1086,1318	62,8,3144,207	175,6,3579,104
	prev:175	len:16	gene_len:7809	68,2,1086,1318	62,8,3144,207	175,6,3579,104
	prev:175	len:14	gene_len:6723	62,8,3144,207	175,6,3579,104
	prev:175	len:13	gene_len:6120	12,4,1491,584	175,9,4629,104
	prev:175	len:12	gene_len:6336	175,12,6336,104
#Core	1023_3	1	-	869677	maxlen:12,7584	has 9 fGI insertions
#CL_INS_87
	prev:175	len:12	gene_len:6336	175,12,6336,104
	prev:165	len:10	gene_len:5535	83,3,1659,779	165,7,3876,104
	prev:63	len:12	gene_len:7584	63,12,7584,106
	prev:63	len:11	gene_len:7545	8,3,1632,863	63,8,5913,106
	prev:63	len:10	gene_len:6330	49,2,417,1328	63,8,5913,106
	prev:50	len:9	gene_len:5946	49,2,639,1327	50,7,5307,106
	prev:49	len:9	gene_len:5850	16,4,2040,576	37,2,1131,800	49,3,2679,106
	prev:49	len:7	gene_len:4833	13,3,1395,830	49,4,3438,106
	prev:49	len:6	gene_len:3990	37,3,1311,800	49,3,2679,106
#Core	1023_5	1	-	869889	maxlen:32,16710	has 15 fGI insertions
#CL_INS_88
	prev:179	len:10	gene_len:4548	179,10,4548,139
	prev:160	len:32	gene_len:16710	160,32,16710,29
	prev:134	len:14	gene_len:5799	30,4,1422,563	134,10,4377,29
	prev:134	len:8	gene_len:3804	29,3,2013,808	134,5,1791,29
	prev:91	len:13	gene_len:6954	18,4,1092,574	15,4,2799,421	30,1,1551,3096	54,2,585,316	91,2,927,29
	prev:91	len:10	gene_len:6288	15,5,3225,421	30,1,1551,3096	54,2,585,316	91,2,927,29
	prev:91	len:8	gene_len:4671	86,6,3744,316	91,2,927,29
	prev:91	len:8	gene_len:4518	27,2,1014,1358	86,4,2577,316	91,2,927,29
	prev:91	len:5	gene_len:3063	30,1,1551,3096	54,2,585,316	91,2,927,29
	prev:74	len:2	gene_len:978	74,2,978,1312
	prev:65	len:17	gene_len:7842	44,6,2712,322	39,3,1194,412	65,8,3936,141
	prev:65	len:13	gene_len:5643	39,5,1707,412	65,8,3936,141
	prev:65	len:12	gene_len:5232	4,4,1296,629	65,8,3936,141
	prev:65	len:10	gene_len:4416	65,10,4416,141
	prev:3	len:4	gene_len:2337	3,4,2337,635
#Core	1034_5	1	+	869890	maxlen:13,5601	has 2 fGI insertions
#CL_INS_88
	prev:179	len:13	gene_len:5601	9,3,1053,854	179,10,4548,139
	prev:179	len:10	gene_len:4548	179,10,4548,139
#Core	1036_3	1	+	870831	maxlen:9,3018	has 3 fGI insertions
#CL_INS_89
	prev:175	len:9	gene_len:3018	3,5,1776,455	98,1,234,2964	175,3,1008,769
	prev:175	len:4	gene_len:1242	98,1,234,2964	175,3,1008,769
	prev:175	len:3	gene_len:1008	175,3,1008,769
#Core	1041_5	1	+	870832	maxlen:6,6744	has 7 fGI insertions
#CL_INS_89
	prev:175	len:6	gene_len:2118	29,1,195,3099	35,1,222,3073	110,3,1359,777	175,1,342,769
	prev:175	len:5	gene_len:1923	35,1,222,3073	110,3,1359,777	175,1,342,769
	prev:175	len:4	gene_len:1707	30,1,399,3098	73,2,966,777	175,1,342,769
	prev:175	len:4	gene_len:1701	110,3,1359,777	175,1,342,769
	prev:175	len:3	gene_len:1008	175,3,1008,769
	prev:98	len:6	gene_len:6744	18,5,6510,418	98,1,234,2964
	prev:98	len:1	gene_len:234	98,1,234,2964
#Core	1043_5	1	+	871717	maxlen:5,2364	has 1 fGI insertions
#CL_INS_90
	prev:65	len:5	gene_len:2364	65,5,2364,404
#Core	1043_3	1	+	872355	maxlen:17,10734	has 1 fGI insertions
#CL_INS_91
	prev:3	len:17	gene_len:10734	3,17,10734,67
#Core	1046_3	1	+	875175	maxlen:17,11475	has 3 fGI insertions
#CL_INS_92
	prev:184	len:5	gene_len:2583	184,5,2583,398
	prev:180	len:17	gene_len:11475	20,15,10143,77	180,2,1332,398
	prev:57	len:1	gene_len:1104	57,1,1104,3011
#Core	1052_5	1	+	875176	maxlen:5,2583	has 1 fGI insertions
#CL_INS_92
	prev:184	len:5	gene_len:2583	184,5,2583,398
#Core	1054_3	1	+	876834	maxlen:5,1626	has 2 fGI insertions
#CL_INS_93
	prev:147	len:5	gene_len:1626	147,5,1626,400
	prev:63	len:1	gene_len:366	63,1,366,3002
#Core	1060_5	1	+	876835	maxlen:43,23709	has 43 fGI insertions
#CL_INS_93
	prev:160	len:43	gene_len:23709	90,28,13974,36	160,15,9735,29
	prev:160	len:42	gene_len:23352	153,14,7275,86	86,6,3744,316	160,22,12333,29
	prev:160	len:39	gene_len:21147	29,8,4401,210	62,4,1827,207	160,27,14919,29
	prev:160	len:39	gene_len:20802	21,5,3009,417	62,7,2874,207	160,27,14919,29
	prev:160	len:37	gene_len:21228	50,2,1254,1326	143,7,3897,86	86,6,3744,316	160,22,12333,29
	prev:160	len:37	gene_len:18513	3,5,1776,455	42,4,1524,552	62,1,294,207	160,27,14919,29
	prev:160	len:36	gene_len:18252	12,4,1491,584	74,2,978,1312	160,30,15783,29
	prev:160	len:35	gene_len:20328	50,1,1119,3026	143,6,3132,86	86,6,3744,316	160,22,12333,29
	prev:160	len:35	gene_len:20328	62,1,1119,3003	143,6,3132,86	86,6,3744,316	160,22,12333,29
	prev:160	len:35	gene_len:20328	53,2,1440,1324	114,5,2811,86	86,6,3744,316	160,22,12333,29
	prev:160	len:35	gene_len:19749	6,4,3717,607	54,1,249,1312	160,30,15783,29
	prev:160	len:35	gene_len:18063	62,8,3144,207	160,27,14919,29
	prev:160	len:35	gene_len:17829	13,6,2346,332	62,2,564,207	160,27,14919,29
	prev:160	len:34	gene_len:19047	3,8,3048,223	30,1,1551,3096	86,3,2115,316	160,22,12333,29
	prev:160	len:34	gene_len:18159	3,3,1353,927	11,4,2265,261	18,2,825,574	24,2,963,416	160,23,12753,29
	prev:160	len:34	gene_len:18156	11,7,3615,261	18,2,825,574	24,2,963,416	160,23,12753,29
	prev:160	len:33	gene_len:18723	4,3,1506,908	90,15,7482,36	160,15,9735,29
	prev:160	len:32	gene_len:19653	33,2,2703,1353	81,2,873,86	86,6,3744,316	160,22,12333,29
	prev:160	len:32	gene_len:16761	74,2,978,1312	160,30,15783,29
	prev:160	len:32	gene_len:16737	42,4,1524,552	62,1,294,207	160,27,14919,29
	prev:160	len:32	gene_len:16710	160,32,16710,29
	prev:160	len:29	gene_len:14808	18,4,1092,574	24,2,963,416	160,23,12753,29
	prev:160	len:28	gene_len:16263	24,5,3510,416	160,23,12753,29
	prev:160	len:28	gene_len:16077	86,6,3744,316	160,22,12333,29
	prev:160	len:28	gene_len:14751	39,5,1707,412	73,8,3309,36	160,15,9735,29
	prev:160	len:27	gene_len:14898	29,3,2013,808	160,24,12885,29
	prev:160	len:27	gene_len:14706	68,2,1086,1318	90,10,3885,36	160,15,9735,29
	prev:160	len:27	gene_len:14634	27,2,1014,1358	90,10,3885,36	160,15,9735,29
	prev:160	len:26	gene_len:15999	30,1,1551,3096	86,3,2115,316	160,22,12333,29
	prev:160	len:24	gene_len:14733	3,3,2316,916	29,3,1248,414	56,3,1434,36	160,15,9735,29
	prev:160	len:24	gene_len:12795	5,3,690,890	160,21,12105,29
	prev:160	len:23	gene_len:13482	29,5,2313,414	56,3,1434,36	160,15,9735,29
	prev:160	len:21	gene_len:12786	16,5,2586,420	56,1,465,36	160,15,9735,29
	prev:160	len:18	gene_len:11364	41,2,1203,1334	160,16,10161,29
	prev:159	len:19	gene_len:11790	68,2,1263,1319	62,6,4770,250	57,1,1104,3011	159,10,4653,29
	prev:159	len:18	gene_len:10878	62,7,5121,250	57,1,1104,3011	159,10,4653,29
	prev:159	len:11	gene_len:5757	57,1,1104,3011	159,10,4653,29
	prev:155	len:11	gene_len:7320	50,5,4137,408	155,6,3183,29
	prev:153	len:9	gene_len:4020	41,6,2841,323	153,3,1179,29
	prev:153	len:8	gene_len:3999	13,3,2004,831	89,4,1629,544	153,1,366,29
	prev:153	len:5	gene_len:1995	89,4,1629,544	153,1,366,29
	prev:153	len:5	gene_len:1950	63,1,366,3002	89,3,1218,544	153,1,366,29
	prev:147	len:5	gene_len:1626	147,5,1626,400
#Core	1060_3	1	+	877230	maxlen:36,23844	has 31 fGI insertions
#CL_INS_94
	prev:163	len:36	gene_len:23844	3,6,5001,357	48,1,444,3033	92,1,567,2973	8,1,330,3538	18,2,1149,1399	89,13,9186,76	46,1,396,3042	77,2,1980,122	4,1,261,3956	10,1,678,429	163,5,3285,140	125,2,567,1302
	prev:163	len:35	gene_len:21258	3,5,2415,450	48,1,444,3033	92,1,567,2973	8,1,330,3538	18,2,1149,1399	89,13,9186,76	46,1,396,3042	77,2,1980,122	4,1,261,3956	10,1,678,429	163,5,3285,140	125,2,567,1302
	prev:163	len:33	gene_len:21069	5,3,2238,897	120,1,432,1305	92,1,567,2973	8,1,330,3538	18,2,1149,1399	89,13,9186,76	46,1,396,3042	77,2,1980,122	4,1,261,3956	10,1,678,429	163,5,3285,140	125,2,567,1302
	prev:163	len:31	gene_len:20193	35,2,1794,1345	92,1,567,2973	8,1,330,3538	18,2,1149,1399	89,13,9186,76	46,1,396,3042	77,2,1980,122	4,1,261,3956	10,1,678,429	163,5,3285,140	125,2,567,1302
	prev:163	len:31	gene_len:18966	120,2,567,1305	92,1,567,2973	8,1,330,3538	18,2,1149,1399	89,13,9186,76	46,1,396,3042	77,2,1980,122	4,1,261,3956	10,1,678,429	163,5,3285,140	125,2,567,1302
	prev:163	len:30	gene_len:18843	48,1,444,3033	92,1,567,2973	8,1,330,3538	18,2,1149,1399	89,13,9186,76	46,1,396,3042	77,2,1980,122	4,1,261,3956	10,1,678,429	163,5,3285,140	125,2,567,1302
	prev:163	len:29	gene_len:18399	92,1,567,2973	8,1,330,3538	18,2,1149,1399	89,13,9186,76	46,1,396,3042	77,2,1980,122	4,1,261,3956	10,1,678,429	163,5,3285,140	125,2,567,1302
	prev:163	len:27	gene_len:17544	13,10,5820,145	109,8,6933,122	4,1,261,3956	10,1,678,429	163,5,3285,140	125,2,567,1302
	prev:163	len:27	gene_len:17502	89,15,10335,76	46,1,396,3042	77,2,1980,122	4,1,261,3956	10,1,678,429	163,5,3285,140	125,2,567,1302
	prev:163	len:27	gene_len:17046	65,5,2607,403	89,10,7272,76	46,1,396,3042	77,2,1980,122	4,1,261,3956	10,1,678,429	163,5,3285,140	125,2,567,1302
	prev:163	len:25	gene_len:14508	4,5,1746,447	13,3,1038,145	109,8,6933,122	4,1,261,3956	10,1,678,429	163,5,3285,140	125,2,567,1302
	prev:163	len:24	gene_len:16290	44,1,1173,3049	89,11,7950,76	46,1,396,3042	77,2,1980,122	4,1,261,3956	10,1,678,429	163,5,3285,140	125,2,567,1302
	prev:163	len:24	gene_len:15603	5,3,4080,888	2,2,2862,1732	5,2,369,1536	16,3,1065,577	32,4,1932,559	79,2,1122,206	163,6,3606,140	125,2,567,1302
	prev:163	len:20	gene_len:13650	109,11,8859,122	4,1,261,3956	10,1,678,429	163,5,3285,140	125,2,567,1302
	prev:163	len:20	gene_len:12978	76,4,1641,546	109,7,6546,122	4,1,261,3956	10,1,678,429	163,5,3285,140	125,2,567,1302
	prev:163	len:18	gene_len:8691	16,4,1464,577	32,4,1932,559	79,2,1122,206	163,6,3606,140	125,2,567,1302
	prev:163	len:16	gene_len:12126	105,8,7953,206	163,6,3606,140	125,2,567,1302
	prev:163	len:15	gene_len:7974	25,1,192,3127	109,5,2991,122	4,1,261,3956	10,1,678,429	163,5,3285,140	125,2,567,1302
	prev:163	len:14	gene_len:7227	32,4,1932,559	79,2,1122,206	163,6,3606,140	125,2,567,1302
	prev:163	len:12	gene_len:7167	46,1,396,3042	77,2,1980,122	4,1,261,3956	10,1,678,429	163,5,3285,140	125,2,567,1302
	prev:163	len:12	gene_len:6345	163,10,5778,140	125,2,567,1302
	prev:163	len:12	gene_len:6099	10,5,2247,429	163,5,3285,140	125,2,567,1302
	prev:163	len:12	gene_len:5358	22,8,2601,211	163,2,2190,140	125,2,567,1302
	prev:163	len:11	gene_len:6834	6,4,1929,608	75,2,1635,402	163,3,2703,140	125,2,567,1302
	prev:163	len:10	gene_len:6552	75,5,3282,402	163,3,2703,140	125,2,567,1302
	prev:163	len:9	gene_len:5004	29,3,1026,807	72,1,708,402	163,3,2703,140	125,2,567,1302
	prev:163	len:8	gene_len:4311	4,3,1041,899	163,3,2703,140	125,2,567,1302
	prev:163	len:7	gene_len:4737	12,3,1980,836	163,2,2190,140	125,2,567,1302
	prev:136	len:3	gene_len:1086	136,3,1086,773
	prev:125	len:6	gene_len:4080	5,3,2238,897	109,1,1275,140	125,2,567,1302
	prev:125	len:2	gene_len:567	125,2,567,1302
#Core	1063_5	1	+	877231	maxlen:3,1086	has 3 fGI insertions
#CL_INS_94
	prev:136	len:3	gene_len:1086	136,3,1086,773
	prev:125	len:3	gene_len:1008	63,1,441,3001	125,2,567,1302
	prev:125	len:2	gene_len:567	125,2,567,1302
#Core	1063_3	1	+	878406	maxlen:11,9900	has 5 fGI insertions
#CL_INS_95
	prev:179	len:11	gene_len:9900	89,4,2472,543	179,7,7428,165
	prev:179	len:11	gene_len:8784	47,5,5664,411	179,6,3120,165
	prev:179	len:9	gene_len:8409	179,9,8409,165
	prev:179	len:5	gene_len:2355	25,1,174,3126	52,1,456,3020	179,3,1725,165
	prev:179	len:4	gene_len:2181	52,1,456,3020	179,3,1725,165
#Core	1075_5	1	+	878407	maxlen:18,15966	has 14 fGI insertions
#CL_INS_95
	prev:179	len:10	gene_len:9684	33,2,2190,1352	179,8,7494,165
	prev:179	len:9	gene_len:8409	179,9,8409,165
	prev:163	len:15	gene_len:11811	75,2,747,1311	163,10,5778,140	70,1,4305,1315	161,2,981,165
	prev:163	len:13	gene_len:11064	163,10,5778,140	70,1,4305,1315	161,2,981,165
	prev:161	len:9	gene_len:8235	52,1,456,3020	63,5,2493,140	70,1,4305,1315	161,2,981,165
	prev:161	len:9	gene_len:7953	25,1,174,3126	63,5,2493,140	70,1,4305,1315	161,2,981,165
	prev:161	len:4	gene_len:5700	70,2,4719,1315	161,2,981,165
	prev:105	len:18	gene_len:15966	20,11,7743,129	29,1,513,559	105,2,5238,206	89,4,2472,543
	prev:105	len:15	gene_len:12405	12,3,1980,836	105,8,7953,206	89,4,2472,543
	prev:105	len:13	gene_len:9966	22,8,2601,211	105,1,4893,206	89,4,2472,543
	prev:105	len:12	gene_len:10425	105,8,7953,206	89,4,2472,543
	prev:105	len:11	gene_len:10863	29,2,1443,1357	32,3,1710,559	105,2,5238,206	89,4,2472,543
	prev:105	len:10	gene_len:9642	32,4,1932,559	105,2,5238,206	89,4,2472,543
	prev:89	len:4	gene_len:2472	89,4,2472,543
#Core	1078_5	1	+	882694	maxlen:1,1170	has 1 fGI insertions
#CL_INS_96
	prev:40	len:1	gene_len:1170	40,1,1170,3059
#Core	1078_3	1	+	883080	maxlen:57,37935	has 16 fGI insertions
#CL_INS_97
	prev:186	len:5	gene_len:6360	186,5,6360,397
	prev:173	len:57	gene_len:37935	41,4,2229,554	87,49,30717,14	173,4,4989,397
	prev:173	len:54	gene_len:35898	87,50,30909,14	173,4,4989,397
	prev:173	len:53	gene_len:36219	32,3,810,804	42,3,3264,553	86,43,27156,14	173,4,4989,397
	prev:173	len:51	gene_len:36186	42,4,4041,553	86,43,27156,14	173,4,4989,397
	prev:173	len:42	gene_len:24744	7,4,1836,598	85,34,17919,14	173,4,4989,397
	prev:173	len:41	gene_len:24297	8,4,1743,597	85,33,17565,14	173,4,4989,397
	prev:173	len:38	gene_len:23163	7,8,6003,217	78,26,12171,14	173,4,4989,397
	prev:173	len:33	gene_len:20973	17,4,4293,575	78,25,11691,14	173,4,4989,397
	prev:173	len:32	gene_len:17580	30,3,654,805	41,2,759,1332	78,23,11178,14	173,4,4989,397
	prev:173	len:29	gene_len:16926	41,2,759,1332	78,23,11178,14	173,4,4989,397
	prev:173	len:23	gene_len:15594	27,6,2487,326	52,13,8118,14	173,4,4989,397
	prev:173	len:22	gene_len:15762	3,3,2316,916	5,1,111,3798	52,14,8346,14	173,4,4989,397
	prev:173	len:7	gene_len:2388	29,6,1845,324	173,1,543,397
	prev:173	len:4	gene_len:1758	50,3,1215,793	173,1,543,397
	prev:173	len:3	gene_len:3669	50,1,810,3029	173,2,2859,397
#Core	1084_3	1	-	883081	maxlen:5,6360	has 1 fGI insertions
#CL_INS_97
	prev:186	len:5	gene_len:6360	186,5,6360,397
#Core	1092_3	1	+	889704	maxlen:1,132	has 1 fGI insertions
#CL_INS_98
	prev:98	len:1	gene_len:132	98,1,132,2965
#Core	1094_3	1	-	889705	maxlen:1,132	has 1 fGI insertions
#CL_INS_98
	prev:98	len:1	gene_len:132	98,1,132,2965
#Core	1109_3	1	+	908073	maxlen:6,6582	has 1 fGI insertions
#CL_INS_99
	prev:51	len:6	gene_len:6582	51,6,6582,321
#Core	1110_3	1	-	908074	maxlen:6,6582	has 1 fGI insertions
#CL_INS_99
	prev:51	len:6	gene_len:6582	51,6,6582,321
#Core	1113_5	1	+	911878	maxlen:23,10974	has 12 fGI insertions
#CL_INS_100
	prev:120	len:23	gene_len:10974	3,7,2871,274	7,4,1239,599	7,6,4053,344	80,4,2244,401	120,2,567,1305
	prev:120	len:16	gene_len:8103	7,4,1239,599	7,6,4053,344	80,4,2244,401	120,2,567,1305
	prev:120	len:12	gene_len:6864	7,6,4053,344	80,4,2244,401	120,2,567,1305
	prev:120	len:11	gene_len:6588	4,4,3447,621	80,5,2574,401	120,2,567,1305
	prev:120	len:8	gene_len:5988	4,4,4524,619	34,1,330,401	120,1,567,775	120,2,567,1305
	prev:120	len:8	gene_len:4299	22,4,2346,568	80,2,1386,401	120,2,567,1305
	prev:120	len:8	gene_len:3708	80,5,2574,401	120,1,567,775	120,2,567,1305
	prev:120	len:7	gene_len:4467	26,2,2169,1361	120,3,1731,775	120,2,567,1305
	prev:120	len:7	gene_len:3141	80,5,2574,401	120,2,567,1305
	prev:120	len:5	gene_len:2298	120,3,1731,775	120,2,567,1305
	prev:120	len:3	gene_len:1134	92,1,567,2973	120,2,567,1305
	prev:120	len:2	gene_len:567	120,2,567,1305
#Core	1115_3	1	+	916506	maxlen:27,21813	has 11 fGI insertions
#CL_INS_101
	prev:157	len:2	gene_len:2175	157,2,2175,1296
	prev:29	len:27	gene_len:21813	6,8,9441,221	29,18,11160,52	20,1,1212,130
	prev:29	len:26	gene_len:19644	18,5,6510,418	29,20,11922,52	20,1,1212,130
	prev:29	len:21	gene_len:16701	4,3,4557,898	29,17,10932,52	20,1,1212,130
	prev:29	len:21	gene_len:13134	29,20,11922,52	20,1,1212,130
	prev:25	len:1	gene_len:702	25,1,702,3124
	prev:20	len:11	gene_len:8901	20,11,8901,130
	prev:20	len:11	gene_len:6528	4,3,894,905	12,7,4422,52	20,1,1212,130
	prev:20	len:6	gene_len:5472	6,4,3996,611	20,2,1476,130
	prev:6	len:6	gene_len:5568	6,6,5568,348
	prev:3	len:7	gene_len:7671	3,7,7671,275
#Core	1118_5	1	+	916507	maxlen:26,33666	has 5 fGI insertions
#CL_INS_101
	prev:157	len:2	gene_len:2175	157,2,2175,1296
	prev:10	len:26	gene_len:33666	3,12,11037,113	3,1,618,4237	10,10,20163,131	10,3,1848,263
	prev:10	len:14	gene_len:23946	10,11,22098,131	10,3,1848,263
	prev:10	len:7	gene_len:9204	10,7,9204,263
	prev:6	len:6	gene_len:5568	6,6,5568,348
#Core	1118_3	1	+	917379	maxlen:5,3513	has 2 fGI insertions
#CL_INS_102
	prev:152	len:1	gene_len:264	152,1,264,2920
	prev:10	len:5	gene_len:3513	10,5,3513,432
#Core	1120_3	1	-	917380	maxlen:1,264	has 1 fGI insertions
#CL_INS_102
	prev:152	len:1	gene_len:264	152,1,264,2920
#Core	1121_5	1	+	917518	maxlen:5,3513	has 1 fGI insertions
#CL_INS_103
	prev:10	len:5	gene_len:3513	10,5,3513,432
#Core	1121_3	1	+	918087	maxlen:32,35925	has 2 fGI insertions
#CL_INS_104
	prev:14	len:32	gene_len:35925	14,26,27504,38	12,6,8421,260
	prev:12	len:7	gene_len:9231	12,7,9231,260
#Core	1122_3	1	+	921279	maxlen:12,12372	has 5 fGI insertions
#CL_INS_105
	prev:180	len:12	gene_len:12372	8,8,3516,215	71,3,4161,783	180,1,4695,248
	prev:180	len:10	gene_len:9621	29,3,1710,806	180,7,7911,248
	prev:180	len:7	gene_len:7911	180,7,7911,248
	prev:180	len:4	gene_len:8856	71,3,4161,783	180,1,4695,248
	prev:180	len:3	gene_len:5400	35,1,216,3077	63,1,489,783	180,1,4695,248
#Core	1130_3	1	-	921280	maxlen:10,7911	has 6 fGI insertions
#CL_INS_105
	prev:180	len:7	gene_len:7911	180,7,7911,248
	prev:121	len:10	gene_len:4242	8,8,3516,215	13,1,258,3315	121,1,468,248
	prev:121	len:3	gene_len:1950	41,2,1482,1337	121,1,468,248
	prev:71	len:3	gene_len:4161	71,3,4161,783
	prev:71	len:3	gene_len:3888	35,1,216,3077	71,2,3672,783
	prev:29	len:3	gene_len:1710	29,3,1710,806
#Core	1138_5	1	-	929739	maxlen:1,1233	has 1 fGI insertions
#CL_INS_106
	prev:185	len:1	gene_len:1233	185,1,1233,2892
#Core	1140_5	1	+	929740	maxlen:1,1233	has 1 fGI insertions
#CL_INS_106
	prev:185	len:1	gene_len:1233	185,1,1233,2892
#Core	1140_3	1	+	930831	maxlen:34,38097	has 7 fGI insertions
#CL_INS_107
	prev:184	len:34	gene_len:38097	31,4,3717,561	184,30,34380,28
	prev:184	len:32	gene_len:36774	184,32,36774,28
	prev:184	len:26	gene_len:29685	61,3,3834,785	184,23,25851,28
	prev:184	len:8	gene_len:9183	27,1,126,3109	184,7,9057,28
	prev:184	len:4	gene_len:4368	29,1,438,3102	184,3,3930,28
	prev:184	len:4	gene_len:2454	57,3,1050,789	184,1,1404,28
	prev:184	len:2	gene_len:2106	56,1,702,3012	184,1,1404,28
#Core	3976_3	1	-	930832	maxlen:34,36774	has 8 fGI insertions
#CL_INS_107
	prev:184	len:32	gene_len:36774	184,32,36774,28
	prev:137	len:34	gene_len:36420	57,3,1050,789	137,31,35370,28
	prev:137	len:30	gene_len:33282	29,1,438,3102	137,29,32844,28
	prev:137	len:26	gene_len:27843	27,1,126,3109	137,25,27717,28
	prev:137	len:12	gene_len:14757	61,3,3834,785	137,9,10923,28
	prev:137	len:6	gene_len:6111	31,4,3717,561	137,2,2394,28
	prev:88	len:2	gene_len:1497	88,2,1497,1307
	prev:3	len:4	gene_len:2028	3,4,2028,634
#Core	1157_5	1	-	942870	maxlen:2,513	has 1 fGI insertions
#CL_INS_108
	prev:33	len:2	gene_len:513	33,2,513,1351
#Core	1158_3	1	-	942871	maxlen:5,5910	has 2 fGI insertions
#CL_INS_108
	prev:50	len:5	gene_len:5910	8,4,4710,595	50,1,1200,792
	prev:50	len:3	gene_len:2424	50,3,2424,792
#Core	1159_3	1	+	946542	maxlen:1,111	has 1 fGI insertions
#CL_INS_109
	prev:68	len:1	gene_len:111	68,1,111,2995
#Core	1160_5	1	+	946543	maxlen:1,111	has 1 fGI insertions
#CL_INS_109
	prev:68	len:1	gene_len:111	68,1,111,2995
#Core	1164_5	1	-	951168	maxlen:2,762	has 1 fGI insertions
#CL_INS_110
	prev:36	len:2	gene_len:762	36,2,762,1342
#Core	1165_3	1	-	951169	maxlen:2,762	has 1 fGI insertions
#CL_INS_110
	prev:36	len:2	gene_len:762	36,2,762,1342
#Core	1178_5	1	-	964605	maxlen:3,10419	has 1 fGI insertions
#CL_INS_111
	prev:9	len:3	gene_len:10419	9,3,10419,850
#Core	1179_3	1	-	964606	maxlen:3,10419	has 1 fGI insertions
#CL_INS_111
	prev:9	len:3	gene_len:10419	9,3,10419,850
#Core	1182_5	1	-	968706	maxlen:1,1278	has 1 fGI insertions
#CL_INS_112
	prev:83	len:1	gene_len:1278	83,1,1278,2980
#Core	1184_5	1	+	970270	maxlen:5,8316	has 2 fGI insertions
#CL_INS_113
	prev:36	len:1	gene_len:1683	36,1,1683,3069
	prev:3	len:5	gene_len:8316	3,5,8316,453
#Core	1196_5	1	-	984312	maxlen:4,5310	has 1 fGI insertions
#CL_INS_114
	prev:5	len:4	gene_len:5310	5,4,5310,615
#Core	1197_3	1	+	985269	maxlen:8,7035	has 1 fGI insertions
#CL_INS_115
	prev:30	len:8	gene_len:7035	30,8,7035,209
#Core	1198_3	1	-	985270	maxlen:8,7035	has 1 fGI insertions
#CL_INS_115
	prev:30	len:8	gene_len:7035	30,8,7035,209
#Core	1208_3	1	+	991911	maxlen:5,2769	has 1 fGI insertions
#CL_INS_116
	prev:5	len:5	gene_len:2769	5,5,2769,445
#Core	1218_3	1	+	995946	maxlen:1,345	has 1 fGI insertions
#CL_INS_117
	prev:64	len:1	gene_len:345	64,1,345,3000
#Core	1223_3	1	+	999375	maxlen:4,1368	has 2 fGI insertions
#CL_INS_118
	prev:169	len:4	gene_len:1368	3,3,1224,930	169,1,144,2902
	prev:169	len:1	gene_len:144	169,1,144,2902
#Core	1225_5	1	+	999376	maxlen:1,144	has 1 fGI insertions
#CL_INS_118
	prev:169	len:1	gene_len:144	169,1,144,2902
#Core	1226_5	1	+	999967	maxlen:1,810	has 1 fGI insertions
#CL_INS_119
	prev:50	len:1	gene_len:810	50,1,810,3029
#Core	1226_3	1	+	1000593	maxlen:5,2268	has 3 fGI insertions
#CL_INS_120
	prev:21	len:4	gene_len:2214	21,4,2214,570
	prev:18	len:5	gene_len:1935	18,5,1935,419
	prev:13	len:4	gene_len:2268	13,4,2268,583
#Core	1228_3	1	-	1000594	maxlen:38,33594	has 12 fGI insertions
#CL_INS_120
	prev:88	len:36	gene_len:26865	3,17,10734,67	7,9,8736,175	24,2,2907,72	88,8,4488,40
	prev:88	len:24	gene_len:18387	28,16,13899,72	88,8,4488,40
	prev:88	len:24	gene_len:15066	88,24,15066,40
	prev:88	len:19	gene_len:16131	7,9,8736,175	24,2,2907,72	88,8,4488,40
	prev:88	len:12	gene_len:11118	6,3,4143,878	22,1,2487,72	88,8,4488,40
	prev:85	len:25	gene_len:26163	85,20,22968,50	84,5,3195,40
	prev:84	len:38	gene_len:33594	10,9,4971,172	20,14,9930,77	48,10,15498,50	84,5,3195,40
	prev:84	len:30	gene_len:28836	20,15,10143,77	48,10,15498,50	84,5,3195,40
	prev:84	len:4	gene_len:2235	3,3,1224,930	84,1,1011,40
	prev:35	len:1	gene_len:135	35,1,135,3074
	prev:18	len:6	gene_len:2778	13,4,2268,583	18,2,510,419
	prev:18	len:5	gene_len:1935	18,5,1935,419
#Core	1234_3	1	+	1006824	maxlen:7,11313	has 1 fGI insertions
#CL_INS_121
	prev:10	len:7	gene_len:11313	10,7,11313,262
#Core	1250_3	1	+	1018422	maxlen:18,18501	has 2 fGI insertions
#CL_INS_122
	prev:44	len:1	gene_len:120	44,1,120,3046
	prev:3	len:18	gene_len:18501	3,17,17571,68	3,1,930,4617
#Core	1251_5	1	+	1018423	maxlen:1,120	has 1 fGI insertions
#CL_INS_122
	prev:44	len:1	gene_len:120	44,1,120,3046
#Core	1251_3	1	+	1019607	maxlen:4,4659	has 1 fGI insertions
#CL_INS_123
	prev:3	len:4	gene_len:4659	3,4,4659,641
#Core	1252_5	1	+	1019608	maxlen:4,4659	has 1 fGI insertions
#CL_INS_123
	prev:3	len:4	gene_len:4659	3,4,4659,641
#Core	1252_3	1	+	1020537	maxlen:13,7437	has 4 fGI insertions
#CL_INS_124
	prev:35	len:1	gene_len:117	35,1,117,3072
	prev:27	len:13	gene_len:7437	6,4,3996,611	24,8,2754,127	27,1,687,3108
	prev:27	len:12	gene_len:4155	24,11,3468,127	27,1,687,3108
	prev:27	len:1	gene_len:687	27,1,687,3108
#Core	1253_5	1	+	1020538	maxlen:1,687	has 2 fGI insertions
#CL_INS_124
	prev:35	len:1	gene_len:117	35,1,117,3072
	prev:27	len:1	gene_len:687	27,1,687,3108
#Core	1254_3	1	+	1022478	maxlen:5,4341	has 1 fGI insertions
#CL_INS_125
	prev:13	len:5	gene_len:4341	13,5,4341,424
#Core	1255_3	1	-	1022479	maxlen:5,4341	has 1 fGI insertions
#CL_INS_125
	prev:13	len:5	gene_len:4341	13,5,4341,424
#Core	1255_5	1	-	1022913	maxlen:6,3393	has 2 fGI insertions
#CL_INS_126
	prev:35	len:2	gene_len:1779	35,2,1779,1346
	prev:10	len:6	gene_len:3393	10,6,3393,339
#Core	1256_3	1	-	1022914	maxlen:6,3393	has 1 fGI insertions
#CL_INS_126
	prev:10	len:6	gene_len:3393	10,6,3393,339
#Core	1257_3	1	-	1023940	maxlen:2,1779	has 1 fGI insertions
#CL_INS_127
	prev:35	len:2	gene_len:1779	35,2,1779,1346
#Core	1258_3	1	+	1025583	maxlen:4,1098	has 2 fGI insertions
#CL_INS_128
	prev:106	len:1	gene_len:192	106,1,192,2955
	prev:19	len:4	gene_len:1098	19,4,1098,572
#Core	1259_5	1	+	1025584	maxlen:27,27696	has 2 fGI insertions
#CL_INS_128
	prev:106	len:27	gene_len:27696	14,26,27504,38	106,1,192,2955
	prev:106	len:1	gene_len:192	106,1,192,2955
#Core	1260_5	1	-	1026465	maxlen:1,675	has 1 fGI insertions
#CL_INS_129
	prev:147	len:1	gene_len:675	147,1,675,2922
#Core	1262_3	1	-	1026466	maxlen:1,675	has 1 fGI insertions
#CL_INS_129
	prev:147	len:1	gene_len:675	147,1,675,2922
#Core	1262_5	1	-	1027707	maxlen:7,5337	has 2 fGI insertions
#CL_INS_130
	prev:7	len:7	gene_len:5337	5,4,1332,616	7,3,4005,436
	prev:7	len:5	gene_len:4719	7,5,4719,436
#Core	1264_5	1	+	1030882	maxlen:1,3165	has 1 fGI insertions
#CL_INS_131
	prev:32	len:1	gene_len:3165	32,1,3165,3087
#Core	1264_3	1	+	1035786	maxlen:9,6351	has 9 fGI insertions
#CL_INS_132
	prev:166	len:1	gene_len:528	166,1,528,2904
	prev:50	len:5	gene_len:2250	50,5,2250,409
	prev:46	len:9	gene_len:3687	6,5,1953,443	46,4,1734,409
	prev:46	len:7	gene_len:2583	5,3,849,889	46,4,1734,409
	prev:28	len:7	gene_len:2259	16,6,2010,330	28,1,249,810
	prev:28	len:5	gene_len:6351	5,3,5817,887	28,2,534,810
	prev:28	len:3	gene_len:861	28,3,861,810
	prev:11	len:7	gene_len:3105	10,4,1845,589	11,3,1260,842
	prev:11	len:3	gene_len:1260	11,3,1260,842
#Core	1266_5	1	+	1035787	maxlen:9,8610	has 9 fGI insertions
#CL_INS_132
	prev:166	len:9	gene_len:8610	5,3,5817,887	10,3,1044,589	50,2,1221,409	166,1,528,2904
	prev:166	len:7	gene_len:3594	10,4,1845,589	50,2,1221,409	166,1,528,2904
	prev:166	len:7	gene_len:2997	6,5,1953,443	50,1,516,409	166,1,528,2904
	prev:166	len:7	gene_len:2487	5,4,1332,616	50,2,627,409	166,1,528,2904
	prev:166	len:6	gene_len:2778	50,5,2250,409	166,1,528,2904
	prev:166	len:1	gene_len:528	166,1,528,2904
	prev:28	len:3	gene_len:861	28,3,861,810
	prev:16	len:6	gene_len:2010	16,6,2010,330
	prev:11	len:3	gene_len:1260	11,3,1260,842
#Core	1267_5	1	+	1036102	maxlen:4,1098	has 1 fGI insertions
#CL_INS_133
	prev:19	len:4	gene_len:1098	19,4,1098,572
#Core	1267_3	1	+	1037010	maxlen:1,111	has 1 fGI insertions
#CL_INS_134
	prev:98	len:1	gene_len:111	98,1,111,2967
#Core	1268_5	1	+	1037011	maxlen:1,111	has 1 fGI insertions
#CL_INS_134
	prev:98	len:1	gene_len:111	98,1,111,2967
#Core	1273_3	1	+	1044324	maxlen:4,9177	has 3 fGI insertions
#CL_INS_135
	prev:21	len:3	gene_len:9177	21,3,9177,816
	prev:7	len:4	gene_len:954	7,4,954,604
	prev:7	len:3	gene_len:3618	7,3,3618,866
#Core	1274_3	1	+	1045230	maxlen:3,1446	has 2 fGI insertions
#CL_INS_136
	prev:132	len:3	gene_len:1446	49,2,1098,1329	132,1,348,1298
	prev:132	len:2	gene_len:498	132,2,498,1298
#Core	1276_5	1	+	1045231	maxlen:4,9177	has 5 fGI insertions
#CL_INS_136
	prev:132	len:2	gene_len:498	132,2,498,1298
	prev:49	len:2	gene_len:1098	49,2,1098,1329
	prev:21	len:3	gene_len:9177	21,3,9177,816
	prev:7	len:4	gene_len:954	7,4,954,604
	prev:7	len:3	gene_len:3618	7,3,3618,866
#Core	1283_3	1	+	1053105	maxlen:2,678	has 1 fGI insertions
#CL_INS_137
	prev:128	len:2	gene_len:678	128,2,678,1299
#Core	1286_5	1	+	1053106	maxlen:2,678	has 1 fGI insertions
#CL_INS_137
	prev:128	len:2	gene_len:678	128,2,678,1299
#Core	1292_5	1	-	1058709	maxlen:9,9546	has 2 fGI insertions
#CL_INS_138
	prev:25	len:9	gene_len:9546	14,3,1692,827	25,6,7854,256
	prev:25	len:7	gene_len:8640	25,7,8640,256
#Core	1293_5	1	+	1058710	maxlen:3,1692	has 1 fGI insertions
#CL_INS_138
	prev:14	len:3	gene_len:1692	14,3,1692,827
#Core	1305_5	1	+	1072375	maxlen:7,8640	has 1 fGI insertions
#CL_INS_139
	prev:25	len:7	gene_len:8640	25,7,8640,256
#Core	1318_5	1	+	1085212	maxlen:2,804	has 1 fGI insertions
#CL_INS_140
	prev:40	len:2	gene_len:804	40,2,804,1338
#Core	1346_3	1	+	1111782	maxlen:6,8790	has 8 fGI insertions
#CL_INS_141
	prev:128	len:5	gene_len:2808	41,1,111,3053	128,4,2697,541
	prev:128	len:4	gene_len:2697	128,4,2697,541
	prev:15	len:4	gene_len:2262	15,4,2262,579
	prev:12	len:5	gene_len:3093	12,5,3093,425
	prev:11	len:6	gene_len:3573	11,6,3573,335
	prev:6	len:6	gene_len:8790	3,5,3645,457	6,1,5145,3673
	prev:5	len:5	gene_len:6468	5,4,5310,615	3,1,1158,4281
	prev:3	len:3	gene_len:4872	3,3,4872,926
#Core	1351_5	1	+	1111783	maxlen:6,3645	has 5 fGI insertions
#CL_INS_141
	prev:128	len:6	gene_len:3618	15,4,2262,579	128,2,1356,541
	prev:128	len:4	gene_len:2697	128,4,2697,541
	prev:41	len:1	gene_len:111	41,1,111,3053
	prev:11	len:6	gene_len:3573	11,6,3573,335
	prev:3	len:5	gene_len:3645	3,5,3645,457
#Core	1352_3	1	+	1113114	maxlen:11,5943	has 2 fGI insertions
#CL_INS_142
	prev:69	len:6	gene_len:5943	69,6,5943,318
	prev:48	len:11	gene_len:2433	48,11,2433,124
#Core	1353_5	1	+	1113115	maxlen:15,7179	has 3 fGI insertions
#CL_INS_142
	prev:69	len:15	gene_len:6798	48,11,2433,124	69,4,4365,318
	prev:69	len:6	gene_len:5943	69,6,5943,318
	prev:8	len:7	gene_len:7179	8,7,7179,265
#Core	1383_3	1	+	1142622	maxlen:4,5742	has 1 fGI insertions
#CL_INS_143
	prev:30	len:4	gene_len:5742	30,4,5742,564
#Core	1385_3	1	-	1143805	maxlen:4,5742	has 1 fGI insertions
#CL_INS_144
	prev:30	len:4	gene_len:5742	30,4,5742,564
#Core	1411_3	1	+	1175466	maxlen:1,111	has 1 fGI insertions
#CL_INS_145
	prev:51	len:1	gene_len:111	51,1,111,3023
#Core	1412_3	1	-	1175467	maxlen:1,111	has 1 fGI insertions
#CL_INS_145
	prev:51	len:1	gene_len:111	51,1,111,3023
#Core	1422_3	1	-	1181896	maxlen:6,5001	has 1 fGI insertions
#CL_INS_146
	prev:3	len:6	gene_len:5001	3,6,5001,357
#Core	1422_5	1	-	1182306	maxlen:1,309	has 1 fGI insertions
#CL_INS_147
	prev:83	len:1	gene_len:309	83,1,309,2979
#Core	1423_5	1	+	1182307	maxlen:1,309	has 1 fGI insertions
#CL_INS_147
	prev:83	len:1	gene_len:309	83,1,309,2979
#Core	1430_3	1	+	1190538	maxlen:4,3633	has 1 fGI insertions
#CL_INS_148
	prev:19	len:4	gene_len:3633	19,4,3633,573
#Core	1431_5	1	+	1190539	maxlen:4,3633	has 1 fGI insertions
#CL_INS_148
	prev:19	len:4	gene_len:3633	19,4,3633,573
#Core	1431_3	1	+	1190820	maxlen:1,111	has 1 fGI insertions
#CL_INS_149
	prev:60	len:1	gene_len:111	60,1,111,3007
#Core	1432_5	1	+	1190821	maxlen:1,111	has 1 fGI insertions
#CL_INS_149
	prev:60	len:1	gene_len:111	60,1,111,3007
#Core	1436_3	1	+	1194591	maxlen:1,117	has 1 fGI insertions
#CL_INS_150
	prev:116	len:1	gene_len:117	116,1,117,2947
#Core	1438_3	1	-	1194592	maxlen:1,117	has 1 fGI insertions
#CL_INS_150
	prev:116	len:1	gene_len:117	116,1,117,2947
#Core	1439_3	1	+	1196160	maxlen:1,117	has 1 fGI insertions
#CL_INS_151
	prev:53	len:1	gene_len:117	53,1,117,3017
#Core	1440_3	1	-	1196161	maxlen:1,117	has 1 fGI insertions
#CL_INS_151
	prev:53	len:1	gene_len:117	53,1,117,3017
#Core	1445_3	1	+	1202130	maxlen:3,1821	has 1 fGI insertions
#CL_INS_152
	prev:7	len:3	gene_len:1821	7,3,1821,869
#Core	1446_3	1	-	1202131	maxlen:3,1821	has 1 fGI insertions
#CL_INS_152
	prev:7	len:3	gene_len:1821	7,3,1821,869
#Core	1454_5	1	-	1209519	maxlen:2,1584	has 2 fGI insertions
#CL_INS_153
	prev:159	len:1	gene_len:123	159,1,123,2913
	prev:72	len:2	gene_len:1584	72,2,1584,1314
#Core	1456_5	1	+	1209520	maxlen:2,1584	has 2 fGI insertions
#CL_INS_153
	prev:159	len:1	gene_len:123	159,1,123,2913
	prev:72	len:2	gene_len:1584	72,2,1584,1314
#Core	1469_5	1	-	1221672	maxlen:1,120	has 1 fGI insertions
#CL_INS_154
	prev:106	len:1	gene_len:120	106,1,120,2956
#Core	1470_5	1	+	1221673	maxlen:1,120	has 1 fGI insertions
#CL_INS_154
	prev:106	len:1	gene_len:120	106,1,120,2956
#Core	1493_3	1	-	1243195	maxlen:1,1563	has 2 fGI insertions
#CL_INS_155
	prev:61	len:1	gene_len:921	61,1,921,3005
	prev:38	len:1	gene_len:1563	38,1,1563,3063
#Core	1500_3	1	-	1253542	maxlen:6,4005	has 1 fGI insertions
#CL_INS_156
	prev:6	len:6	gene_len:4005	6,4,3531,612	5,2,474,1538
#Core	1533_3	1	+	1282593	maxlen:8,3447	has 3 fGI insertions
#CL_INS_157
	prev:22	len:8	gene_len:2631	11,5,1794,426	22,3,837,569
	prev:22	len:4	gene_len:1326	22,4,1326,569
	prev:4	len:4	gene_len:3447	4,4,3447,621
#Core	1547_5	1	+	1293886	maxlen:8,4641	has 1 fGI insertions
#CL_INS_158
	prev:14	len:8	gene_len:4641	7,7,4206,267	14,1,435,1416
#Core	1549_3	1	-	1294444	maxlen:5,3975	has 1 fGI insertions
#CL_INS_159
	prev:6	len:5	gene_len:3975	6,5,3975,439
#Core	1557_5	1	+	1300558	maxlen:1,444	has 1 fGI insertions
#CL_INS_160
	prev:48	len:1	gene_len:444	48,1,444,3033
#Core	1560_5	1	-	1302708	maxlen:1,141	has 1 fGI insertions
#CL_INS_161
	prev:121	len:1	gene_len:141	121,1,141,2945
#Core	1561_5	1	+	1302709	maxlen:1,141	has 1 fGI insertions
#CL_INS_161
	prev:121	len:1	gene_len:141	121,1,141,2945
#Core	1570_3	1	+	1313037	maxlen:1,132	has 1 fGI insertions
#CL_INS_162
	prev:58	len:1	gene_len:132	58,1,132,3009
#Core	1571_3	1	-	1313038	maxlen:1,132	has 1 fGI insertions
#CL_INS_162
	prev:58	len:1	gene_len:132	58,1,132,3009
#Core	1572_3	1	-	1314526	maxlen:1,345	has 1 fGI insertions
#CL_INS_163
	prev:53	len:1	gene_len:345	53,1,345,3019
#Core	1621_3	1	+	1355910	maxlen:27,18129	has 4 fGI insertions
#CL_INS_164
	prev:65	len:26	gene_len:13287	8,3,843,859	65,3,1731,404	55,20,10713,51
	prev:65	len:25	gene_len:13077	65,5,2364,404	55,20,10713,51
	prev:55	len:20	gene_len:10713	55,20,10713,51
	prev:46	len:27	gene_len:18129	4,10,8751,150	46,17,9378,51
#Core	1622_5	1	+	1355911	maxlen:56,37977	has 32 fGI insertions
#CL_INS_164
	prev:87	len:56	gene_len:31077	34,8,3810,208	64,14,5364,66	87,34,21903,14
	prev:87	len:53	gene_len:33693	8,8,6252,216	12,1,246,838	22,1,372,3157	65,7,3198,141	44,5,2529,322	55,1,273,51	30,1,384,563	87,29,20439,14
	prev:87	len:51	gene_len:29298	64,17,7395,66	87,34,21903,14
	prev:87	len:50	gene_len:31536	55,20,10713,51	30,1,384,563	87,29,20439,14
	prev:87	len:50	gene_len:30909	87,50,30909,14
	prev:87	len:49	gene_len:30138	47,4,2877,550	65,9,3636,141	44,5,2529,322	55,1,273,51	30,1,384,563	87,29,20439,14
	prev:87	len:47	gene_len:28302	12,3,1107,838	22,1,372,3157	65,7,3198,141	44,5,2529,322	55,1,273,51	30,1,384,563	87,29,20439,14
	prev:87	len:46	gene_len:28041	65,10,4416,141	44,5,2529,322	55,1,273,51	30,1,384,563	87,29,20439,14
	prev:87	len:46	gene_len:27480	8,3,1548,857	64,9,4029,66	87,34,21903,14
	prev:87	len:45	gene_len:27780	22,6,2073,329	8,1,156,3513	19,1,690,3195	55,7,4038,51	30,1,384,563	87,29,20439,14
	prev:87	len:45	gene_len:27207	38,4,1440,557	65,5,2142,141	44,5,2529,322	55,1,273,51	30,1,384,563	87,29,20439,14
	prev:87	len:44	gene_len:28305	40,37,24552,19	87,7,3753,14
	prev:87	len:41	gene_len:24573	13,6,1884,333	27,3,1425,326	55,2,441,51	30,1,384,563	87,29,20439,14
	prev:87	len:38	gene_len:24021	4,4,1296,629	28,3,1629,322	55,1,273,51	30,1,384,563	87,29,20439,14
	prev:87	len:38	gene_len:23751	27,6,2487,326	55,2,441,51	30,1,384,563	87,29,20439,14
	prev:87	len:37	gene_len:23808	44,6,2712,322	55,1,273,51	30,1,384,563	87,29,20439,14
	prev:87	len:33	gene_len:21861	30,4,1422,563	87,29,20439,14
	prev:87	len:32	gene_len:20937	8,3,843,859	30,3,654,805	87,26,19440,14
	prev:87	len:29	gene_len:20490	41,2,759,1332	87,27,19731,14
	prev:87	len:29	gene_len:20094	30,3,654,805	87,26,19440,14
	prev:87	len:25	gene_len:19347	7,8,6003,217	87,17,13344,14
	prev:87	len:24	gene_len:22755	5,3,1290,885	22,14,16698,73	42,4,4041,553	87,3,726,14
	prev:87	len:24	gene_len:19266	17,4,4293,575	87,20,14973,14
	prev:87	len:23	gene_len:22014	22,16,17247,73	42,4,4041,553	87,3,726,14
	prev:87	len:17	gene_len:13572	3,5,2202,458	13,1,357,3316	87,11,11013,14
	prev:87	len:16	gene_len:13059	7,4,1836,598	20,2,540,1389	87,10,10683,14
	prev:87	len:7	gene_len:4767	42,4,4041,553	87,3,726,14
	prev:82	len:42	gene_len:37977	21,4,2214,570	17,29,22194,32	17,3,3093,819	29,5,10284,255	82,1,192,14
	prev:82	len:39	gene_len:36021	17,30,22452,32	17,3,3093,819	29,5,10284,255	82,1,192,14
	prev:82	len:29	gene_len:28278	15,5,3225,421	17,15,11484,32	17,3,3093,819	29,5,10284,255	82,1,192,14
	prev:82	len:9	gene_len:13569	17,3,3093,819	29,5,10284,255	82,1,192,14
	prev:82	len:8	gene_len:12225	29,7,12033,255	82,1,192,14
#Core	1655_5	1	-	1390203	maxlen:1,837	has 1 fGI insertions
#CL_INS_165
	prev:25	len:1	gene_len:837	25,1,837,3130
#Core	1687_5	1	-	1423590	maxlen:1,300	has 1 fGI insertions
#CL_INS_166
	prev:138	len:1	gene_len:300	138,1,300,2931
#Core	1689_3	1	-	1423591	maxlen:1,300	has 1 fGI insertions
#CL_INS_166
	prev:138	len:1	gene_len:300	138,1,300,2931
#Core	1692_5	1	+	1427464	maxlen:2,1794	has 1 fGI insertions
#CL_INS_167
	prev:35	len:2	gene_len:1794	35,2,1794,1345
#Core	1693_5	1	-	1429281	maxlen:3,2148	has 1 fGI insertions
#CL_INS_168
	prev:8	len:3	gene_len:2148	8,3,2148,861
#Core	1694_5	1	+	1429282	maxlen:3,2148	has 1 fGI insertions
#CL_INS_168
	prev:8	len:3	gene_len:2148	8,3,2148,861
#Core	1707_3	1	+	1439178	maxlen:1,147	has 1 fGI insertions
#CL_INS_169
	prev:85	len:1	gene_len:147	85,1,147,2977
#Core	1709_5	1	+	1439179	maxlen:1,147	has 1 fGI insertions
#CL_INS_169
	prev:85	len:1	gene_len:147	85,1,147,2977
#Core	1711_3	1	+	1442235	maxlen:1,132	has 1 fGI insertions
#CL_INS_170
	prev:40	len:1	gene_len:132	40,1,132,3058
#Core	1712_5	1	+	1442236	maxlen:1,132	has 1 fGI insertions
#CL_INS_170
	prev:40	len:1	gene_len:132	40,1,132,3058
#Core	1713_5	1	+	1442470	maxlen:1,582	has 1 fGI insertions
#CL_INS_171
	prev:50	len:1	gene_len:582	50,1,582,3031
#Core	1758_5	1	+	1484221	maxlen:2,1263	has 1 fGI insertions
#CL_INS_172
	prev:68	len:2	gene_len:1263	68,2,1263,1319
#Core	1766_5	1	-	1491147	maxlen:10,5763	has 4 fGI insertions
#CL_INS_173
	prev:171	len:1	gene_len:510	171,1,510,2898
	prev:61	len:10	gene_len:5763	3,5,3459,459	42,1,414,3051	61,4,1890,406
	prev:61	len:5	gene_len:2304	42,1,414,3051	61,4,1890,406
	prev:61	len:5	gene_len:2289	61,5,2289,406
#Core	1768_5	1	+	1491148	maxlen:5,3459	has 4 fGI insertions
#CL_INS_173
	prev:171	len:1	gene_len:510	171,1,510,2898
	prev:61	len:5	gene_len:2289	61,5,2289,406
	prev:42	len:1	gene_len:414	42,1,414,3051
	prev:3	len:5	gene_len:3459	3,5,3459,459
#Core	1769_3	1	+	1493349	maxlen:15,9888	has 2 fGI insertions
#CL_INS_174
	prev:37	len:15	gene_len:9888	12,13,9087,99	37,2,801,1340
	prev:37	len:2	gene_len:801	37,2,801,1340
#Core	1770_5	1	+	1493350	maxlen:2,801	has 1 fGI insertions
#CL_INS_174
	prev:37	len:2	gene_len:801	37,2,801,1340
#Core	1783_5	1	+	1505509	maxlen:7,2202	has 1 fGI insertions
#CL_INS_175
	prev:7	len:7	gene_len:2202	7,7,2202,266
#Core	1788_5	1	-	1510353	maxlen:5,8139	has 1 fGI insertions
#CL_INS_176
	prev:6	len:5	gene_len:8139	6,5,8139,441
#Core	1789_5	1	+	1510354	maxlen:5,8139	has 1 fGI insertions
#CL_INS_176
	prev:6	len:5	gene_len:8139	6,5,8139,441
#Core	1797_5	1	+	1516864	maxlen:2,3438	has 2 fGI insertions
#CL_INS_177
	prev:172	len:2	gene_len:3438	172,2,3438,1290
	prev:61	len:2	gene_len:2661	29,1,1437,3103	61,1,1224,1290
#Core	1805_5	1	-	1525119	maxlen:10,5619	has 2 fGI insertions
#CL_INS_178
	prev:21	len:10	gene_len:5619	9,9,5427,173	21,1,192,815
	prev:21	len:3	gene_len:1677	21,3,1677,815
#Core	1808_5	1	-	1529421	maxlen:16,7701	has 6 fGI insertions
#CL_INS_179
	prev:51	len:16	gene_len:7701	9,6,3087,340	18,8,3828,88	51,2,786,1325
	prev:51	len:16	gene_len:7590	18,14,6804,88	51,2,786,1325
	prev:51	len:10	gene_len:5388	6,3,1515,874	14,1,639,828	18,4,2448,88	51,2,786,1325
	prev:51	len:9	gene_len:4326	14,3,1092,828	18,4,2448,88	51,2,786,1325
	prev:51	len:7	gene_len:4395	7,6,4053,344	51,1,342,1325
	prev:51	len:2	gene_len:786	51,2,786,1325
#Core	1809_3	1	-	1529422	maxlen:2,786	has 1 fGI insertions
#CL_INS_179
	prev:51	len:2	gene_len:786	51,2,786,1325
#Core	1809_5	1	-	1529952	maxlen:39,41250	has 11 fGI insertions
#CL_INS_180
	prev:45	len:1	gene_len:2259	45,1,2259,3044
	prev:40	len:28	gene_len:16224	13,3,2169,832	40,3,1722,797	5,12,7008,110	22,10,5325,128
	prev:40	len:28	gene_len:15870	10,3,1815,844	40,3,1722,797	5,12,7008,110	22,10,5325,128
	prev:40	len:25	gene_len:14055	40,3,1722,797	5,12,7008,110	22,10,5325,128
	prev:37	len:1	gene_len:579	37,1,579,3065
	prev:22	len:22	gene_len:12333	5,12,7008,110	22,10,5325,128
	prev:22	len:14	gene_len:7188	3,3,1728,934	22,11,5460,128
	prev:22	len:13	gene_len:6942	12,3,1617,839	22,10,5325,128
	prev:22	len:11	gene_len:5460	22,11,5460,128
	prev:13	len:39	gene_len:41250	9,9,5427,173	13,30,35823,33
	prev:13	len:30	gene_len:35823	13,30,35823,33
#Core	1810_3	1	-	1529953	maxlen:15,8685	has 4 fGI insertions
#CL_INS_180
	prev:40	len:3	gene_len:1722	40,3,1722,797
	prev:21	len:15	gene_len:8685	5,12,7008,110	21,3,1677,815
	prev:21	len:3	gene_len:1677	21,3,1677,815
	prev:7	len:3	gene_len:2607	7,3,2607,871
#Core	1813_5	1	-	1533870	maxlen:2,2550	has 2 fGI insertions
#CL_INS_181
	prev:146	len:2	gene_len:2550	146,2,2550,1297
	prev:26	len:1	gene_len:444	26,1,444,3117
#Core	1816_5	1	+	1533871	maxlen:2,2550	has 1 fGI insertions
#CL_INS_181
	prev:146	len:2	gene_len:2550	146,2,2550,1297
#Core	1819_3	1	-	1537717	maxlen:31,38082	has 6 fGI insertions
#CL_INS_182
	prev:48	len:8	gene_len:6066	3,4,1818,636	48,2,654,1331	22,1,1335,3158	45,1,2259,3044
	prev:48	len:4	gene_len:4248	48,2,654,1331	22,1,1335,3158	45,1,2259,3044
	prev:45	len:31	gene_len:38082	13,30,35823,33	45,1,2259,3044
	prev:45	len:10	gene_len:5847	13,3,1038,829	29,5,1215,324	22,1,1335,3158	45,1,2259,3044
	prev:45	len:8	gene_len:5439	29,6,1845,324	22,1,1335,3158	45,1,2259,3044
	prev:45	len:1	gene_len:2259	45,1,2259,3044
#Core	1822_3	1	+	1543821	maxlen:10,8274	has 4 fGI insertions
#CL_INS_183
	prev:186	len:1	gene_len:993	186,1,993,2889
	prev:70	len:10	gene_len:8274	9,9,7863,174	70,1,411,2989
	prev:70	len:4	gene_len:3120	4,3,2709,901	70,1,411,2989
	prev:70	len:1	gene_len:411	70,1,411,2989
#Core	1824_3	1	-	1543822	maxlen:10,8856	has 3 fGI insertions
#CL_INS_183
	prev:186	len:10	gene_len:8856	9,9,7863,174	186,1,993,2889
	prev:186	len:1	gene_len:993	186,1,993,2889
	prev:70	len:1	gene_len:411	70,1,411,2989
#Core	1827_3	1	+	1547433	maxlen:7,4377	has 8 fGI insertions
#CL_INS_184
	prev:148	len:7	gene_len:4377	8,3,2124,862	148,4,2253,399
	prev:148	len:5	gene_len:3354	148,5,3354,399
	prev:148	len:3	gene_len:1734	30,1,672,3094	148,2,1062,399
	prev:69	len:6	gene_len:4245	69,6,4245,319
	prev:19	len:4	gene_len:3096	4,3,2316,904	19,1,780,1397
	prev:15	len:7	gene_len:3588	3,4,1641,640	15,3,1947,824
	prev:15	len:3	gene_len:1947	15,3,1947,824
	prev:5	len:4	gene_len:4164	5,4,4164,614
#Core	1833_3	1	-	1547434	maxlen:14,12693	has 10 fGI insertions
#CL_INS_184
	prev:148	len:14	gene_len:12693	5,4,4164,614	4,6,5469,352	148,4,3060,399
	prev:148	len:10	gene_len:8529	4,6,5469,352	148,4,3060,399
	prev:148	len:5	gene_len:3354	148,5,3354,399
	prev:145	len:12	gene_len:10431	3,8,7506,224	9,1,633,3451	145,3,2292,399
	prev:69	len:9	gene_len:6954	4,3,2709,901	69,6,4245,319
	prev:69	len:6	gene_len:4245	69,6,4245,319
	prev:69	len:5	gene_len:3096	30,1,672,3094	69,4,2424,319
	prev:52	len:6	gene_len:3855	15,3,1947,824	52,3,1908,319
	prev:8	len:3	gene_len:2124	8,3,2124,862
	prev:4	len:3	gene_len:2316	4,3,2316,904
#Core	1833_5	1	-	1547991	maxlen:2,3165	has 2 fGI insertions
#CL_INS_185
	prev:35	len:2	gene_len:3165	35,2,3165,1347
	prev:25	len:1	gene_len:129	25,1,129,3129
#Core	1834_3	1	-	1547992	maxlen:1,129	has 1 fGI insertions
#CL_INS_185
	prev:25	len:1	gene_len:129	25,1,129,3129
#Core	1834_5	1	-	1548300	maxlen:1,1329	has 1 fGI insertions
#CL_INS_186
	prev:30	len:1	gene_len:1329	30,1,1329,3095
#Core	1835_5	1	+	1548301	maxlen:2,3165	has 2 fGI insertions
#CL_INS_186
	prev:35	len:2	gene_len:3165	35,2,3165,1347
	prev:30	len:1	gene_len:1329	30,1,1329,3095
#Core	1843_5	1	-	1557840	maxlen:16,12798	has 7 fGI insertions
#CL_INS_187
	prev:179	len:16	gene_len:12798	12,12,9594,107	179,4,3204,85
	prev:179	len:14	gene_len:6972	179,14,6972,85
	prev:179	len:11	gene_len:10209	4,10,8751,150	179,1,1458,85
	prev:179	len:5	gene_len:3798	3,3,1623,922	179,2,2175,85
	prev:179	len:5	gene_len:3228	3,3,1053,911	179,2,2175,85
	prev:10	len:5	gene_len:2247	10,5,2247,429
	prev:9	len:7	gene_len:5943	4,4,4644,626	9,3,1299,429
#Core	1858_3	1	-	1557841	maxlen:38,26319	has 15 fGI insertions
#CL_INS_187
	prev:179	len:14	gene_len:6972	179,14,6972,85
	prev:165	len:38	gene_len:25416	28,16,13899,72	72,14,8598,40	165,8,2919,85
	prev:165	len:38	gene_len:23202	7,9,8736,175	28,7,2949,72	72,14,8598,40	165,8,2919,85
	prev:165	len:37	gene_len:26319	43,11,11913,125	29,1,522,1357	88,17,10965,40	165,8,2919,85
	prev:165	len:37	gene_len:24069	6,3,4143,878	28,12,8409,72	72,14,8598,40	165,8,2919,85
	prev:165	len:33	gene_len:18120	35,1,135,3074	88,24,15066,40	165,8,2919,85
	prev:165	len:32	gene_len:17985	88,24,15066,40	165,8,2919,85
	prev:165	len:32	gene_len:16497	38,4,1299,555	88,20,12279,40	165,8,2919,85
	prev:165	len:27	gene_len:15327	29,2,1443,1357	88,17,10965,40	165,8,2919,85
	prev:165	len:24	gene_len:12762	3,3,1734,921	72,13,8109,40	165,8,2919,85
	prev:165	len:15	gene_len:10554	3,3,5520,917	23,1,468,3144	165,11,4566,85
	prev:165	len:15	gene_len:6876	5,3,1842,884	23,1,468,3144	165,11,4566,85
	prev:4	len:4	gene_len:4644	4,4,4644,626
	prev:3	len:3	gene_len:1623	3,3,1623,922
	prev:3	len:3	gene_len:1053	3,3,1053,911
#Core	1862_5	1	-	1562448	maxlen:1,195	has 1 fGI insertions
#CL_INS_188
	prev:35	len:1	gene_len:195	35,1,195,3075
#Core	1870_5	1	-	1568529	maxlen:2,1128	has 1 fGI insertions
#CL_INS_189
	prev:167	len:2	gene_len:1128	167,2,1128,1292
#Core	1873_5	1	+	1568530	maxlen:5,3537	has 3 fGI insertions
#CL_INS_189
	prev:167	len:5	gene_len:3537	3,3,2409,923	167,2,1128,1292
	prev:167	len:2	gene_len:1128	167,2,1128,1292
	prev:35	len:1	gene_len:195	35,1,195,3075
#Core	1879_3	1	+	1576515	maxlen:19,21612	has 2 fGI insertions
#CL_INS_190
	prev:72	len:19	gene_len:21612	3,18,20529,62	72,1,1083,2987
	prev:72	len:1	gene_len:1083	72,1,1083,2987
#Core	1880_3	1	+	1578090	maxlen:27,25662	has 1 fGI insertions
#CL_INS_191
	prev:17	len:27	gene_len:25662	17,27,25662,37
#Core	1881_3	1	-	1578091	maxlen:27,25662	has 2 fGI insertions
#CL_INS_191
	prev:61	len:1	gene_len:1083	61,1,1083,3006
	prev:17	len:27	gene_len:25662	17,27,25662,37
#Core	1883_3	1	+	1581369	maxlen:7,8604	has 3 fGI insertions
#CL_INS_192
	prev:127	len:7	gene_len:8604	127,7,8604,249
	prev:44	len:1	gene_len:564	44,1,564,3047
	prev:16	len:7	gene_len:7074	16,7,7074,258
#Core	1891_3	1	-	1581370	maxlen:7,8604	has 2 fGI insertions
#CL_INS_192
	prev:127	len:7	gene_len:8604	127,7,8604,249
	prev:16	len:7	gene_len:7074	16,7,7074,258
#Core	1899_3	1	+	1589574	maxlen:4,1887	has 3 fGI insertions
#CL_INS_193
	prev:61	len:4	gene_len:1887	5,3,1143,882	61,1,744,1322
	prev:61	len:2	gene_len:987	61,2,987,1322
	prev:16	len:3	gene_len:1359	16,3,1359,821
#Core	1900_3	1	-	1589575	maxlen:16,16746	has 7 fGI insertions
#CL_INS_193
	prev:61	len:4	gene_len:1386	5,3,1143,882	61,1,243,1322
	prev:61	len:2	gene_len:987	61,2,987,1322
	prev:41	len:16	gene_len:16746	3,9,11919,177	41,2,1449,796	16,3,1950,822	14,2,1428,1415
	prev:41	len:12	gene_len:8133	10,5,3306,431	41,2,1449,796	16,3,1950,822	14,2,1428,1415
	prev:41	len:8	gene_len:5142	41,3,1764,796	16,3,1950,822	14,2,1428,1415
	prev:16	len:5	gene_len:3378	16,3,1950,822	14,2,1428,1415
	prev:16	len:3	gene_len:1359	16,3,1359,821
#Core	1900_5	1	-	1589712	maxlen:6,8751	has 5 fGI insertions
#CL_INS_194
	prev:138	len:4	gene_len:8751	138,4,8751,540
	prev:63	len:6	gene_len:2790	25,1,117,3125	63,5,2673,405
	prev:63	len:5	gene_len:2673	63,5,2673,405
	prev:5	len:3	gene_len:1842	5,3,1842,884
	prev:3	len:4	gene_len:6948	3,4,6948,633
#Core	1905_3	1	-	1589713	maxlen:12,9594	has 6 fGI insertions
#CL_INS_194
	prev:138	len:4	gene_len:8751	138,4,8751,540
	prev:63	len:6	gene_len:3681	35,1,1008,3071	63,5,2673,405
	prev:63	len:5	gene_len:2673	63,5,2673,405
	prev:25	len:1	gene_len:117	25,1,117,3125
	prev:12	len:12	gene_len:9594	12,12,9594,107
	prev:3	len:4	gene_len:6948	3,4,6948,633
#Core	1905_5	1	-	1590258	maxlen:15,13584	has 3 fGI insertions
#CL_INS_195
	prev:171	len:15	gene_len:13584	36,7,6339,254	171,8,7245,204
	prev:171	len:8	gene_len:7245	171,8,7245,204
	prev:160	len:10	gene_len:9657	28,9,9546,170	160,1,111,204
#Core	1914_5	1	+	1590259	maxlen:9,9546	has 3 fGI insertions
#CL_INS_195
	prev:171	len:8	gene_len:7245	171,8,7245,204
	prev:36	len:7	gene_len:6339	36,7,6339,254
	prev:28	len:9	gene_len:9546	28,9,9546,170
#Core	1919_3	1	+	1594572	maxlen:1,573	has 1 fGI insertions
#CL_INS_196
	prev:130	len:1	gene_len:573	130,1,573,2936
#Core	1921_3	1	-	1594573	maxlen:1,573	has 1 fGI insertions
#CL_INS_196
	prev:130	len:1	gene_len:573	130,1,573,2936
#Core	1922_5	1	-	1596873	maxlen:2,1428	has 1 fGI insertions
#CL_INS_197
	prev:115	len:2	gene_len:1428	115,2,1428,1306
#Core	1925_5	1	+	1596874	maxlen:2,1428	has 1 fGI insertions
#CL_INS_197
	prev:115	len:2	gene_len:1428	115,2,1428,1306
#Core	1925_3	1	+	1597677	maxlen:3,2700	has 1 fGI insertions
#CL_INS_198
	prev:118	len:3	gene_len:2700	118,3,2700,776
#Core	1928_3	1	-	1597678	maxlen:19,19230	has 2 fGI insertions
#CL_INS_198
	prev:118	len:19	gene_len:19230	3,17,17571,68	118,2,1659,776
	prev:118	len:3	gene_len:2700	118,3,2700,776
#Core	1929_3	1	+	1599396	maxlen:18,20529	has 4 fGI insertions
#CL_INS_199
	prev:120	len:15	gene_len:14025	7,3,1065,867	72,1,1083,2987	120,11,11877,121
	prev:120	len:12	gene_len:12960	72,1,1083,2987	120,11,11877,121
	prev:120	len:11	gene_len:11877	120,11,11877,121
	prev:3	len:18	gene_len:20529	3,18,20529,62
#Core	1941_3	1	-	1599397	maxlen:11,11877	has 1 fGI insertions
#CL_INS_199
	prev:120	len:11	gene_len:11877	120,11,11877,121
#Core	1969_5	1	+	1628836	maxlen:1,453	has 1 fGI insertions
#CL_INS_200
	prev:26	len:1	gene_len:453	26,1,453,3116
#Core	1969_3	1	+	1629300	maxlen:1,132	has 1 fGI insertions
#CL_INS_201
	prev:100	len:1	gene_len:132	100,1,132,2962
#Core	1970_5	1	+	1629301	maxlen:1,132	has 1 fGI insertions
#CL_INS_201
	prev:100	len:1	gene_len:132	100,1,132,2962
#Core	1992_5	1	-	1652058	maxlen:1,369	has 1 fGI insertions
#CL_INS_202
	prev:32	len:1	gene_len:369	32,1,369,3090
#Core	1993_3	1	-	1652059	maxlen:2,1482	has 1 fGI insertions
#CL_INS_202
	prev:41	len:2	gene_len:1482	41,2,1482,1337
#Core	1993_5	1	-	1652709	maxlen:13,11835	has 2 fGI insertions
#CL_INS_203
	prev:37	len:13	gene_len:11835	37,13,11835,98
	prev:37	len:4	gene_len:1482	3,3,1353,927	37,1,129,98
#Core	1996_5	1	-	1654440	maxlen:3,729	has 1 fGI insertions
#CL_INS_204
	prev:3	len:3	gene_len:729	3,3,729,918
#Core	2014_5	1	-	1671822	maxlen:1,114	has 1 fGI insertions
#CL_INS_205
	prev:112	len:1	gene_len:114	112,1,114,2949
#Core	2015_5	1	+	1671823	maxlen:1,114	has 1 fGI insertions
#CL_INS_205
	prev:112	len:1	gene_len:114	112,1,114,2949
#Core	2026_3	1	+	1686303	maxlen:5,2694	has 2 fGI insertions
#CL_INS_206
	prev:31	len:2	gene_len:759	31,2,759,1354
	prev:8	len:5	gene_len:2694	8,5,2694,435
#Core	2029_5	1	+	1686304	maxlen:2,759	has 1 fGI insertions
#CL_INS_206
	prev:31	len:2	gene_len:759	31,2,759,1354
#Core	2032_3	1	+	1689423	maxlen:1,522	has 1 fGI insertions
#CL_INS_207
	prev:167	len:1	gene_len:522	167,1,522,2903
#Core	2034_3	1	-	1689424	maxlen:1,522	has 1 fGI insertions
#CL_INS_207
	prev:167	len:1	gene_len:522	167,1,522,2903
#Core	2039_3	1	+	1692702	maxlen:1,162	has 2 fGI insertions
#CL_INS_208
	prev:157	len:1	gene_len:162	157,1,162,2916
	prev:47	len:1	gene_len:126	47,1,126,3038
#Core	2041_5	1	+	1692703	maxlen:1,162	has 2 fGI insertions
#CL_INS_208
	prev:157	len:1	gene_len:162	157,1,162,2916
	prev:47	len:1	gene_len:126	47,1,126,3038
#Core	2045_3	1	-	1695070	maxlen:8,7689	has 3 fGI insertions
#CL_INS_209
	prev:12	len:7	gene_len:3438	5,3,849,889	12,4,2589,425
	prev:12	len:5	gene_len:3093	12,5,3093,425
	prev:8	len:8	gene_len:7689	8,7,7179,265	4,1,510,425
#Core	2049_3	1	+	1698798	maxlen:1,243	has 1 fGI insertions
#CL_INS_210
	prev:34	len:1	gene_len:243	34,1,243,3080
#Core	2051_3	1	-	1698799	maxlen:1,243	has 1 fGI insertions
#CL_INS_210
	prev:34	len:1	gene_len:243	34,1,243,3080
#Core	2056_5	1	-	1705773	maxlen:8,5472	has 3 fGI insertions
#CL_INS_211
	prev:68	len:1	gene_len:132	68,1,132,2994
	prev:66	len:1	gene_len:261	66,1,261,2998
	prev:7	len:8	gene_len:5472	7,8,5472,219
#Core	2058_5	1	+	1705774	maxlen:48,32982	has 7 fGI insertions
#CL_INS_211
	prev:68	len:1	gene_len:132	68,1,132,2994
	prev:66	len:1	gene_len:261	66,1,261,2998
	prev:41	len:48	gene_len:32982	41,48,32982,15
	prev:41	len:48	gene_len:32595	7,5,1602,437	41,43,30993,15
	prev:41	len:34	gene_len:24930	7,5,1602,437	41,29,23328,15
	prev:41	len:32	gene_len:25056	8,3,1728,860	41,29,23328,15
	prev:41	len:27	gene_len:22449	15,3,1158,825	41,24,21291,15
#Core	2063_3	1	+	1711056	maxlen:5,3318	has 1 fGI insertions
#CL_INS_212
	prev:3	len:5	gene_len:3318	3,5,3318,456
#Core	2064_5	1	+	1711057	maxlen:7,5295	has 2 fGI insertions
#CL_INS_212
	prev:4	len:7	gene_len:5295	3,5,3318,456	4,2,1977,902
	prev:4	len:3	gene_len:2424	4,3,2424,902
#Core	2091_5	1	-	1734573	maxlen:1,135	has 2 fGI insertions
#CL_INS_213
	prev:162	len:1	gene_len:135	162,1,135,2911
	prev:31	len:1	gene_len:114	31,1,114,3093
#Core	2093_5	1	+	1734574	maxlen:1,135	has 2 fGI insertions
#CL_INS_213
	prev:162	len:1	gene_len:135	162,1,135,2911
	prev:31	len:1	gene_len:114	31,1,114,3093
#Core	2121_3	1	-	1758841	maxlen:3,3438	has 1 fGI insertions
#CL_INS_214
	prev:4	len:3	gene_len:3438	4,3,3438,903
#Core	2122_5	1	-	1763004	maxlen:1,339	has 1 fGI insertions
#CL_INS_215
	prev:101	len:1	gene_len:339	101,1,339,2961
#Core	2124_5	1	+	1763005	maxlen:1,339	has 1 fGI insertions
#CL_INS_215
	prev:101	len:1	gene_len:339	101,1,339,2961
#Core	2131_5	1	-	1769754	maxlen:41,27342	has 12 fGI insertions
#CL_INS_216
	prev:89	len:15	gene_len:10335	89,15,10335,76
	prev:89	len:14	gene_len:9663	25,1,192,3127	89,13,9471,76
	prev:83	len:41	gene_len:27342	20,4,1287,571	73,32,22992,25	83,5,3063,76
	prev:83	len:38	gene_len:26811	73,33,23748,25	83,5,3063,76
	prev:83	len:22	gene_len:12933	4,5,1746,447	73,12,8124,25	83,5,3063,76
	prev:83	len:17	gene_len:27216	6,5,8697,444	10,10,17370,131	83,2,1149,76
	prev:83	len:13	gene_len:23247	10,11,22098,131	83,2,1149,76
	prev:83	len:11	gene_len:6957	4,4,2964,631	73,2,930,25	83,5,3063,76
	prev:50	len:8	gene_len:6561	5,3,4482,883	7,3,1635,865	50,2,444,793
	prev:50	len:5	gene_len:2079	7,3,1635,865	50,2,444,793
	prev:50	len:3	gene_len:1215	50,3,1215,793
	prev:22	len:5	gene_len:939	9,4,780,592	22,1,159,1372
#Core	2225_3	1	-	1769755	maxlen:16,8619	has 11 fGI insertions
#CL_INS_216
	prev:153	len:16	gene_len:7248	13,6,2346,332	33,1,438,1353	153,9,4464,86
	prev:153	len:14	gene_len:8619	6,4,3717,607	47,1,438,550	153,9,4464,86
	prev:153	len:14	gene_len:7275	153,14,7275,86
	prev:153	len:13	gene_len:7341	47,4,2877,550	153,9,4464,86
	prev:153	len:13	gene_len:6408	4,3,1506,908	153,10,4902,86
	prev:153	len:11	gene_len:7167	33,2,2703,1353	153,9,4464,86
	prev:153	len:9	gene_len:4410	13,3,1395,830	40,4,1488,252	153,2,1527,86
	prev:153	len:9	gene_len:4377	45,7,2850,252	153,2,1527,86
	prev:153	len:8	gene_len:4497	50,1,1119,3026	153,7,3378,86
	prev:153	len:5	gene_len:3900	62,1,1119,3003	50,2,1254,1326	153,2,1527,86
	prev:153	len:4	gene_len:2781	50,2,1254,1326	153,2,1527,86
#Core	2236_5	1	-	1783059	maxlen:1,150	has 1 fGI insertions
#CL_INS_217
	prev:104	len:1	gene_len:150	104,1,150,2959
#Core	2237_3	1	-	1783060	maxlen:1,150	has 1 fGI insertions
#CL_INS_217
	prev:104	len:1	gene_len:150	104,1,150,2959
#Core	2250_5	1	-	1797513	maxlen:3,2751	has 1 fGI insertions
#CL_INS_218
	prev:11	len:3	gene_len:2751	11,3,2751,843
#Core	2257_5	1	-	1803549	maxlen:1,117	has 2 fGI insertions
#CL_INS_219
	prev:92	len:1	gene_len:117	92,1,117,2972
	prev:39	len:1	gene_len:114	39,1,114,3060
#Core	2259_3	1	-	1803550	maxlen:1,117	has 2 fGI insertions
#CL_INS_219
	prev:92	len:1	gene_len:117	92,1,117,2972
	prev:39	len:1	gene_len:114	39,1,114,3060
#Core	2261_5	1	-	1806885	maxlen:2,6564	has 1 fGI insertions
#CL_INS_220
	prev:121	len:2	gene_len:6564	121,1,6120,2944	20,1,444,1391
#Core	2263_5	1	-	1807524	maxlen:1,186	has 1 fGI insertions
#CL_INS_221
	prev:186	len:1	gene_len:186	186,1,186,2890
#Core	2265_3	1	-	1807525	maxlen:1,186	has 1 fGI insertions
#CL_INS_221
	prev:186	len:1	gene_len:186	186,1,186,2890
#Core	2267_5	1	-	1809474	maxlen:6,9108	has 2 fGI insertions
#CL_INS_222
	prev:139	len:1	gene_len:111	139,1,111,2930
	prev:5	len:6	gene_len:9108	5,6,9108,351
#Core	2269_5	1	+	1809475	maxlen:6,9108	has 2 fGI insertions
#CL_INS_222
	prev:139	len:1	gene_len:111	139,1,111,2930
	prev:5	len:6	gene_len:9108	5,6,9108,351
#Core	2270_5	1	-	1812294	maxlen:3,1164	has 1 fGI insertions
#CL_INS_223
	prev:60	len:3	gene_len:1164	60,3,1164,787
#Core	2271_3	1	-	1812295	maxlen:3,1164	has 1 fGI insertions
#CL_INS_223
	prev:60	len:3	gene_len:1164	60,3,1164,787
#Core	2276_5	1	-	1815804	maxlen:4,4704	has 1 fGI insertions
#CL_INS_224
	prev:102	len:4	gene_len:4704	102,4,4704,542
#Core	2277_3	1	-	1815805	maxlen:4,4704	has 3 fGI insertions
#CL_INS_224
	prev:102	len:4	gene_len:4704	102,4,4704,542
	prev:35	len:4	gene_len:3075	28,3,2067,809	35,1,1008,3071
	prev:35	len:1	gene_len:1008	35,1,1008,3071
#Core	2280_3	1	+	1820643	maxlen:1,849	has 1 fGI insertions
#CL_INS_225
	prev:154	len:1	gene_len:849	154,1,849,2918
#Core	2282_3	1	-	1820644	maxlen:1,849	has 1 fGI insertions
#CL_INS_225
	prev:154	len:1	gene_len:849	154,1,849,2918
#Core	2290_3	1	+	1831173	maxlen:3,1065	has 1 fGI insertions
#CL_INS_226
	prev:7	len:3	gene_len:1065	7,3,1065,867
#Core	2291_3	1	+	1831893	maxlen:1,111	has 1 fGI insertions
#CL_INS_227
	prev:127	len:1	gene_len:111	127,1,111,2939
#Core	2293_3	1	-	1831894	maxlen:1,111	has 1 fGI insertions
#CL_INS_227
	prev:127	len:1	gene_len:111	127,1,111,2939
#Core	2295_3	1	+	1834842	maxlen:1,228	has 1 fGI insertions
#CL_INS_228
	prev:186	len:1	gene_len:228	186,1,228,2891
#Core	2297_5	1	+	1834843	maxlen:1,228	has 1 fGI insertions
#CL_INS_228
	prev:186	len:1	gene_len:228	186,1,228,2891
#Core	2299_3	1	-	1836349	maxlen:1,459	has 1 fGI insertions
#CL_INS_229
	prev:35	len:1	gene_len:459	35,1,459,3078
#Core	2306_5	1	-	1842552	maxlen:1,114	has 1 fGI insertions
#CL_INS_230
	prev:95	len:1	gene_len:114	95,1,114,2971
#Core	2307_3	1	-	1842553	maxlen:1,114	has 1 fGI insertions
#CL_INS_230
	prev:95	len:1	gene_len:114	95,1,114,2971
#Core	2310_5	1	-	1844928	maxlen:2,882	has 1 fGI insertions
#CL_INS_231
	prev:30	len:2	gene_len:882	30,2,882,1355
#Core	2317_3	1	-	1850872	maxlen:4,2205	has 1 fGI insertions
#CL_INS_232
	prev:31	len:4	gene_len:2205	31,4,2205,560
#Core	2321_5	1	-	1860591	maxlen:5,4575	has 1 fGI insertions
#CL_INS_233
	prev:22	len:5	gene_len:4575	6,4,3876,606	22,1,699,3150
#Core	2333_5	1	-	1874817	maxlen:1,138	has 1 fGI insertions
#CL_INS_234
	prev:26	len:1	gene_len:138	26,1,138,3115
#Core	2334_3	1	-	1874818	maxlen:1,138	has 1 fGI insertions
#CL_INS_234
	prev:26	len:1	gene_len:138	26,1,138,3115
#Core	2336_3	1	+	1877745	maxlen:2,1809	has 1 fGI insertions
#CL_INS_235
	prev:186	len:2	gene_len:1809	186,2,1809,1289
#Core	2339_3	1	-	1877746	maxlen:2,1809	has 1 fGI insertions
#CL_INS_235
	prev:186	len:2	gene_len:1809	186,2,1809,1289
#Core	2368_3	1	+	1906818	maxlen:1,132	has 1 fGI insertions
#CL_INS_236
	prev:170	len:1	gene_len:132	170,1,132,2899
#Core	2370_3	1	-	1906819	maxlen:1,132	has 1 fGI insertions
#CL_INS_236
	prev:170	len:1	gene_len:132	170,1,132,2899
#Core	2384_3	1	+	1920303	maxlen:6,5478	has 2 fGI insertions
#CL_INS_237
	prev:41	len:1	gene_len:702	41,1,702,3054
	prev:10	len:6	gene_len:5478	10,6,5478,338
#Core	2385_3	1	-	1920304	maxlen:18,22611	has 3 fGI insertions
#CL_INS_237
	prev:41	len:1	gene_len:702	41,1,702,3054
	prev:10	len:6	gene_len:5478	10,6,5478,338
	prev:6	len:18	gene_len:22611	6,18,22611,61
#Core	2388_5	1	-	1923753	maxlen:16,13089	has 1 fGI insertions
#CL_INS_238
	prev:73	len:16	gene_len:13089	73,16,13089,71
#Core	2389_3	1	-	1923754	maxlen:16,13089	has 1 fGI insertions
#CL_INS_238
	prev:73	len:16	gene_len:13089	73,16,13089,71
#Core	2391_5	1	-	1927479	maxlen:2,3279	has 2 fGI insertions
#CL_INS_239
	prev:126	len:2	gene_len:3279	126,2,3279,1300
	prev:51	len:1	gene_len:117	51,1,117,3021
#Core	2394_3	1	-	1927480	maxlen:2,3279	has 2 fGI insertions
#CL_INS_239
	prev:126	len:2	gene_len:3279	126,2,3279,1300
	prev:51	len:1	gene_len:117	51,1,117,3021
#Core	2395_5	1	-	1928931	maxlen:3,1881	has 1 fGI insertions
#CL_INS_240
	prev:52	len:3	gene_len:1881	52,3,1881,790
#Core	2397_5	1	+	1928932	maxlen:3,1881	has 1 fGI insertions
#CL_INS_240
	prev:52	len:3	gene_len:1881	52,3,1881,790
#Core	2398_3	1	+	1930647	maxlen:2,975	has 1 fGI insertions
#CL_INS_241
	prev:41	len:2	gene_len:975	41,2,975,1336
#Core	2399_3	1	-	1930648	maxlen:2,975	has 1 fGI insertions
#CL_INS_241
	prev:41	len:2	gene_len:975	41,2,975,1336
#Core	2403_3	1	-	1935496	maxlen:1,579	has 1 fGI insertions
#CL_INS_242
	prev:37	len:1	gene_len:579	37,1,579,3065
#Core	2405_5	1	-	1936575	maxlen:6,2430	has 2 fGI insertions
#CL_INS_243
	prev:14	len:6	gene_len:2430	6,3,972,876	14,3,1458,422
	prev:14	len:5	gene_len:2277	14,5,2277,422
#Core	2409_3	1	+	1938951	maxlen:1,408	has 1 fGI insertions
#CL_INS_244
	prev:48	len:1	gene_len:408	48,1,408,3036
#Core	2410_3	1	-	1938952	maxlen:3,2829	has 1 fGI insertions
#CL_INS_244
	prev:48	len:3	gene_len:2829	48,3,2829,794
#Core	2425_3	1	+	1952169	maxlen:9,8451	has 3 fGI insertions
#CL_INS_245
	prev:55	len:9	gene_len:8451	55,9,8451,166
	prev:55	len:7	gene_len:2844	9,5,1374,434	55,2,1470,166
	prev:55	len:6	gene_len:3045	6,4,1575,613	55,2,1470,166
#Core	2426_3	1	-	1952170	maxlen:12,8883	has 4 fGI insertions
#CL_INS_245
	prev:55	len:9	gene_len:8451	55,9,8451,166
	prev:37	len:12	gene_len:8883	6,4,1575,613	5,1,327,3828	37,7,6981,166
	prev:37	len:7	gene_len:5160	9,5,1374,434	37,2,3786,166
	prev:37	len:6	gene_len:5427	3,4,1641,640	37,2,3786,166
#Core	2442_3	1	-	1967533	maxlen:40,28800	has 6 fGI insertions
#CL_INS_246
	prev:40	len:37	gene_len:24552	40,37,24552,19
	prev:40	len:30	gene_len:17388	3,5,2202,458	40,25,15186,19
	prev:40	len:25	gene_len:13620	10,9,4971,172	40,16,8649,19
	prev:36	len:40	gene_len:28800	17,3,3093,819	17,30,22452,32	36,7,3255,19
	prev:36	len:37	gene_len:25707	17,30,22452,32	36,7,3255,19
	prev:36	len:10	gene_len:5148	34,8,3810,208	36,2,1338,19
#Core	2455_3	1	+	1975773	maxlen:1,1599	has 1 fGI insertions
#CL_INS_247
	prev:40	len:1	gene_len:1599	40,1,1599,3055
#Core	2456_5	1	+	1975774	maxlen:1,1599	has 1 fGI insertions
#CL_INS_247
	prev:40	len:1	gene_len:1599	40,1,1599,3055
#Core	2456_3	1	+	1976727	maxlen:4,3414	has 1 fGI insertions
#CL_INS_248
	prev:38	len:4	gene_len:3414	38,4,3414,556
#Core	2457_3	1	-	1976728	maxlen:4,3414	has 1 fGI insertions
#CL_INS_248
	prev:38	len:4	gene_len:3414	38,4,3414,556
#Core	2487_5	1	-	2006640	maxlen:1,144	has 1 fGI insertions
#CL_INS_249
	prev:156	len:1	gene_len:144	156,1,144,2917
#Core	2489_5	1	+	2006641	maxlen:1,144	has 1 fGI insertions
#CL_INS_249
	prev:156	len:1	gene_len:144	156,1,144,2917
#Core	2492_5	1	-	2013735	maxlen:1,825	has 2 fGI insertions
#CL_INS_250
	prev:142	len:1	gene_len:825	142,1,825,2928
	prev:98	len:1	gene_len:153	98,1,153,2966
#Core	2494_3	1	-	2013736	maxlen:1,825	has 2 fGI insertions
#CL_INS_250
	prev:142	len:1	gene_len:825	142,1,825,2928
	prev:98	len:1	gene_len:153	98,1,153,2966
#Core	2496_3	1	+	2016327	maxlen:17,10512	has 5 fGI insertions
#CL_INS_251
	prev:76	len:17	gene_len:10512	8,4,1743,597	16,4,1464,577	47,5,5664,411	76,4,1641,546
	prev:76	len:13	gene_len:8769	16,4,1464,577	47,5,5664,411	76,4,1641,546
	prev:76	len:9	gene_len:7305	47,5,5664,411	76,4,1641,546
	prev:76	len:7	gene_len:5721	5,3,4080,888	76,4,1641,546
	prev:76	len:4	gene_len:1641	76,4,1641,546
#Core	2497_5	1	+	2016328	maxlen:28,11424	has 14 fGI insertions
#CL_INS_251
	prev:64	len:28	gene_len:11424	13,6,1884,333	64,16,7230,66	49,2,639,1327	57,4,1671,106
	prev:64	len:23	gene_len:9705	64,17,7395,66	49,2,639,1327	57,4,1671,106
	prev:64	len:20	gene_len:8073	38,4,1440,557	64,10,4323,66	49,2,639,1327	57,4,1671,106
	prev:63	len:17	gene_len:8703	11,7,3615,261	9,1,183,854	63,9,4905,106
	prev:63	len:16	gene_len:7140	22,6,2073,329	37,3,1311,800	63,7,3756,106
	prev:63	len:14	gene_len:8502	12,3,1107,838	63,11,7395,106
	prev:63	len:13	gene_len:8529	8,8,6252,216	63,5,2277,106
	prev:63	len:12	gene_len:7584	63,12,7584,106
	prev:63	len:12	gene_len:5958	9,3,1053,854	63,9,4905,106
	prev:63	len:10	gene_len:5304	8,3,1548,857	63,7,3756,106
	prev:63	len:10	gene_len:5067	37,3,1311,800	63,7,3756,106
	prev:57	len:9	gene_len:4089	16,4,2040,576	49,1,378,1327	57,4,1671,106
	prev:57	len:6	gene_len:2310	49,2,639,1327	57,4,1671,106
	prev:8	len:3	gene_len:1632	8,3,1632,863
#Core	2503_3	1	+	2022243	maxlen:1,147	has 1 fGI insertions
#CL_INS_252
	prev:159	len:1	gene_len:147	159,1,147,2915
#Core	2504_5	1	+	2022244	maxlen:1,147	has 1 fGI insertions
#CL_INS_252
	prev:159	len:1	gene_len:147	159,1,147,2915
#Core	2504_3	1	+	2022693	maxlen:1,315	has 1 fGI insertions
#CL_INS_253
	prev:36	len:1	gene_len:315	36,1,315,3067
#Core	2506_3	1	-	2022694	maxlen:1,315	has 1 fGI insertions
#CL_INS_253
	prev:36	len:1	gene_len:315	36,1,315,3067
#Core	2527_3	1	-	2045872	maxlen:2,4719	has 1 fGI insertions
#CL_INS_254
	prev:70	len:2	gene_len:4719	70,2,4719,1315
#Core	2537_3	1	+	2056641	maxlen:15,14226	has 4 fGI insertions
#CL_INS_255
	prev:109	len:11	gene_len:8859	109,11,8859,122
	prev:109	len:9	gene_len:6879	46,1,396,3042	109,8,6483,122
	prev:82	len:15	gene_len:14226	43,11,11913,125	82,4,2313,122
	prev:8	len:4	gene_len:5322	8,4,5322,594
#Core	2538_5	1	+	2056642	maxlen:4,5322	has 2 fGI insertions
#CL_INS_255
	prev:69	len:3	gene_len:957	69,3,957,784
	prev:8	len:4	gene_len:5322	8,4,5322,594
#Core	2539_3	1	-	2057224	maxlen:1,195	has 1 fGI insertions
#CL_INS_256
	prev:29	len:1	gene_len:195	29,1,195,3099
#Core	2547_3	1	+	2070603	maxlen:2,1011	has 1 fGI insertions
#CL_INS_257
	prev:79	len:2	gene_len:1011	79,2,1011,1309
#Core	2549_5	1	+	2070604	maxlen:8,8055	has 2 fGI insertions
#CL_INS_257
	prev:79	len:8	gene_len:8055	3,6,7044,355	79,2,1011,1309
	prev:79	len:2	gene_len:1011	79,2,1011,1309
#Core	2577_3	1	+	2104209	maxlen:13,9987	has 5 fGI insertions
#CL_INS_258
	prev:144	len:13	gene_len:9987	6,12,9867,109	144,1,120,2927
	prev:144	len:1	gene_len:120	144,1,120,2927
	prev:53	len:1	gene_len:174	53,1,174,3018
	prev:48	len:1	gene_len:237	48,1,237,3035
	prev:10	len:3	gene_len:2256	10,3,2256,845
#Core	2579_3	1	-	2104210	maxlen:12,9867	has 5 fGI insertions
#CL_INS_258
	prev:144	len:4	gene_len:2376	10,3,2256,845	144,1,120,2927
	prev:144	len:1	gene_len:120	144,1,120,2927
	prev:53	len:1	gene_len:174	53,1,174,3018
	prev:48	len:1	gene_len:237	48,1,237,3035
	prev:6	len:12	gene_len:9867	6,12,9867,109
#Core	2579_5	1	-	2104770	maxlen:28,26868	has 12 fGI insertions
#CL_INS_259
	prev:163	len:28	gene_len:26868	163,28,26868,35
	prev:163	len:19	gene_len:18663	57,1,300,3010	163,18,18363,35
	prev:163	len:18	gene_len:18735	29,1,1296,3100	163,17,17439,35
	prev:146	len:15	gene_len:14094	9,10,9426,147	146,5,4668,35
	prev:68	len:15	gene_len:17214	17,14,15813,89	68,1,1401,2993
	prev:68	len:6	gene_len:4170	5,5,2769,445	68,1,1401,2993
	prev:68	len:4	gene_len:4269	12,3,2868,840	68,1,1401,2993
	prev:68	len:1	gene_len:1401	68,1,1401,2993
	prev:38	len:3	gene_len:1662	38,3,1662,798
	prev:6	len:5	gene_len:5460	6,5,5460,442
	prev:4	len:13	gene_len:11553	4,13,11553,100
	prev:3	len:3	gene_len:4824	3,3,4824,935
#Core	2608_3	1	-	2104771	maxlen:41,38703	has 12 fGI insertions
#CL_INS_259
	prev:163	len:41	gene_len:38703	37,13,11835,98	163,28,26868,35
	prev:163	len:31	gene_len:28530	38,3,1662,798	163,28,26868,35
	prev:163	len:28	gene_len:26868	163,28,26868,35
	prev:155	len:12	gene_len:10725	29,1,1296,3100	155,11,9429,35
	prev:68	len:1	gene_len:1401	68,1,1401,2993
	prev:25	len:6	gene_len:6756	13,5,5544,423	25,1,1212,567
	prev:25	len:4	gene_len:3540	25,4,3540,567
	prev:17	len:17	gene_len:18681	12,3,2868,840	17,14,15813,89
	prev:17	len:14	gene_len:15813	17,14,15813,89
	prev:6	len:5	gene_len:5460	6,5,5460,442
	prev:4	len:13	gene_len:11553	4,13,11553,100
	prev:3	len:3	gene_len:4824	3,3,4824,935
#Core	2609_3	1	-	2105071	maxlen:1,300	has 1 fGI insertions
#CL_INS_260
	prev:57	len:1	gene_len:300	57,1,300,3010
#Core	2643_3	1	+	2144697	maxlen:2,1467	has 1 fGI insertions
#CL_INS_261
	prev:35	len:2	gene_len:1467	35,2,1467,1343
#Core	2646_3	1	-	2145790	maxlen:2,1467	has 1 fGI insertions
#CL_INS_262
	prev:35	len:2	gene_len:1467	35,2,1467,1343
#Core	2654_5	1	-	2155725	maxlen:11,9267	has 2 fGI insertions
#CL_INS_263
	prev:49	len:11	gene_len:9267	49,11,9267,123
	prev:36	len:10	gene_len:2103	3,6,1464,356	36,4,639,123
#Core	2655_3	1	-	2155726	maxlen:18,11019	has 3 fGI insertions
#CL_INS_263
	prev:49	len:18	gene_len:10989	3,6,1464,356	3,1,258,4358	49,11,9267,123
	prev:49	len:12	gene_len:11019	3,5,2580,451	17,1,354,3223	49,6,8085,123
	prev:49	len:11	gene_len:9267	49,11,9267,123
#Core	2665_3	1	+	2166123	maxlen:1,114	has 1 fGI insertions
#CL_INS_264
	prev:99	len:1	gene_len:114	99,1,114,2963
#Core	2666_3	1	-	2166124	maxlen:1,114	has 1 fGI insertions
#CL_INS_264
	prev:99	len:1	gene_len:114	99,1,114,2963
#Core	2751_5	1	+	2187190	maxlen:28,13974	has 2 fGI insertions
#CL_INS_265
	prev:90	len:28	gene_len:13974	90,28,13974,36
	prev:90	len:24	gene_len:12798	29,5,2313,414	90,19,10485,36
#Core	2764_3	1	+	2201376	maxlen:2,3657	has 1 fGI insertions
#CL_INS_266
	prev:25	len:2	gene_len:3657	25,2,3657,1362
#Core	2765_3	1	-	2201377	maxlen:2,3657	has 1 fGI insertions
#CL_INS_266
	prev:25	len:2	gene_len:3657	25,2,3657,1362
#Core	2803_5	1	-	2228805	maxlen:1,126	has 1 fGI insertions
#CL_INS_267
	prev:164	len:1	gene_len:126	164,1,126,2909
#Core	2805_3	1	-	2228806	maxlen:1,126	has 1 fGI insertions
#CL_INS_267
	prev:164	len:1	gene_len:126	164,1,126,2909
#Core	2822_3	1	+	2246088	maxlen:3,2067	has 1 fGI insertions
#CL_INS_268
	prev:3	len:3	gene_len:2067	3,3,2067,931
#Core	2824_3	1	-	2248522	maxlen:4,3063	has 1 fGI insertions
#CL_INS_269
	prev:18	len:4	gene_len:3063	3,3,2067,931	18,1,996,3209
#Core	2837_3	1	+	2263296	maxlen:1,144	has 1 fGI insertions
#CL_INS_270
	prev:166	len:1	gene_len:144	166,1,144,2905
#Core	2839_3	1	-	2263297	maxlen:1,144	has 1 fGI insertions
#CL_INS_270
	prev:166	len:1	gene_len:144	166,1,144,2905
#Core	2853_3	1	+	2278974	maxlen:1,642	has 1 fGI insertions
#CL_INS_271
	prev:70	len:1	gene_len:642	70,1,642,2992
#Core	2854_3	1	-	2278975	maxlen:1,642	has 1 fGI insertions
#CL_INS_271
	prev:70	len:1	gene_len:642	70,1,642,2992
#Core	2863_5	1	-	2287662	maxlen:1,120	has 1 fGI insertions
#CL_INS_272
	prev:68	len:1	gene_len:120	68,1,120,2996
#Core	2864_3	1	-	2287663	maxlen:1,120	has 1 fGI insertions
#CL_INS_272
	prev:68	len:1	gene_len:120	68,1,120,2996
#Core	2869_3	1	+	2293959	maxlen:4,3342	has 2 fGI insertions
#CL_INS_273
	prev:169	len:2	gene_len:1476	169,2,1476,1291
	prev:7	len:4	gene_len:3342	7,4,3342,601
#Core	2872_3	1	-	2293960	maxlen:4,3342	has 2 fGI insertions
#CL_INS_273
	prev:169	len:2	gene_len:1476	169,2,1476,1291
	prev:7	len:4	gene_len:3342	7,4,3342,601
#Core	2872_5	1	-	2294535	maxlen:13,7896	has 8 fGI insertions
#CL_INS_274
	prev:109	len:1	gene_len:1083	109,1,1083,2950
	prev:52	len:13	gene_len:7896	7,6,4824,345	52,7,3072,251
	prev:52	len:7	gene_len:3072	52,7,3072,251
	prev:36	len:4	gene_len:1257	36,4,1257,558
	prev:23	len:5	gene_len:3540	3,4,3354,644	23,1,186,3139
	prev:23	len:4	gene_len:3786	3,3,3600,928	23,1,186,3139
	prev:14	len:5	gene_len:1722	4,4,1296,632	14,1,426,1414
	prev:7	len:3	gene_len:3951	7,3,3951,868
#Core	2875_3	1	-	2294536	maxlen:8,6159	has 8 fGI insertions
#CL_INS_274
	prev:109	len:1	gene_len:1083	109,1,1083,2950
	prev:52	len:8	gene_len:6159	7,3,3951,868	52,5,2208,251
	prev:52	len:8	gene_len:5187	3,4,3354,644	52,4,1833,251
	prev:52	len:7	gene_len:3072	52,7,3072,251
	prev:36	len:4	gene_len:1257	36,4,1257,558
	prev:7	len:6	gene_len:4824	7,6,4824,345
	prev:4	len:4	gene_len:1296	4,4,1296,632
	prev:3	len:3	gene_len:3600	3,3,3600,928
#Core	2887_3	1	+	2309673	maxlen:7,4773	has 2 fGI insertions
#CL_INS_275
	prev:24	len:7	gene_len:4773	12,4,2556,585	20,1,807,1392	24,2,1410,327
	prev:24	len:6	gene_len:4593	24,6,4593,327
#Core	2888_3	1	-	2309674	maxlen:6,4593	has 1 fGI insertions
#CL_INS_275
	prev:24	len:6	gene_len:4593	24,6,4593,327
#Core	2891_3	1	-	2321386	maxlen:1,933	has 1 fGI insertions
#CL_INS_276
	prev:45	len:1	gene_len:933	45,1,933,3045
#Core	2911_3	1	+	2343174	maxlen:2,975	has 1 fGI insertions
#CL_INS_277
	prev:38	len:2	gene_len:975	38,2,975,1339
#Core	2912_5	1	+	2343175	maxlen:2,975	has 1 fGI insertions
#CL_INS_277
	prev:38	len:2	gene_len:975	38,2,975,1339
#Core	2917_3	1	-	2346991	maxlen:7,11313	has 1 fGI insertions
#CL_INS_278
	prev:10	len:7	gene_len:11313	10,7,11313,262
#Core	2917_5	1	-	2348643	maxlen:9,16098	has 7 fGI insertions
#CL_INS_279
	prev:153	len:9	gene_len:16098	7,7,4206,267	19,1,1023,3197	153,1,10869,2919
	prev:153	len:1	gene_len:10869	153,1,10869,2919
	prev:121	len:1	gene_len:6120	121,1,6120,2944
	prev:38	len:1	gene_len:6636	38,1,6636,3064
	prev:34	len:7	gene_len:6714	3,5,5499,460	34,2,1215,1349
	prev:34	len:2	gene_len:1215	34,2,1215,1349
	prev:30	len:1	gene_len:6081	30,1,6081,3097
#Core	2919_3	1	-	2348644	maxlen:7,12084	has 9 fGI insertions
#CL_INS_279
	prev:172	len:7	gene_len:6156	4,3,1539,909	27,3,2403,811	172,1,2214,1290
	prev:172	len:4	gene_len:4617	27,3,2403,811	172,1,2214,1290
	prev:172	len:2	gene_len:3438	172,2,3438,1290
	prev:153	len:3	gene_len:12084	34,2,1215,1349	153,1,10869,2919
	prev:153	len:1	gene_len:10869	153,1,10869,2919
	prev:28	len:6	gene_len:1968	9,5,1038,433	28,1,930,3106
	prev:28	len:4	gene_len:2469	4,3,1539,909	28,1,930,3106
	prev:28	len:1	gene_len:930	28,1,930,3106
	prev:28	len:1	gene_len:930	28,1,930,3106
#Core	2922_3	1	+	2352972	maxlen:3,957	has 1 fGI insertions
#CL_INS_280
	prev:43	len:3	gene_len:957	43,3,957,795
#Core	2923_3	1	-	2352973	maxlen:3,957	has 1 fGI insertions
#CL_INS_280
	prev:43	len:3	gene_len:957	43,3,957,795
#Core	2927_5	1	-	2360487	maxlen:1,114	has 1 fGI insertions
#CL_INS_281
	prev:181	len:1	gene_len:114	181,1,114,2895
#Core	2929_3	1	-	2360488	maxlen:1,114	has 1 fGI insertions
#CL_INS_281
	prev:181	len:1	gene_len:114	181,1,114,2895
#Core	2935_3	1	+	2366436	maxlen:1,1119	has 1 fGI insertions
#CL_INS_282
	prev:130	len:1	gene_len:1119	130,1,1119,2937
#Core	2938_3	1	-	2366437	maxlen:1,1119	has 2 fGI insertions
#CL_INS_282
	prev:130	len:1	gene_len:1119	130,1,1119,2937
	prev:26	len:1	gene_len:306	26,1,306,3121
#Core	2955_5	1	-	2379318	maxlen:1,297	has 1 fGI insertions
#CL_INS_283
	prev:47	len:1	gene_len:297	47,1,297,3041
#Core	2956_5	1	+	2379319	maxlen:1,297	has 1 fGI insertions
#CL_INS_283
	prev:47	len:1	gene_len:297	47,1,297,3041
#Core	2967_3	1	+	2394414	maxlen:1,684	has 2 fGI insertions
#CL_INS_284
	prev:170	len:1	gene_len:582	170,1,582,2900
	prev:51	len:1	gene_len:684	51,1,684,3024
#Core	2969_3	1	-	2394415	maxlen:1,684	has 2 fGI insertions
#CL_INS_284
	prev:170	len:1	gene_len:582	170,1,582,2900
	prev:51	len:1	gene_len:684	51,1,684,3024
#Core	2977_3	1	-	2402599	maxlen:1,1065	has 1 fGI insertions
#CL_INS_285
	prev:50	len:1	gene_len:1065	50,1,1065,3030
#Core	2977_5	1	-	2403900	maxlen:1,114	has 1 fGI insertions
#CL_INS_286
	prev:48	len:1	gene_len:114	48,1,114,3034
#Core	2978_3	1	-	2403901	maxlen:1,114	has 1 fGI insertions
#CL_INS_286
	prev:48	len:1	gene_len:114	48,1,114,3034
#Core	2987_3	1	+	2411868	maxlen:19,18954	has 6 fGI insertions
#CL_INS_287
	prev:65	len:6	gene_len:2736	38,4,1299,555	65,2,1437,403
	prev:65	len:5	gene_len:2607	65,5,2607,403
	prev:55	len:19	gene_len:18954	28,18,17712,59	55,1,1242,403
	prev:55	len:16	gene_len:18162	10,4,5472,591	28,11,11448,59	55,1,1242,403
	prev:32	len:3	gene_len:810	32,3,810,804
	prev:23	len:3	gene_len:1434	23,3,1434,812
#Core	2988_3	1	-	2411869	maxlen:18,23454	has 6 fGI insertions
#CL_INS_287
	prev:49	len:2	gene_len:417	49,2,417,1328
	prev:29	len:16	gene_len:23454	29,7,12033,255	28,9,11421,59
	prev:29	len:8	gene_len:4401	29,8,4401,210
	prev:28	len:18	gene_len:17712	28,18,17712,59
	prev:23	len:3	gene_len:1434	23,3,1434,812
	prev:22	len:5	gene_len:4830	3,4,3681,642	22,1,1149,210
#Core	3008_3	1	+	2430657	maxlen:1,1305	has 1 fGI insertions
#CL_INS_288
	prev:123	len:1	gene_len:1305	123,1,1305,2941
#Core	3010_5	1	+	2430658	maxlen:1,1305	has 1 fGI insertions
#CL_INS_288
	prev:123	len:1	gene_len:1305	123,1,1305,2941
#Core	3013_3	1	+	2433561	maxlen:1,2046	has 1 fGI insertions
#CL_INS_289
	prev:70	len:1	gene_len:2046	70,1,2046,2990
#Core	3014_3	1	-	2433562	maxlen:1,2046	has 1 fGI insertions
#CL_INS_289
	prev:70	len:1	gene_len:2046	70,1,2046,2990
#Core	3030_3	1	+	2449788	maxlen:6,3822	has 2 fGI insertions
#CL_INS_290
	prev:67	len:6	gene_len:3822	4,4,1554,625	67,2,2268,1320
	prev:67	len:2	gene_len:2268	67,2,2268,1320
#Core	3031_3	1	-	2449789	maxlen:4,2268	has 2 fGI insertions
#CL_INS_290
	prev:67	len:2	gene_len:2268	67,2,2268,1320
	prev:4	len:4	gene_len:1554	4,4,1554,625
#Core	3043_5	1	-	2465613	maxlen:8,6414	has 1 fGI insertions
#CL_INS_291
	prev:7	len:8	gene_len:6414	7,8,6414,218
#Core	3055_5	1	-	2474919	maxlen:1,129	has 1 fGI insertions
#CL_INS_292
	prev:159	len:1	gene_len:129	159,1,129,2914
#Core	3057_3	1	-	2474920	maxlen:1,129	has 1 fGI insertions
#CL_INS_292
	prev:159	len:1	gene_len:129	159,1,129,2914
#Core	3090_5	1	-	2510430	maxlen:1,117	has 1 fGI insertions
#CL_INS_293
	prev:147	len:1	gene_len:117	147,1,117,2924
#Core	3091_3	1	-	2510431	maxlen:1,117	has 1 fGI insertions
#CL_INS_293
	prev:147	len:1	gene_len:117	147,1,117,2924
#Core	3107_3	1	+	2528238	maxlen:2,1602	has 1 fGI insertions
#CL_INS_294
	prev:120	len:2	gene_len:1602	120,2,1602,1304
#Core	3110_5	1	+	2528239	maxlen:2,1602	has 1 fGI insertions
#CL_INS_294
	prev:120	len:2	gene_len:1602	120,2,1602,1304
#Core	3115_3	1	+	2533773	maxlen:1,126	has 1 fGI insertions
#CL_INS_295
	prev:122	len:1	gene_len:126	122,1,126,2943
#Core	3116_5	1	+	2533774	maxlen:1,126	has 1 fGI insertions
#CL_INS_295
	prev:122	len:1	gene_len:126	122,1,126,2943
#Core	3116_3	1	+	2535549	maxlen:1,1026	has 1 fGI insertions
#CL_INS_296
	prev:166	len:1	gene_len:1026	166,1,1026,2906
#Core	3118_5	1	+	2535550	maxlen:1,1026	has 1 fGI insertions
#CL_INS_296
	prev:166	len:1	gene_len:1026	166,1,1026,2906
#Core	3118_3	1	+	2535765	maxlen:9,8175	has 5 fGI insertions
#CL_INS_297
	prev:166	len:2	gene_len:1680	166,2,1680,1293
	prev:47	len:9	gene_len:8175	47,9,8175,168
	prev:36	len:3	gene_len:2718	36,3,2718,801
	prev:22	len:6	gene_len:6048	22,6,6048,328
	prev:10	len:3	gene_len:2730	10,3,2730,849
#Core	3121_5	1	+	2535766	maxlen:4,3483	has 3 fGI insertions
#CL_INS_297
	prev:166	len:4	gene_len:3483	10,3,2730,849	166,1,753,1293
	prev:166	len:2	gene_len:1680	166,2,1680,1293
	prev:36	len:3	gene_len:2718	36,3,2718,801
#Core	3126_3	1	-	2540224	maxlen:15,14091	has 4 fGI insertions
#CL_INS_298
	prev:47	len:15	gene_len:14091	8,8,7869,214	47,7,6222,168
	prev:47	len:14	gene_len:12555	6,8,6882,220	47,6,5673,168
	prev:47	len:9	gene_len:8175	47,9,8175,168
	prev:47	len:8	gene_len:7836	22,6,6048,328	47,2,1788,168
#Core	3129_5	1	-	2546049	maxlen:41,29706	has 5 fGI insertions
#CL_INS_299
	prev:88	len:3	gene_len:2550	88,3,2550,778
	prev:34	len:41	gene_len:28728	34,41,28728,17
	prev:34	len:39	gene_len:29706	6,16,10623,74	34,23,19083,17
	prev:20	len:4	gene_len:1890	6,3,1743,877	20,1,147,3178
	prev:10	len:4	gene_len:3318	10,4,3318,590
#Core	3133_5	1	+	2546050	maxlen:44,29793	has 6 fGI insertions
#CL_INS_299
	prev:88	len:3	gene_len:2550	88,3,2550,778
	prev:87	len:5	gene_len:4086	6,3,1743,877	87,2,2343,778
	prev:34	len:44	gene_len:29793	5,3,1065,894	34,41,28728,17
	prev:34	len:41	gene_len:28728	34,41,28728,17
	prev:28	len:22	gene_len:13602	6,16,10623,74	14,1,315,3291	28,5,2664,17
	prev:10	len:4	gene_len:3318	10,4,3318,590
#Core	3133_3	1	+	2547084	maxlen:1,999	has 1 fGI insertions
#CL_INS_300
	prev:32	len:1	gene_len:999	32,1,999,3089
#Core	3134_5	1	+	2547085	maxlen:1,999	has 1 fGI insertions
#CL_INS_300
	prev:32	len:1	gene_len:999	32,1,999,3089
#Core	3149_3	1	+	2560674	maxlen:3,2112	has 1 fGI insertions
#CL_INS_301
	prev:7	len:3	gene_len:2112	7,3,2112,864
#Core	3150_5	1	+	2560675	maxlen:3,3174	has 1 fGI insertions
#CL_INS_301
	prev:5	len:3	gene_len:3174	5,3,3174,880
#Core	3154_3	1	+	2563248	maxlen:1,1464	has 2 fGI insertions
#CL_INS_302
	prev:166	len:1	gene_len:1464	166,1,1464,2907
	prev:83	len:1	gene_len:1191	83,1,1191,2978
#Core	3156_5	1	+	2563249	maxlen:1,1464	has 2 fGI insertions
#CL_INS_302
	prev:166	len:1	gene_len:1464	166,1,1464,2907
	prev:83	len:1	gene_len:1191	83,1,1191,2978
#Core	3156_3	1	+	2564619	maxlen:1,1083	has 1 fGI insertions
#CL_INS_303
	prev:61	len:1	gene_len:1083	61,1,1083,3006
#Core	3158_3	1	+	2566176	maxlen:1,306	has 1 fGI insertions
#CL_INS_304
	prev:27	len:1	gene_len:306	27,1,306,3110
#Core	3159_5	1	+	2566177	maxlen:2,1011	has 2 fGI insertions
#CL_INS_304
	prev:35	len:2	gene_len:1011	35,2,1011,1344
	prev:35	len:2	gene_len:750	27,1,306,3110	35,1,444,1344
#Core	3167_3	1	-	2572906	maxlen:4,1116	has 1 fGI insertions
#CL_INS_305
	prev:7	len:4	gene_len:1116	3,3,804,938	7,1,312,1500
#Core	3174_3	1	+	2578065	maxlen:4,2295	has 1 fGI insertions
#CL_INS_306
	prev:11	len:4	gene_len:2295	11,4,2295,586
#Core	3175_3	1	-	2578066	maxlen:4,2295	has 1 fGI insertions
#CL_INS_306
	prev:11	len:4	gene_len:2295	11,4,2295,586
#Core	3181_5	1	-	2586291	maxlen:1,129	has 1 fGI insertions
#CL_INS_307
	prev:74	len:1	gene_len:129	74,1,129,2985
#Core	3182_5	1	+	2586292	maxlen:1,129	has 1 fGI insertions
#CL_INS_307
	prev:74	len:1	gene_len:129	74,1,129,2985
#Core	3184_5	1	-	2588610	maxlen:1,393	has 2 fGI insertions
#CL_INS_308
	prev:140	len:1	gene_len:393	140,1,393,2929
	prev:109	len:1	gene_len:348	109,1,348,2951
#Core	3186_3	1	-	2588611	maxlen:1,1173	has 3 fGI insertions
#CL_INS_308
	prev:140	len:1	gene_len:393	140,1,393,2929
	prev:109	len:1	gene_len:348	109,1,348,2951
	prev:44	len:1	gene_len:1173	44,1,1173,3049
#Core	3210_3	1	-	2609824	maxlen:1,837	has 1 fGI insertions
#CL_INS_309
	prev:26	len:1	gene_len:837	26,1,837,3120
#Core	3221_5	1	-	2622642	maxlen:1,345	has 1 fGI insertions
#CL_INS_310
	prev:64	len:1	gene_len:345	64,1,345,3000
#Core	3285_5	1	-	2671665	maxlen:2,1182	has 2 fGI insertions
#CL_INS_311
	prev:163	len:2	gene_len:834	163,2,834,1294
	prev:82	len:1	gene_len:1182	82,1,1182,2982
#Core	3288_5	1	+	2671666	maxlen:2,1182	has 2 fGI insertions
#CL_INS_311
	prev:163	len:2	gene_len:834	163,2,834,1294
	prev:82	len:1	gene_len:1182	82,1,1182,2982
#Core	3289_3	1	+	2674707	maxlen:2,1695	has 2 fGI insertions
#CL_INS_312
	prev:50	len:1	gene_len:828	50,1,828,3027
	prev:35	len:2	gene_len:1695	35,2,1695,1348
#Core	3290_3	1	-	2674708	maxlen:2,1695	has 2 fGI insertions
#CL_INS_312
	prev:50	len:1	gene_len:828	50,1,828,3027
	prev:35	len:2	gene_len:1695	35,2,1695,1348
#Core	3303_3	1	-	2685955	maxlen:1,837	has 1 fGI insertions
#CL_INS_313
	prev:25	len:1	gene_len:837	25,1,837,3130
#Core	3303_5	1	-	2687223	maxlen:1,153	has 1 fGI insertions
#CL_INS_314
	prev:185	len:1	gene_len:153	185,1,153,2893
#Core	3304_3	1	-	2687224	maxlen:1,153	has 1 fGI insertions
#CL_INS_314
	prev:185	len:1	gene_len:153	185,1,153,2893
#Core	3308_5	1	-	2691756	maxlen:10,5304	has 3 fGI insertions
#CL_INS_315
	prev:41	len:10	gene_len:5304	12,3,1365,834	12,1,225,3326	16,3,1950,822	41,3,1764,796
	prev:41	len:6	gene_len:3714	16,3,1950,822	41,3,1764,796
	prev:41	len:3	gene_len:1764	41,3,1764,796
#Core	3316_3	1	+	2698875	maxlen:1,123	has 1 fGI insertions
#CL_INS_316
	prev:71	len:1	gene_len:123	71,1,123,2988
#Core	3317_5	1	+	2698876	maxlen:1,123	has 1 fGI insertions
#CL_INS_316
	prev:71	len:1	gene_len:123	71,1,123,2988
#Core	3345_3	1	+	2722533	maxlen:3,1590	has 1 fGI insertions
#CL_INS_317
	prev:3	len:3	gene_len:1590	3,3,1590,920
#Core	3346_5	1	-	2724159	maxlen:1,1308	has 1 fGI insertions
#CL_INS_318
	prev:130	len:1	gene_len:1308	130,1,1308,2938
#Core	3348_3	1	-	2724160	maxlen:1,1308	has 1 fGI insertions
#CL_INS_318
	prev:130	len:1	gene_len:1308	130,1,1308,2938
#Core	3383_5	1	-	2765247	maxlen:4,1293	has 2 fGI insertions
#CL_INS_319
	prev:137	len:4	gene_len:1293	104,1,111,2958	137,3,1182,772
	prev:137	len:3	gene_len:1182	137,3,1182,772
#Core	3385_5	1	+	2765248	maxlen:3,1182	has 2 fGI insertions
#CL_INS_319
	prev:137	len:3	gene_len:1182	137,3,1182,772
	prev:104	len:1	gene_len:111	104,1,111,2958
#Core	3385_3	1	+	2765937	maxlen:1,591	has 2 fGI insertions
#CL_INS_320
	prev:165	len:1	gene_len:117	165,1,117,2908
	prev:53	len:1	gene_len:591	53,1,591,3016
#Core	3387_5	1	+	2765938	maxlen:1,117	has 1 fGI insertions
#CL_INS_320
	prev:165	len:1	gene_len:117	165,1,117,2908
#Core	3388_3	1	-	2766316	maxlen:1,591	has 1 fGI insertions
#CL_INS_321
	prev:53	len:1	gene_len:591	53,1,591,3016
#Core	3402_3	1	+	2782260	maxlen:1,1689	has 1 fGI insertions
#CL_INS_322
	prev:35	len:1	gene_len:1689	35,1,1689,3076
#Core	3403_3	1	-	2782261	maxlen:1,1689	has 1 fGI insertions
#CL_INS_322
	prev:35	len:1	gene_len:1689	35,1,1689,3076
#Core	3404_3	1	+	2783709	maxlen:1,309	has 1 fGI insertions
#CL_INS_323
	prev:151	len:1	gene_len:309	151,1,309,2921
#Core	3405_3	1	-	2783710	maxlen:1,309	has 1 fGI insertions
#CL_INS_323
	prev:151	len:1	gene_len:309	151,1,309,2921
#Core	3411_3	1	+	2788755	maxlen:1,129	has 2 fGI insertions
#CL_INS_324
	prev:134	len:1	gene_len:129	134,1,129,2934
	prev:40	len:1	gene_len:111	40,1,111,3057
#Core	3412_3	1	-	2788756	maxlen:1,129	has 2 fGI insertions
#CL_INS_324
	prev:134	len:1	gene_len:129	134,1,129,2934
	prev:40	len:1	gene_len:111	40,1,111,3057
#Core	3416_5	1	-	2792985	maxlen:10,7650	has 7 fGI insertions
#CL_INS_325
	prev:126	len:4	gene_len:2148	10,3,1692,848	126,1,456,1301
	prev:126	len:2	gene_len:1410	126,2,1410,1301
	prev:72	len:2	gene_len:918	72,2,918,1313
	prev:49	len:2	gene_len:1371	49,2,1371,1330
	prev:29	len:2	gene_len:1470	29,2,1470,1356
	prev:4	len:10	gene_len:7650	4,10,7650,149
	prev:3	len:3	gene_len:1959	3,3,1959,925
#Core	3421_3	1	-	2792986	maxlen:12,8568	has 7 fGI insertions
#CL_INS_325
	prev:126	len:2	gene_len:1410	126,2,1410,1301
	prev:72	len:12	gene_len:8568	4,10,7650,149	72,2,918,1313
	prev:72	len:7	gene_len:4668	3,3,2280,929	29,2,1470,1356	72,2,918,1313
	prev:72	len:4	gene_len:2388	29,2,1470,1356	72,2,918,1313
	prev:72	len:2	gene_len:918	72,2,918,1313
	prev:49	len:2	gene_len:1371	49,2,1371,1330
	prev:3	len:3	gene_len:1959	3,3,1959,925
#Core	3423_3	1	+	2794089	maxlen:4,3048	has 3 fGI insertions
#CL_INS_326
	prev:137	len:4	gene_len:3048	20,3,2169,817	137,1,879,771
	prev:137	len:3	gene_len:1695	137,3,1695,771
	prev:73	len:4	gene_len:1797	73,4,1797,547
#Core	3427_3	1	-	2794090	maxlen:3,1695	has 1 fGI insertions
#CL_INS_326
	prev:137	len:3	gene_len:1695	137,3,1695,771
#Core	3428_5	1	+	2794639	maxlen:6,3444	has 2 fGI insertions
#CL_INS_327
	prev:73	len:6	gene_len:3444	20,3,2169,817	73,3,1275,547
	prev:73	len:4	gene_len:1797	73,4,1797,547
#Core	3430_3	1	-	2796556	maxlen:4,2160	has 1 fGI insertions
#CL_INS_328
	prev:4	len:4	gene_len:2160	4,4,2160,620
#Core	3435_3	1	+	2800731	maxlen:15,11037	has 6 fGI insertions
#CL_INS_329
	prev:38	len:1	gene_len:168	38,1,168,3062
	prev:24	len:15	gene_len:11037	8,6,7956,341	24,9,3081,127
	prev:24	len:11	gene_len:3468	24,11,3468,127
	prev:24	len:9	gene_len:6504	13,5,5544,423	24,4,960,127
	prev:24	len:9	gene_len:4011	4,5,3051,448	24,4,960,127
	prev:12	len:9	gene_len:8874	12,9,8874,171
#Core	3436_3	1	-	2800732	maxlen:9,8874	has 3 fGI insertions
#CL_INS_329
	prev:38	len:1	gene_len:168	38,1,168,3062
	prev:12	len:9	gene_len:8874	12,9,8874,171
	prev:8	len:6	gene_len:7956	8,6,7956,341
#Core	3438_5	1	-	2803272	maxlen:1,123	has 1 fGI insertions
#CL_INS_330
	prev:107	len:1	gene_len:123	107,1,123,2954
#Core	3439_3	1	-	2803273	maxlen:1,123	has 1 fGI insertions
#CL_INS_330
	prev:107	len:1	gene_len:123	107,1,123,2954
#Core	3448_3	1	+	2812857	maxlen:3,4482	has 2 fGI insertions
#CL_INS_331
	prev:7	len:3	gene_len:1857	7,3,1857,870
	prev:5	len:3	gene_len:4482	5,3,4482,883
#Core	3450_3	1	-	2813437	maxlen:12,14178	has 1 fGI insertions
#CL_INS_332
	prev:5	len:12	gene_len:14178	5,12,14178,111
#Core	3457_3	1	+	2821644	maxlen:1,1653	has 1 fGI insertions
#CL_INS_333
	prev:108	len:1	gene_len:1653	108,1,1653,2953
#Core	3458_3	1	-	2821645	maxlen:1,1653	has 1 fGI insertions
#CL_INS_333
	prev:108	len:1	gene_len:1653	108,1,1653,2953
#Core	3469_3	1	+	2835696	maxlen:1,1206	has 1 fGI insertions
#CL_INS_334
	prev:118	len:1	gene_len:1206	118,1,1206,2946
#Core	3470_3	1	-	2835697	maxlen:31,26097	has 2 fGI insertions
#CL_INS_334
	prev:118	len:31	gene_len:26097	3,26,19935,39	11,2,1719,1438	24,2,3237,1365	118,1,1206,2946
	prev:118	len:1	gene_len:1206	118,1,1206,2946
#Core	3472_5	1	-	2838594	maxlen:3,1779	has 1 fGI insertions
#CL_INS_335
	prev:5	len:3	gene_len:1779	5,3,1779,891
#Core	3473_5	1	+	2838595	maxlen:3,1779	has 1 fGI insertions
#CL_INS_335
	prev:5	len:3	gene_len:1779	5,3,1779,891
#Core	3473_3	1	+	2839167	maxlen:1,111	has 1 fGI insertions
#CL_INS_336
	prev:181	len:1	gene_len:111	181,1,111,2896
#Core	3474_5	1	+	2839168	maxlen:1,111	has 1 fGI insertions
#CL_INS_336
	prev:181	len:1	gene_len:111	181,1,111,2896
#Core	3479_5	1	-	2844555	maxlen:1,855	has 1 fGI insertions
#CL_INS_337
	prev:33	len:1	gene_len:855	33,1,855,3084
#Core	3480_5	1	+	2844556	maxlen:1,855	has 1 fGI insertions
#CL_INS_337
	prev:33	len:1	gene_len:855	33,1,855,3084
#Core	3503_3	1	+	2871369	maxlen:3,3126	has 1 fGI insertions
#CL_INS_338
	prev:9	len:3	gene_len:3126	9,3,3126,855
#Core	3504_3	1	-	2871370	maxlen:3,3126	has 1 fGI insertions
#CL_INS_338
	prev:9	len:3	gene_len:3126	9,3,3126,855
#Core	3509_3	1	+	2875722	maxlen:5,4050	has 1 fGI insertions
#CL_INS_339
	prev:3	len:5	gene_len:4050	3,5,4050,461
#Core	3510_3	1	-	2875723	maxlen:4,2889	has 1 fGI insertions
#CL_INS_339
	prev:5	len:4	gene_len:2889	5,4,2889,618
#Core	4868_3	1	-	2885728	maxlen:8,7308	has 2 fGI insertions
#CL_INS_340
	prev:48	len:8	gene_len:7308	7,5,4206,438	8,2,2694,1483	48,1,408,3036
	prev:48	len:1	gene_len:408	48,1,408,3036
#Core	4868_5	1	-	2886519	maxlen:3,2829	has 2 fGI insertions
#CL_INS_341
	prev:145	len:1	gene_len:135	145,1,135,2925
	prev:48	len:3	gene_len:2829	48,3,2829,794
#Core	3522_3	1	-	2886520	maxlen:1,135	has 1 fGI insertions
#CL_INS_341
	prev:145	len:1	gene_len:135	145,1,135,2925
#Core	3524_3	1	+	2890227	maxlen:7,5382	has 8 fGI insertions
#CL_INS_342
	prev:121	len:5	gene_len:5058	9,3,3600,853	121,2,1458,1303
	prev:121	len:3	gene_len:3228	36,2,2505,1341	121,1,723,1303
	prev:121	len:2	gene_len:1458	121,2,1458,1303
	prev:85	len:2	gene_len:2718	85,2,2718,1308
	prev:76	len:3	gene_len:2556	76,3,2556,780
	prev:61	len:7	gene_len:5382	3,4,3681,637	19,1,891,3193	61,2,810,780
	prev:61	len:5	gene_len:4407	15,3,3399,823	41,1,654,1333	61,1,354,780
	prev:61	len:3	gene_len:1677	41,2,1323,1333	61,1,354,780
#Core	3529_3	1	-	2890228	maxlen:8,6417	has 9 fGI insertions
#CL_INS_342
	prev:121	len:8	gene_len:6417	27,3,2403,811	121,2,1458,1303	76,3,2556,780
	prev:121	len:7	gene_len:5337	41,2,1323,1333	121,2,1458,1303	76,3,2556,780
	prev:121	len:5	gene_len:4014	121,2,1458,1303	76,3,2556,780
	prev:85	len:2	gene_len:2718	85,2,2718,1308
	prev:76	len:3	gene_len:2556	76,3,2556,780
	prev:36	len:2	gene_len:2505	36,2,2505,1341
	prev:15	len:3	gene_len:3399	15,3,3399,823
	prev:9	len:3	gene_len:3600	9,3,3600,853
	prev:3	len:4	gene_len:3681	3,4,3681,637
#Core	3536_3	1	+	2900274	maxlen:3,2316	has 1 fGI insertions
#CL_INS_343
	prev:3	len:3	gene_len:2316	3,3,2316,933
#Core	3537_3	1	-	2900275	maxlen:3,2316	has 1 fGI insertions
#CL_INS_343
	prev:3	len:3	gene_len:2316	3,3,2316,933
#Core	3541_5	1	-	2905032	maxlen:3,2391	has 1 fGI insertions
#CL_INS_344
	prev:131	len:3	gene_len:2391	131,3,2391,774
#Core	3544_3	1	-	2905033	maxlen:3,2391	has 1 fGI insertions
#CL_INS_344
	prev:131	len:3	gene_len:2391	131,3,2391,774
#Core	3546_5	1	-	2907939	maxlen:2,2004	has 1 fGI insertions
#CL_INS_345
	prev:62	len:2	gene_len:2004	62,2,2004,1321
#Core	3549_5	1	+	2907940	maxlen:2,2004	has 1 fGI insertions
#CL_INS_345
	prev:62	len:2	gene_len:2004	62,2,2004,1321
#Core	3561_3	1	+	2918169	maxlen:17,28941	has 5 fGI insertions
#CL_INS_346
	prev:69	len:4	gene_len:6000	69,4,6000,548
	prev:31	len:17	gene_len:28941	7,10,20130,148	31,7,8811,126
	prev:31	len:11	gene_len:9846	31,11,9846,126
	prev:31	len:8	gene_len:10074	16,4,3999,578	31,4,6075,126
	prev:3	len:4	gene_len:5367	3,4,5367,638
#Core	3562_3	1	-	2918170	maxlen:27,20646	has 6 fGI insertions
#CL_INS_346
	prev:69	len:5	gene_len:5649	3,4,5367,638	69,1,282,548
	prev:69	len:4	gene_len:6000	69,4,6000,548
	prev:16	len:4	gene_len:3999	16,4,3999,578
	prev:12	len:27	gene_len:20646	3,26,19935,39	12,1,711,833
	prev:12	len:3	gene_len:2772	12,3,2772,833
	prev:3	len:3	gene_len:5520	3,3,5520,917
#Core	3564_5	1	-	2921427	maxlen:7,4953	has 1 fGI insertions
#CL_INS_347
	prev:4	len:7	gene_len:4953	4,7,4953,272
#Core	3565_3	1	-	2921428	maxlen:7,4953	has 1 fGI insertions
#CL_INS_347
	prev:4	len:7	gene_len:4953	4,7,4953,272
#Core	3588_3	1	+	2943996	maxlen:1,135	has 1 fGI insertions
#CL_INS_348
	prev:122	len:1	gene_len:135	122,1,135,2942
#Core	3589_5	1	+	2943997	maxlen:1,135	has 1 fGI insertions
#CL_INS_348
	prev:122	len:1	gene_len:135	122,1,135,2942
#Core	3592_5	1	-	2947722	maxlen:1,114	has 1 fGI insertions
#CL_INS_349
	prev:34	len:1	gene_len:114	34,1,114,3081
#Core	3593_5	1	+	2947723	maxlen:1,114	has 1 fGI insertions
#CL_INS_349
	prev:34	len:1	gene_len:114	34,1,114,3081
#Core	3614_3	1	+	2965209	maxlen:1,114	has 1 fGI insertions
#CL_INS_350
	prev:73	len:1	gene_len:114	73,1,114,2986
#Core	3615_5	1	+	2965210	maxlen:1,114	has 1 fGI insertions
#CL_INS_350
	prev:73	len:1	gene_len:114	73,1,114,2986
#Core	3627_5	1	-	2979204	maxlen:5,4719	has 1 fGI insertions
#CL_INS_351
	prev:7	len:5	gene_len:4719	7,5,4719,436
#Core	3628_3	1	-	2979205	maxlen:8,4443	has 3 fGI insertions
#CL_INS_351
	prev:83	len:1	gene_len:1278	83,1,1278,2980
	prev:12	len:8	gene_len:4443	5,6,2895,350	12,2,1548,585
	prev:12	len:4	gene_len:2556	12,4,2556,585
#Core	3633_5	1	-	2984742	maxlen:1,132	has 1 fGI insertions
#CL_INS_352
	prev:68	len:1	gene_len:132	68,1,132,2997
#Core	3634_3	1	-	2984743	maxlen:2,1011	has 2 fGI insertions
#CL_INS_352
	prev:68	len:1	gene_len:132	68,1,132,2997
	prev:35	len:2	gene_len:1011	35,2,1011,1344
