# Supplementary material for: A novel method of consensus pan-chromosome assembly and large-scale comparative analysis reveal the highly flexible pan-genome of Acinetobacter baumannii
Source: Genome Biol. 2015 Jul 21;16(1):143. doi: 10.1186/s13059-015-0701-6 (PMC4507327; doi:10.1186/s13059-015-0701-6)
Supplement: Additional file 14: — Text file of SNP variants identified across 150,000 genomic positions (ACICU reference coordinates) and 249 A. baumannii isolates analyzed. This file was compressed using tar and 7-Zip (a). [file 13059_2015_701_MOESM14_ESM.zip]

Archive with 1 entries (1 files):
- 13059_2015_701_MOESM14_ESM.tar.7z
