# Supplementary material for: A novel method of consensus pan-chromosome assembly and large-scale comparative analysis reveal the highly flexible pan-genome of Acinetobacter baumannii
Source: Genome Biol. 2015 Jul 21;16(1):143. doi: 10.1186/s13059-015-0701-6 (PMC4507327; doi:10.1186/s13059-015-0701-6)
Supplement: Additional file 19: — Excel file containing the distance matrix of centroid-ortholog pairs based on BSR. [file 13059_2015_701_MOESM19_ESM.xlsx]

## Sheet: Sheet1
Locus Tag/Strain	1605	AB5075	UH0207	UH0707	UH0807	UH10007	UH1007	UH10107	UH10707	UH11608	UH12208	UH12308	UH12408	UH12808	UH13908	UH14508	UH15208	UH16008	UH16108	UH16208	UH18608	UH19608	UH19908	UH20108	UH2107	UH22908	UH2307	UH2707	UH2907	UH3807	UH5107	UH5207	UH5307	UH5707	UH6107	UH6207	UH6507	UH6907	UH7007	UH7607	UH7707	UH7807	UH7907	UH8107	UH8407	UH8707	UH8807	UH8907	UH9007
A1S_0748	0.0001	0.0001	0.0001	0.0001	0.0001	0.0001	0.0001	0.0001	0.0001	0.0001	1	0.0001	0.0001	0.0001	0.0001	0.0001	0.0001	0.0001	0.0001	1	0.0001	1	0.0001	0.0001	0.0001	1	0.0001	0.0001	0.0001	0.0001	0.0001	0.0001	0.0001	0.0001	0.0001	0.0001	0.0001	1	0.0001	1	0.0001	0.0001	1	0.0001	0.0001	0.0001	0.0001	0.0001	0.0001
A1S_0749	1	1	0.98	0.98	0.98	1	1	1	1	1	1	1	1	1	1	1	1	1	1	1	1	1	1	1	0.98	1	1	0.98	0.98	0.98	1	1	1	0.98	0.98	0.98	1	1	1	1	0.98	0.98	1	1	1	1	0.98	1	0.98
A1S_0938	1	1	1	1	1	1	1	1	1	1	1	1	1	1	1	1	1	1	1	1	1	1	1	1	1	1	1	1	1	1	1	1	1	1	1	1	1	1	1	1	1	1	1	1	1	1	1	1	1
A1S_0939	1	1	1	1	1	1	1	1	1	1	0.98	1	1	1	1	1	1	1	1	0.98	1	0.98	1	1	1	0.98	1	1	1	1	1	1	1	1	1	1	1	0.98	1	1	1	1	1	1	1	1	1	1	1
A1S_0940	1	0.98	1	1	1	1	1	1	1	1	1	0.98	1	1	0.98	0.98	0.98	0.98	0.98	1	0.98	1	1	1	1	1	1	1	1	0.98	1	1	0.98	1	1	1	1	1	1	1	1	1	1	1	1	1	0.98	0.98	0.98
A1S_2160	1	1	1	1	1	1	1	1	1	1	1	1	1	1	1	1	1	1	1	1	1	1	1	1	1	1	1	1	1	1	0.99	1	1	1	1	1	1	1	1	1	1	1	1	1	1	1	1	1	1
A1S_2161	0.98	0.98	1	1	1	1	1	1	1	1	0.99	1	1	1	1	1	1	1	1	0.99	1	0.99	1	1	1	0.99	1	1	1	1	0.99	0.99	1	1	1	1	0.98	0.99	1	0.99	1	1	0.99	1	1	1	1	1	1
A1S_2162	0.99	0.99	1	0.97	0.42	1	1	1	0.39	1	0.98	1	1	1	1	1	1	1	1	0.98	0.86	0.98	1	1	1	0.98	1	0.97	0.97	1	0.97	0.99	1	1	1	1	0.98	0.98	1	0.98	0.43	1	0.98	1	1	1	1	1	1
A1S_3792	1	1	1	1	1	1	1	1	1	1	1	1	1	1	1	1	1	1	1	1	1	1	1	1	1	1	1	1	1	1	1	1	1	1	1	1	1	1	1	1	1	1	1	1	1	1	1	1	1
AB57_0932	1	1	1	1	1	1	1	1	1	1	1	1	1	1	1	1	1	1	1	1	1	1	1	1	1	1	1	1	1	1	1	1	1	1	1	1	1	1	1	1	1	1	1	1	1	1	1	1	1
AB57_2080	0.98	0.98	1	1	1	1	1	1	1	1	0.85	1	1	1	1	1	1	1	1	0.85	1	0.85	1	1	1	0.85	1	1	1	1	0.96	0.0001	1	1	1	1	0.0001	0.85	1	0.85	1	1	0.85	1	1	1	1	1	1
AB57_2081	1	1	1	1	1	1	1	1	1	1	1	1	1	1	1	1	1	1	1	1	1	1	1	1	1	1	1	1	1	1	1	1	1	1	1	1	0.99	1	1	1	1	1	1	1	1	1	1	1	1
AB57_2082	1	1	1	1	1	1	1	1	1	1	1	1	1	1	1	0.85	0.85	0.85	1	1	1	1	1	1	1	1	1	1	1	1	1	0.99	1	1	1	1	1	1	1	1	1	1	1	0.85	1	1	1	1	1
AB57_2083	1	1	1	1	1	1	1	1	1	1	1	1	1	1	1	1	1	1	1	1	1	1	1	1	1	1	1	1	1	1	0.99	1	1	1	1	1	1	1	0.99	1	1	1	0.99	1	1	1	1	1	1
AB57_2084	0.97	0.97	1	1	1	1	1	1	1	1	0.98	1	1	1	1	1	1	1	1	0.98	1	0.98	1	1	1	0.98	1	1	1	1	0.97	0.98	1	1	1	1	0.98	0.98	1	0.98	1	1	0.98	1	1	1	1	1	1
A1S_2303	1	1	1	1	1	1	1	1	1	1	0.71	1	1	1	1	1	1	1	1	0.71	1	0.71	1	1	1	0.71	1	1	1	1	1	1	1	1	1	1	1	0.71	1	0.71	1	1	0.71	1	1	1	1	1	1
A1S_2304	1	1	1	1	1	1	1	1	1	1	0.99	1	1	1	1	1	1	1	1	0.99	1	0.99	1	1	1	0.99	1	1	1	1	0.99	0.95	1	1	1	1	0.99	0.99	1	0.99	1	1	0.99	1	1	1	1	1	1
A1S_2305	1	1	1	1	1	1	1	1	1	1	1	1	1	1	1	1	1	1	1	1	1	1	1	1	1	1	1	1	1	1	1	1	1	1	1	1	1	1	1	1	1	1	1	1	1	1	1	1	1
A1S_2306	0.99	0.99	1	1	1	1	1	1	1	1	0.99	1	1	1	1	1	1	1	1	0.99	1	0.99	1	1	1	0.99	1	1	1	1	0.99	0.99	1	1	1	1	0.99	0.99	1	0.99	1	1	0.99	1	1	1	1	1	1
AB57_3156	1	1	1	1	1	1	1	1	1	1	1	1	1	1	1	1	1	1	1	1	1	1	1	1	1	1	1	1	1	1	1	1	1	1	1	1	1	1	1	1	1	1	1	1	1	1	1	1	1
AB57_3158	1	1	1	1	1	1	1	1	1	1	1	1	1	1	1	1	1	1	1	1	1	1	1	1	1	1	1	1	1	1	1	1	1	1	1	1	1	1	1	1	1	1	1	1	1	1	1	1	1
ABK1_3039	1	1	1	1	1	1	1	1	1	1	1	1	1	1	1	1	1	1	1	1	1	1	1	1	1	1	1	1	1	1	1	1	1	1	1	1	1	1	1	1	1	1	1	1	1	1	1	1	1
ABTJ_00008	0.99	1	1	1	1	1	1	1	1	1	1	1	1	1	1	1	1	1	1	1	1	1	1	1	1	1	1	1	1	1	0.99	1	1	1	1	1	1	1	0.99	1	1	1	1	1	1	1	1	1	1
ABTJ_00009	1	1	1	1	1	1	1	1	1	1	1	1	1	1	1	1	1	1	1	1	1	1	1	1	1	1	1	1	1	1	1	1	1	1	1	1	1	1	1	1	1	1	1	1	1	1	1	1	1
ABTJ_00010	1	1	1	1	1	1	1	1	1	1	1	1	1	1	1	1	1	1	1	1	1	1	1	1	1	1	1	1	1	1	1	1	1	1	1	0.98	1	1	1	1	1	1	1	1	1	1	1	1	1
ABTJ_00064	0.97	0.97	1	0.96	0.96	1	1	1	0.96	1	0.98	1	1	1	1	1	1	1	1	0.98	1	0.98	1	1	1	0.98	1	0.96	0.96	1	0.98	0.88	1	1	1	1	0.98	0.98	0.98	0.98	0.96	1	0.98	1	1	1	1	1	1
ABTJ_00108	0.99	0.99	0.99	0.99	0.99	0.99	0.99	0.99	0.99	0.99	0.99	0.99	0.99	0.99	0.99	0.99	0.99	0.99	0.99	0.99	0.99	0.99	0.99	0.99	0.99	0.99	0.99	0.99	0.99	0.99	0.99	0.99	0.99	0.99	0.99	0.99	0.99	0.99	0.99	0.99	0.99	0.99	0.99	0.99	0.99	0.99	0.99	0.99	0.99
ABTJ_00399	1	1	1	0.78	1	1	1	1	1	1	1	1	1	1	1	1	1	1	1	1	1	1	0.96	1	1	1	1	1	1	1	1	0.96	1	1	1	1	1	1	1	1	1	1	1	1	1	1	1	1	1
ABTJ_00612	1	1	0.99	0.99	0.99	0.99	0.99	0.99	0.99	0.99	0.99	0.99	0.99	0.99	0.99	0.99	0.99	0.99	0.99	0.99	0.99	0.99	0.99	0.99	0.99	0.99	0.99	0.99	0.99	0.99	1	1	0.99	0.99	0.99	0.99	1	0.99	0.99	0.99	0.99	0.99	0.99	0.99	0.99	0.99	0.99	0.99	0.99
ABTJ_01221	1	1	1	1	1	1	1	1	1	1	1	1	1	1	1	1	1	1	1	1	1	1	1	1	1	1	1	1	1	1	1	1	1	1	1	1	1	1	1	1	1	1	1	1	1	1	1	0.99	1
ABTJ_01876	0.0001	0.0001	1	1	1	1	1	1	1	1	1	1	1	1	1	1	1	1	1	1	1	1	1	1	1	1	1	1	1	1	0.0001	1	1	1	1	1	1	1	1	1	1	1	1	1	1	1	1	1	1
ABTJ_03383	1	1	0.98	0.98	0.98	1	1	1	1	1	1	1	1	1	1	1	1	1	1	1	1	1	1	1	0.98	1	1	0.98	0.98	0.98	1	1	1	0.98	0.98	0.98	1	1	1	1	0.98	0.98	1	1	1	1	0.98	1	0.98
ABTJ_03564	0.45	0.0001	1	0.98	1	0.99	1	1	1	1	0.0001	1	1	0.99	1	1	1	1	0.99	0.0001	1	0.0001	1	1	1	0.0001	0.99	0.98	1	0.98	0.0001	0.0001	1	1	0.98	1	0.0001	0.0001	0.0001	0.0001	0.98	1	0.0001	0.98	0.99	1	0.98	1	0.98
ABTJ_00275	0.57	0.57	1	0.57	0.57	1	1	1	0.57	1	1	1	1	1	1	1	1	1	1	1	1	1	1	1	1	1	1	0.57	0.57	1	0.57	0.57	1	1	1	1	0.57	1	1	1	0.57	1	1	1	1	1	1	1	1
ABTJ_00276	0.84	0.84	1	0.84	0.84	1	1	1	0.84	1	1	1	1	1	1	1	1	1	1	1	1	1	1	1	1	1	1	0.84	0.84	1	0.84	0.84	1	1	1	1	0.84	1	1	1	0.84	1	1	1	1	1	1	1	1
ABTJ_02215	0.99	0.99	0.97	0.97	0.97	1	1	1	1	1	0.99	1	1	1	1	1	1	1	1	0.99	1	0.99	1	1	0.97	0.99	1	0.97	0.97	0.97	0.99	0.98	1	0.97	0.97	0.97	0.99	0.99	1	0.99	0.97	0.97	0.99	1	1	1	0.97	1	0.97
ABTJ_03277	1	1	1	1	1	1	1	1	1	1	1	1	1	1	1	1	1	1	1	1	1	1	1	1	1	1	1	1	1	1	1	1	1	1	1	1	1	1	1	1	1	1	1	1	1	1	1	1	1
ABTJ_03832	0.75	0.89	0.9	0.9	0.9	1	0.91	0.9	0.9	1	0.99	0.91	0.91	0.91	1	0.9	0.9	0.9	0.91	0.99	1	0.99	1	1	0.9	0.91	0.91	0.9	0.9	0.9	0.88	0.99	0.9	0.9	0.75	0.9	0.89	0.99	0.9	0.91	0.9	0.9	0.99	0.9	0.9	0.9	0.9	0.69	0.9
ABAYE1319	1	1	0.0001	1	1	1	1	1	1	0.0001	1	1	1	1	0.0001	1	1	1	1	1	0.0001	1	1	0.0001	1	1	1	0.0001	1	0.0001	1	1	1	1	1	0.0001	1	1	1	1	1	1	1	1	1	1	0.0001	0.0001	1
ABAYE1320	0.99	0.99	0.0001	0.96	0.96	0.96	0.96	0.96	0.96	0.0001	0.99	0.96	0.96	0.96	0.0001	0.96	0.96	0.96	0.96	0.99	0.0001	0.99	0.96	0.0001	0.96	0.99	0.96	0.96	0.96	0.0001	0.68	0.98	0.96	0.96	0.96	0.0001	0.99	0.99	0.96	0.99	0.96	0.96	0.99	0.96	0.96	0.96	0.0001	0.0001	0.96
ABAYE1321	0.98	0.98	0.0001	1	1	1	1	1	1	0.0001	0.98	1	1	1	0.0001	1	1	1	1	0.98	0.0001	0.98	1	0.0001	1	0.98	1	1	1	0.0001	0.98	0.98	1	1	1	0.0001	0.98	0.98	1	0.98	1	1	0.98	1	1	1	0.0001	0.0001	1
ABAYE1322	0.99	0.99	0.0001	1	1	1	1	1	1	0.0001	1	1	1	1	0.0001	1	1	1	1	1	0.0001	1	1	0.0001	1	1	1	1	1	0.0001	1	0.99	1	1	1	0.0001	0.99	1	1	1	1	1	1	1	1	1	0.0001	0.0001	1
ABAYE1323	0.99	0.99	0.0001	1	1	1	1	1	1	0.0001	1	1	1	1	0.0001	1	1	1	1	1	0.0001	1	1	0.0001	1	1	1	1	1	0.0001	0.99	0.99	1	1	1	0.0001	0.99	1	1	1	1	1	1	1	1	1	0.0001	0.0001	1
ABAYE1324	0.96	0.96	0.0001	1	1	0.95	1	0.99	1	0.0001	1	0.93	0.59	1	0.0001	1	1	1	1	1	0.0001	1	1	0.0001	1	1	1	1	1	0.0001	1	0.99	1	0.99	1	0.0001	0.99	1	1	1	1	1	1	1	1	1	0.0001	0.0001	1
A1S_1507	1	1	1	1	1	1	1	1	1	1	0.99	1	1	1	1	1	1	1	1	0.99	1	0.99	1	1	1	0.99	1	1	1	1	0.99	1	1	1	1	1	1	0.99	1	0.99	1	1	0.99	1	1	1	1	1	1
A1S_1508	0.99	0.99	0.98	0.99	0.98	1	1	1	0.65	1	0.98	1	1	1	1	1	1	1	1	0.98	1	0.98	1	1	0.98	0.98	1	0.98	0.98	0.98	0.99	0.99	1	0.98	0.98	0.98	0.99	0.98	1	0.98	0.98	0.98	0.98	1	1	1	0.98	1	0.98
A1S_1509	1	1	1	1	1	1	1	1	1	1	0.99	1	1	1	1	1	1	1	1	0.99	1	0.99	1	1	1	0.99	1	1	1	1	0.99	1	1	1	1	1	1	0.99	1	0.99	1	1	0.99	1	1	1	1	1	1
A1S_1510	0.99	0.99	1	1	1	1	1	1	1	1	1	1	1	1	1	1	1	1	1	1	1	1	1	1	1	1	1	1	1	1	1	1	1	1	1	1	0.99	1	1	1	1	1	1	1	1	1	1	1	1
A1S_2088	1	0.99	0.0001	0.0001	0.0001	0.0001	0.0001	0.0001	0.0001	0.0001	0.0001	0.0001	0.0001	0.0001	0.0001	0.0001	0.0001	0.0001	0.0001	0.0001	0.0001	0.0001	0.0001	0.0001	0.0001	0.0001	0.0001	0.0001	0.0001	0.0001	1	1	0.0001	0.0001	0.0001	0.0001	1	0.0001	0.0001	0.0001	0.0001	0.0001	0.0001	0.0001	0.0001	0.0001	0.0001	0.0001	0.0001
A1S_2089	1	1	0.0001	0.0001	0.0001	0.0001	0.0001	0.0001	0.0001	0.0001	0.0001	0.0001	0.0001	0.0001	0.0001	0.0001	0.0001	0.0001	0.0001	0.0001	0.0001	0.0001	0.0001	0.0001	0.0001	0.0001	0.0001	0.0001	0.0001	0.0001	1	1	0.0001	0.0001	0.0001	0.0001	1	0.0001	0.0001	0.0001	0.0001	0.0001	0.0001	0.0001	0.0001	0.0001	0.0001	0.0001	0.0001
A1S_2090	1	1	0.0001	0.0001	0.0001	0.0001	0.0001	0.0001	0.0001	0.0001	0.0001	0.0001	0.0001	0.0001	0.0001	0.0001	0.0001	0.0001	0.0001	0.0001	0.0001	0.0001	0.0001	0.0001	0.0001	0.0001	0.0001	0.0001	0.0001	0.0001	1	0.99	0.0001	0.0001	0.0001	0.0001	1	0.0001	0.0001	0.0001	0.0001	0.0001	0.0001	0.0001	0.0001	0.0001	0.0001	0.0001	0.0001
A1S_2091	1	1	0.0001	0.0001	0.0001	0.0001	0.0001	0.0001	0.0001	0.0001	0.0001	0.0001	0.0001	0.0001	0.0001	0.0001	0.0001	0.0001	0.0001	0.0001	0.0001	0.0001	0.0001	0.0001	0.0001	0.0001	0.0001	0.0001	0.0001	0.0001	1	1	0.0001	0.0001	0.0001	0.0001	1	0.0001	0.0001	0.0001	0.0001	0.0001	0.0001	0.0001	0.0001	0.0001	0.0001	0.0001	0.0001
A1S_0327	0.99	0.99	1	1	1	1	1	1	1	1	0.98	1	1	1	1	1	1	1	1	0.98	1	0.98	1	1	1	0.98	1	1	1	1	0.99	0.99	1	1	1	1	0.99	0.98	1	0.98	1	1	0.98	1	1	1	1	1	1
A1S_0328	1	1	1	1	1	1	1	1	1	1	1	1	1	1	1	1	1	1	1	1	1	1	1	1	1	1	1	1	1	1	1	1	1	1	1	1	1	1	1	1	1	1	1	1	1	1	1	0.99	1
A1S_0329	1	1	1	1	1	1	1	1	1	1	0.99	1	1	1	1	1	1	1	1	0.99	1	0.99	1	1	1	0.99	1	1	1	1	0.99	0.99	1	1	1	1	0.99	0.99	1	0.99	1	1	0.99	1	1	1	1	1	1
A1S_0896	1	1	1	1	1	1	1	1	1	1	0.99	1	1	1	1	1	1	1	1	0.99	1	0.99	1	1	1	0.99	1	1	1	1	1	1	1	1	1	1	1	0.99	1	0.99	1	1	0.99	1	1	1	1	1	1
A1S_0897	0.99	0.99	1	1	1	1	1	1	1	1	1	1	1	1	1	1	1	1	1	1	1	1	1	1	1	1	1	1	1	1	1	1	1	1	1	1	1	1	1	1	1	1	1	1	1	1	1	1	1
A1S_3191	1	1	1	1	1	1	1	1	1	1	1	1	1	1	1	1	1	1	1	1	1	1	1	1	1	1	1	1	1	1	1	1	1	1	1	1	1	1	1	1	1	1	1	1	1	1	1	1	1
A1S_3192	0.97	0.97	0.57	1	1	1	1	1	1	1	0.97	1	1	1	1	1	1	1	1	0.97	1	0.97	1	1	1	0.97	1	1	1	1	0.97	1	1	1	1	1	1	0.97	1	0.97	1	1	0.97	1	1	1	1	0.99	1
A1S_3193	1	1	1	1	1	1	1	1	1	1	1	1	1	1	1	1	1	1	1	1	1	1	1	1	1	1	1	1	1	1	1	1	1	1	1	1	1	1	1	1	1	1	1	1	1	1	1	1	1
A1S_3194	0.99	0.99	1	1	1	1	1	1	1	1	1	1	1	1	1	1	1	1	1	1	1	1	1	1	1	1	1	1	1	1	1	1	1	1	1	1	1	1	1	1	1	1	1	1	1	1	1	1	1
A1S_3195	1	1	0.98	0.98	0.98	1	1	1	1	1	1	1	1	1	1	1	1	1	1	1	1	1	1	1	0.98	1	1	0.98	0.98	0.98	1	1	1	0.98	0.98	0.98	1	1	1	1	0.98	0.98	1	1	1	1	0.98	1	0.98
A1S_1559	0.99	0.99	1	1	1	1	1	1	1	1	1	1	1	1	1	1	1	1	1	1	1	1	1	1	1	1	1	1	1	1	1	1	1	1	1	1	1	1	1	1	1	1	1	1	1	1	1	1	1
A1S_2811	0.99	0.99	1	1	1	1	1	1	1	1	0.99	1	1	1	1	1	1	1	1	0.99	1	0.99	1	1	1	0.99	1	1	1	1	0.99	0.99	1	1	1	1	0.99	0.99	1	0.99	1	1	0.99	1	1	1	1	1	1
A1S_2812	1	1	1	1	1	1	1	1	1	1	1	1	1	1	1	1	1	1	1	1	1	1	1	1	1	1	1	1	1	1	1	1	1	1	1	1	1	1	1	1	1	1	1	1	1	1	1	1	1
A1S_2813	0.99	0.99	1	1	1	1	1	1	1	1	0.99	1	1	1	1	1	1	1	1	0.99	1	0.99	1	1	1	0.99	1	1	1	1	0.99	1	1	1	1	1	0.98	0.99	1	0.99	1	1	0.99	1	1	1	1	1	1
A1S_2814	1	1	1	1	1	1	1	1	1	1	1	1	1	1	1	1	1	1	1	1	1	1	1	1	0.89	1	1	1	1	1	1	1	1	1	1	1	1	1	1	1	1	1	1	1	1	1	1	1	1
A1S_2815	1	1	1	1	1	1	1	1	1	1	1	1	1	1	1	1	1	1	1	1	1	1	1	1	1	1	1	1	1	1	1	1	1	1	1	1	1	1	1	1	1	1	1	1	1	1	1	1	1
A1S_0232	0.99	0.99	1	1	1	1	1	1	1	1	0.99	1	1	1	1	1	1	1	1	0.99	1	0.99	1	1	1	0.99	1	1	1	1	0.99	0.99	1	1	1	1	0.99	0.99	1	0.99	1	1	0.99	1	1	1	1	1	1
A1S_0235	0.99	0.99	1	1	1	1	1	1	1	1	1	1	1	1	1	1	1	1	1	1	1	1	1	1	1	1	1	1	1	1	0.99	1	1	1	1	1	1	1	1	1	1	1	1	1	1	1	1	1	1
A1S_1063	0.69	0.99	1	1	1	1	1	1	1	1	1	1	1	1	1	1	1	1	1	1	1	1	1	1	1	1	1	1	1	1	0.99	0.99	1	1	1	1	0.99	1	1	1	1	1	1	1	1	1	1	1	1
A1S_1065	1	1	1	1	1	1	1	1	1	1	1	1	1	1	1	1	1	1	1	1	1	1	1	1	1	1	1	1	1	1	1	1	1	1	1	1	1	1	1	1	1	1	1	1	1	1	1	1	1
ABAYE2040	1	1	1	1	1	1	1	1	1	1	1	1	1	1	1	1	1	1	1	1	1	1	1	1	1	1	1	1	1	1	1	1	1	1	1	1	1	1	1	1	1	1	1	1	1	1	1	1	1
ABAYE2041	1	1	1	0.89	0.89	1	0.99	1	0.89	1	1	0.99	0.99	0.99	1	1	1	1	0.99	1	1	1	1	1	0.99	1	0.99	0.89	0.89	1	1	1	1	1	1	1	1	1	1	1	0.89	1	1	1	1	1	1	1	1
ABAYE2042	1	1	1	1	1	1	1	1	1	1	1	1	1	1	1	1	1	1	1	1	1	1	1	1	1	1	1	1	1	1	1	1	1	1	1	1	1	1	1	1	1	1	1	1	1	1	1	1	1
ABAYE2043	0.99	0.99	1	1	1	1	1	1	1	1	0.99	1	1	1	1	1	1	1	1	0.99	1	0.99	1	1	1	0.99	1	1	1	1	0.99	0.99	1	1	1	1	0.99	0.99	1	0.99	1	1	0.99	1	1	1	1	1	1
ABAYE2044	0.99	0.99	1	1	1	1	1	1	1	1	1	1	1	1	1	1	1	1	1	1	1	1	1	1	1	1	1	1	1	1	1	0.99	1	1	1	1	1	1	1	1	1	1	1	1	1	1	1	1	1
ABAYE2045	0.99	0.99	1	1	1	1	1	1	1	1	0.99	1	1	1	1	1	1	1	1	0.99	1	0.99	1	1	1	0.99	1	1	1	1	0.99	0.97	1	1	1	1	0.96	0.99	0.96	0.99	1	1	0.99	1	1	1	1	1	1
ABAYE2046	0.79	0.79	0.98	0.98	0.98	1	1	1	1	1	0.79	1	1	1	1	1	1	1	1	0.79	1	0.79	1	1	0.98	0.79	1	0.98	0.98	0.98	0.79	0.99	1	0.98	0.98	0.98	0.79	0.79	1	0.79	0.98	0.98	0.79	1	1	1	0.98	1	0.98
A1S_1647	0.99	0.99	1	1	1	1	1	1	1	1	0.99	1	1	1	1	1	1	1	1	0.99	1	0.99	1	1	1	0.99	1	1	1	1	1	1	1	1	1	1	1	0.99	1	0.99	1	1	0.99	1	1	1	1	1	1
A1S_1648	0.99	0.99	0.99	0.99	0.99	0.99	0.99	0.99	0.99	0.99	0.99	0.99	0.99	0.99	0.99	0.99	0.99	0.99	0.99	0.99	0.99	0.99	0.99	0.99	0.99	0.99	0.99	0.99	0.99	0.99	0.99	1	0.99	0.99	0.99	0.99	0.99	0.99	0.99	0.99	0.99	0.99	0.99	0.99	0.99	0.99	0.99	0.99	0.71
A1S_1649	1	1	1	1	1	1	1	1	1	1	0.99	1	1	1	1	1	1	1	1	0.99	1	0.99	1	1	1	0.99	1	1	1	1	0.99	0.99	1	1	1	1	1	0.99	1	0.99	1	1	0.99	1	1	1	1	1	1
A1S_1651	0.99	0.99	1	1	1	1	1	1	1	1	1	1	1	1	1	1	1	1	1	1	1	1	1	1	1	1	1	1	1	1	0.99	0.99	1	1	1	1	1	1	1	1	1	1	1	1	1	1	1	1	1
A1S_1652	0.99	0.99	1	1	1	1	1	1	1	1	0.98	1	1	1	1	1	1	1	1	0.98	1	0.98	1	1	1	0.98	1	1	1	1	0.98	0.99	1	1	1	1	0.99	0.98	1	0.98	1	1	0.98	1	1	1	1	1	1
A1S_1653	0.98	0.98	0.91	0.91	0.91	1	0.91	0.91	1	1	0.99	0.91	0.91	0.91	0.91	1	1	1	0.91	0.99	1	0.99	1	0.91	0.91	0.99	0.91	0.91	0.91	0.91	0.97	0.87	1	1	0.91	0.91	0.9	0.99	1	0.99	0.91	1	0.99	1	0.91	0.91	1	1	0.91
A1S_1654	0.96	0.96	1	1	1	1	1	1	1	1	0.98	1	1	1	1	1	1	1	1	0.98	1	0.98	1	1	1	0.98	1	1	1	1	0.96	0.98	1	1	1	1	0.99	0.98	1	0.98	1	1	0.98	1	1	1	1	1	1
A1S_1655	1	1	1	1	1	1	1	1	1	1	1	1	1	1	1	1	1	1	1	1	1	1	1	1	1	1	1	1	1	1	0.99	0.99	1	1	1	1	0.73	1	1	1	1	1	1	1	1	1	1	1	1
A1S_1656	0.99	0.99	1	1	1	1	1	1	1	1	0.99	1	1	1	1	1	1	1	1	0.99	1	0.99	1	1	1	0.99	1	1	1	1	0.98	0.98	1	1	1	1	0.99	0.99	1	0.99	1	1	0.99	1	1	1	1	1	1
A1S_1657	1	1	1	1	1	1	1	1	1	1	1	1	1	1	1	1	1	1	1	1	1	1	1	1	1	1	1	1	1	1	1	0.99	1	1	1	1	1	1	1	1	1	1	1	1	1	1	1	1	1
A1S_2562	0.0001	0.0001	0.0001	0.0001	0.0001	0.0001	0.0001	0.0001	0.0001	0.0001	0.0001	0.0001	0.0001	0.0001	0.0001	0.0001	0.0001	0.0001	0.0001	0.0001	0.0001	0.0001	0.0001	0.0001	0.0001	0.0001	0.0001	0.0001	0.0001	0.0001	0.0001	0.0001	0.0001	0.0001	0.0001	0.0001	0.0001	0.0001	0.0001	0.0001	0.0001	0.0001	0.0001	0.0001	0.0001	0.0001	0.0001	0.0001	0.0001
A1S_2563	0.0001	0.0001	0.0001	0.0001	0.0001	0.0001	0.0001	0.0001	0.0001	0.0001	0.0001	0.0001	0.0001	0.0001	0.0001	0.0001	0.0001	0.0001	0.0001	0.0001	0.0001	0.0001	0.0001	0.0001	0.0001	0.0001	0.0001	0.0001	0.0001	0.0001	0.0001	0.0001	0.0001	0.0001	0.0001	0.0001	0.0001	0.0001	0.0001	0.0001	0.0001	0.0001	0.0001	0.0001	0.0001	0.0001	0.0001	0.0001	0.0001
A1S_2565	0.0001	0.0001	0.0001	0.0001	0.0001	0.0001	0.0001	0.0001	0.0001	0.0001	0.0001	0.0001	0.0001	0.0001	0.0001	0.0001	0.0001	0.0001	0.0001	0.0001	0.0001	0.0001	0.0001	0.0001	0.0001	0.0001	0.0001	0.0001	0.0001	0.0001	0.0001	0.0001	0.0001	0.0001	0.0001	0.0001	0.0001	0.0001	0.0001	0.0001	0.0001	0.0001	0.0001	0.0001	0.0001	0.0001	0.0001	0.0001	0.0001
A1S_2566	0.0001	0.0001	0.0001	0.0001	0.0001	0.0001	0.0001	0.0001	0.0001	0.0001	0.0001	0.0001	0.0001	0.0001	0.0001	0.0001	0.0001	0.0001	0.0001	0.0001	0.0001	0.0001	0.0001	0.0001	0.0001	0.0001	0.0001	0.0001	0.0001	0.0001	0.0001	0.0001	0.0001	0.0001	0.0001	0.0001	0.0001	0.0001	0.0001	0.0001	0.0001	0.0001	0.0001	0.0001	0.0001	0.0001	0.0001	0.0001	0.0001
A1S_2567	0.0001	0.0001	0.0001	0.0001	0.0001	0.0001	0.0001	0.0001	0.0001	0.0001	0.0001	0.0001	0.0001	0.0001	0.0001	0.0001	0.0001	0.0001	0.0001	0.0001	0.0001	0.0001	0.0001	0.0001	0.0001	0.0001	0.0001	0.0001	0.0001	0.0001	0.0001	0.0001	0.0001	0.0001	0.0001	0.0001	0.0001	0.0001	0.0001	0.0001	0.0001	0.0001	0.0001	0.0001	0.0001	0.0001	0.0001	0.0001	0.0001
A1S_2568	0.0001	0.0001	0.0001	0.0001	0.0001	0.0001	0.0001	0.0001	0.0001	0.0001	0.0001	0.0001	0.0001	0.0001	0.0001	0.0001	0.0001	0.0001	0.0001	0.0001	0.0001	0.0001	0.0001	0.0001	0.0001	0.0001	0.0001	0.0001	0.0001	0.0001	0.0001	0.0001	0.0001	0.0001	0.0001	0.0001	0.0001	0.0001	0.0001	0.0001	0.0001	0.0001	0.0001	0.0001	0.0001	0.0001	0.0001	0.0001	0.0001
A1S_2570	0.0001	0.0001	0.0001	0.0001	0.0001	0.0001	0.0001	0.0001	0.0001	0.0001	0.0001	0.0001	0.0001	0.0001	0.0001	0.0001	0.0001	0.0001	0.0001	0.0001	0.0001	0.0001	0.0001	0.0001	0.0001	0.0001	0.0001	0.0001	0.0001	0.0001	0.0001	0.0001	0.0001	0.0001	0.0001	0.0001	0.0001	0.0001	0.0001	0.0001	0.0001	0.0001	0.0001	0.0001	0.0001	0.0001	0.0001	0.0001	0.0001
A1S_2571	0.0001	0.0001	0.0001	0.0001	0.0001	0.0001	0.0001	0.0001	0.0001	0.0001	0.0001	0.0001	0.0001	0.0001	0.0001	0.0001	0.0001	0.0001	0.0001	0.0001	0.0001	0.0001	0.0001	0.0001	0.0001	0.0001	0.0001	0.0001	0.0001	0.0001	0.0001	0.0001	0.0001	0.0001	0.0001	0.0001	0.0001	0.0001	0.0001	0.0001	0.0001	0.0001	0.0001	0.0001	0.0001	0.0001	0.0001	0.0001	0.0001
A1S_2572	0.0001	0.0001	0.0001	0.0001	0.0001	0.0001	0.0001	0.0001	0.0001	0.0001	0.0001	0.0001	0.0001	0.0001	0.0001	0.0001	0.0001	0.0001	0.0001	0.0001	0.0001	0.0001	0.0001	0.0001	0.0001	0.0001	0.0001	0.0001	0.0001	0.0001	0.0001	0.0001	0.0001	0.0001	0.0001	0.0001	0.0001	0.0001	0.0001	0.0001	0.0001	0.0001	0.0001	0.0001	0.0001	0.0001	0.0001	0.0001	0.0001
A1S_2574	0.0001	0.0001	0.0001	0.0001	0.0001	0.0001	0.0001	0.0001	0.0001	0.0001	0.0001	0.0001	0.0001	0.0001	0.0001	0.0001	0.0001	0.0001	0.0001	0.0001	0.0001	0.0001	0.0001	0.0001	0.0001	0.0001	0.0001	0.0001	0.0001	0.0001	0.0001	0.0001	0.0001	0.0001	0.0001	0.0001	0.0001	0.0001	0.0001	0.0001	0.0001	0.0001	0.0001	0.0001	0.0001	0.0001	0.0001	0.0001	0.0001
A1S_2575	0.0001	0.0001	0.0001	0.0001	0.0001	0.0001	0.0001	0.0001	0.0001	0.0001	0.0001	0.0001	0.0001	0.0001	0.0001	0.0001	0.0001	0.0001	0.0001	0.0001	0.0001	0.0001	0.0001	0.0001	0.0001	0.0001	0.0001	0.0001	0.0001	0.0001	0.0001	0.0001	0.0001	0.0001	0.0001	0.0001	0.0001	0.0001	0.0001	0.0001	0.0001	0.0001	0.0001	0.0001	0.0001	0.0001	0.0001	0.0001	0.0001
A1S_2577	0.0001	0.0001	0.0001	0.0001	0.0001	0.0001	0.0001	0.0001	0.0001	0.0001	0.0001	0.0001	0.0001	0.0001	0.0001	0.0001	0.0001	0.0001	0.0001	0.0001	0.0001	0.0001	0.0001	0.0001	0.0001	0.0001	0.0001	0.0001	0.0001	0.0001	0.0001	0.0001	0.0001	0.0001	0.0001	0.0001	0.0001	0.0001	0.0001	0.0001	0.0001	0.0001	0.0001	0.0001	0.0001	0.0001	0.0001	0.0001	0.0001
A1S_2578	0.0001	0.0001	0.0001	0.0001	0.0001	0.0001	0.0001	0.0001	0.0001	0.0001	0.0001	0.0001	0.0001	0.0001	0.0001	0.0001	0.0001	0.0001	0.0001	0.0001	0.0001	0.0001	0.0001	0.0001	0.0001	0.0001	0.0001	0.0001	0.0001	0.0001	0.0001	0.0001	0.0001	0.0001	0.0001	0.0001	0.0001	0.0001	0.0001	0.0001	0.0001	0.0001	0.0001	0.0001	0.0001	0.0001	0.0001	0.0001	0.0001
A1S_2579	0.0001	0.0001	0.0001	0.0001	0.0001	0.0001	0.0001	0.0001	0.0001	0.0001	0.0001	0.0001	0.0001	0.0001	0.0001	0.0001	0.0001	0.0001	0.0001	0.0001	0.0001	0.0001	0.0001	0.0001	0.0001	0.0001	0.0001	0.0001	0.0001	0.0001	0.0001	0.0001	0.0001	0.0001	0.0001	0.0001	0.0001	0.0001	0.0001	0.0001	0.0001	0.0001	0.0001	0.0001	0.0001	0.0001	0.0001	0.0001	0.0001
A1S_2580	0.0001	0.0001	0.0001	0.0001	0.0001	0.0001	0.0001	0.0001	0.0001	0.0001	0.0001	0.0001	0.0001	0.0001	0.0001	0.0001	0.0001	0.0001	0.0001	0.0001	0.0001	0.0001	0.0001	0.0001	0.0001	0.0001	0.0001	0.0001	0.0001	0.0001	0.0001	0.0001	0.0001	0.0001	0.0001	0.0001	0.0001	0.0001	0.0001	0.0001	0.0001	0.0001	0.0001	0.0001	0.0001	0.0001	0.0001	0.0001	0.0001
A1S_2581	0.0001	0.0001	0.0001	0.0001	0.0001	0.0001	0.0001	0.0001	0.0001	0.0001	0.0001	0.0001	0.0001	0.0001	0.0001	0.0001	0.0001	0.0001	0.0001	0.0001	0.0001	0.0001	0.0001	0.0001	0.0001	0.0001	0.0001	0.0001	0.0001	0.0001	0.0001	0.0001	0.0001	0.0001	0.0001	0.0001	0.0001	0.0001	0.0001	0.0001	0.0001	0.0001	0.0001	0.0001	0.0001	0.0001	0.0001	0.0001	0.0001
A1S_2372	0.99	0.99	1	1	1	1	1	1	1	1	0.99	1	1	1	1	1	1	1	1	0.99	1	0.99	1	1	1	0.99	1	1	1	1	0.99	0.99	1	1	1	1	0.98	0.99	1	0.99	1	1	0.99	1	1	1	1	1	1
A1S_2373	0.95	0.95	1	1	1	1	1	1	1	1	0.96	1	1	1	1	1	1	1	1	0.96	1	0.96	1	1	1	0.96	1	1	1	1	0.92	0.95	1	1	1	1	0.95	0.96	1	0.96	1	1	0.96	1	1	1	1	1	1
A1S_2374	0.99	0.99	1	1	1	1	1	1	1	1	0.98	1	1	1	1	1	1	1	1	0.98	1	0.98	1	1	1	0.98	1	1	1	1	0.99	0.98	1	1	1	1	0.97	0.98	1	0.98	1	1	0.98	1	1	1	1	1	1
A1S_2375	0.98	0.99	0.99	0.99	0.99	0.99	0.99	0.99	0.99	0.99	0.99	0.99	0.99	0.99	0.99	0.99	0.99	0.99	0.99	0.99	0.99	0.99	0.99	0.99	0.99	0.99	0.99	0.99	0.99	0.99	0.89	0.99	0.99	0.99	0.99	0.99	0.89	0.99	0.99	0.99	0.99	0.99	0.99	0.99	0.99	0.99	0.99	0.99	0.99
A1S_2378	0.93	0.93	0.99	0.99	0.99	0.99	0.99	0.99	0.99	0.99	0.93	0.99	0.99	0.99	0.99	0.99	0.99	0.99	0.99	0.93	0.99	0.93	0.99	0.99	0.99	0.93	0.99	0.99	0.99	0.99	0.94	0.99	0.99	0.99	0.99	0.99	0.94	0.93	0.99	0.93	0.99	0.99	0.93	0.99	0.99	0.99	0.99	0.99	0.99
A1S_2379	0.92	0.92	1	1	1	1	1	1	1	1	0.95	1	1	1	1	1	1	1	1	0.95	1	0.95	1	1	1	0.95	1	1	1	1	0.89	0.97	1	1	1	1	0.97	0.95	0.97	0.95	1	1	0.95	1	1	1	1	1	1
A1S_2380	0.99	0.99	1	1	1	1	1	1	1	1	0.99	1	1	1	1	1	1	1	1	0.99	1	0.99	1	1	1	0.99	1	1	1	1	0.99	0.99	1	1	1	1	0.99	0.99	1	0.99	1	1	0.99	1	1	1	1	1	1
A1S_2381	0.99	0.99	1	1	1	1	1	1	1	1	1	1	1	1	1	1	1	1	1	1	1	1	1	1	1	1	1	1	1	1	1	1	1	1	1	1	0.99	1	1	1	1	1	1	1	1	1	1	1	1
A1S_2382	0.98	0.98	1	1	1	1	1	1	1	1	1	1	1	1	1	1	1	1	1	1	1	1	1	1	1	1	1	1	1	1	0.99	0.99	1	1	1	1	0.98	1	1	1	1	1	1	1	1	1	1	1	1
A1S_2383	0.96	0.96	1	1	1	0.98	1	1	1	1	0.97	0.98	0.98	1	1	0.98	0.98	1	1	0.97	0.98	0.97	0.98	1	1	0.95	1	1	1	1	0.96	0.96	1	1	1	1	0.94	0.95	1	0.97	1	1	0.97	0.98	1	1	1	1	1
A1S_2384	1	1	1	1	1	1	1	1	1	1	0.99	1	1	1	1	1	1	1	1	0.99	1	0.99	1	1	1	0.99	1	1	1	1	0.99	1	1	1	1	1	0.99	0.99	1	0.99	1	1	0.99	1	1	1	0.55	1	1
A1S_2385	0.69	0.69	1	1	0.99	1	1	1	1	1	0.99	1	1	1	1	1	1	1	1	1	1	1	1	1	1	1	1	0.99	0.99	1	0.59	0.6	1	1	1	0.99	0.69	1	1	1	0.99	1	1	1	1	1	0.99	0.99	1
A1S_2386	0.99	0.99	1	1	1	1	1	1	1	1	0.99	1	1	1	1	1	1	1	1	0.99	1	0.99	1	1	1	0.99	1	1	1	1	0.99	0.99	1	1	1	1	0.99	0.99	1	0.99	1	1	0.99	1	1	1	1	1	1
A1S_2387	1	1	1	1	1	1	1	1	1	1	0.99	1	1	1	1	1	1	1	1	0.99	1	0.99	1	1	1	0.99	1	1	1	1	0.99	1	1	1	1	1	0.99	0.99	1	0.99	1	1	0.99	1	1	1	1	1	1
A1S_2388	1	1	0.99	0.99	0.99	0.99	0.99	0.99	0.99	0.99	0.99	0.99	0.99	0.99	0.99	0.99	0.99	0.99	0.99	0.99	0.99	0.99	0.99	0.99	0.99	0.99	0.99	0.99	0.99	0.99	0.99	1	0.99	0.99	0.99	0.99	0.99	0.99	0.99	0.99	0.99	0.99	0.99	0.99	0.99	0.99	0.99	0.99	0.99
A1S_2389	1	1	1	1	1	1	1	1	1	1	0.99	1	1	1	1	1	1	1	1	0.99	1	0.99	1	1	1	0.99	1	1	1	1	1	1	1	1	1	1	0.99	0.99	1	0.99	1	1	0.99	1	1	1	1	1	1
A1S_2390	0.96	0.96	1	1	1	0.98	0.98	0.98	0.98	1	0.95	0.98	0.98	0.98	1	0.98	0.98	1	0.98	0.95	0.98	0.95	1	1	1	0.95	0.98	1	1	1	0.96	0.95	0.98	1	1	1	0.97	0.95	1	0.95	1	1	0.89	0.98	0.98	0.98	1	0.98	0.99
A1S_2391	0.95	0.95	1	1	1	1	1	1	1	1	0.95	1	1	1	1	1	1	1	1	0.95	1	0.95	1	1	1	0.95	1	1	1	1	0.95	0.96	1	1	1	1	0.95	0.95	1	0.95	1	1	0.95	1	1	1	1	1	1
A1S_2392	0.99	0.99	1	1	1	1	1	1	1	1	0.98	1	1	1	1	1	1	1	1	0.98	1	0.98	1	1	1	0.98	1	1	1	1	0.98	0.97	1	1	1	1	0.99	0.98	1	0.98	1	1	0.98	1	1	1	1	1	1
AAN28929.1	0.0001	0.0001	0.0001	0.0001	0.0001	0.0001	0.0001	0.0001	0.0001	0.0001	0.0001	0.0001	0.0001	0.0001	0.0001	0.0001	0.0001	0.0001	0.0001	0.0001	0.0001	0.0001	0.0001	0.0001	0.0001	0.0001	0.0001	0.0001	0.0001	0.0001	0.0001	0.0001	0.0001	0.0001	0.0001	0.0001	0.0001	0.0001	0.0001	0.0001	0.0001	0.0001	0.0001	0.0001	0.0001	0.0001	0.0001	0.0001	0.0001
AAN28930.1	0.0001	0.0001	0.0001	0.0001	0.0001	0.0001	0.0001	0.0001	0.0001	0.0001	0.0001	0.0001	0.0001	0.0001	0.0001	0.0001	0.0001	0.0001	0.0001	0.0001	0.0001	0.0001	0.0001	0.0001	0.0001	0.0001	0.0001	0.0001	0.0001	0.0001	0.0001	0.0001	0.0001	0.0001	0.0001	0.0001	0.0001	0.0001	0.0001	0.0001	0.0001	0.0001	0.0001	0.0001	0.0001	0.0001	0.0001	0.0001	0.0001
AAN28933.1	0.0001	0.0001	0.0001	0.0001	0.0001	0.0001	0.0001	0.0001	0.0001	0.0001	0.0001	0.0001	0.0001	0.0001	0.0001	0.0001	0.0001	0.0001	0.0001	0.0001	0.0001	0.0001	0.0001	0.0001	0.0001	0.0001	0.0001	0.0001	0.0001	0.0001	0.0001	0.0001	0.0001	0.0001	0.0001	0.0001	0.0001	0.0001	0.0001	0.0001	0.0001	0.0001	0.0001	0.0001	0.0001	0.0001	0.0001	0.0001	0.0001
AAN28935.1	0.0001	0.0001	0.0001	0.0001	0.0001	0.0001	0.0001	0.0001	0.0001	0.0001	0.0001	0.0001	0.0001	0.0001	0.0001	0.0001	0.0001	0.0001	0.0001	0.0001	0.0001	0.0001	0.0001	0.0001	0.0001	0.0001	0.0001	0.0001	0.0001	0.0001	0.0001	0.0001	0.0001	0.0001	0.0001	0.0001	0.0001	0.0001	0.0001	0.0001	0.0001	0.0001	0.0001	0.0001	0.0001	0.0001	0.0001	0.0001	0.0001
AAN28936.1	0.0001	0.0001	0.0001	0.0001	0.0001	0.0001	0.0001	0.0001	0.0001	0.0001	0.0001	0.0001	0.0001	0.0001	0.0001	0.0001	0.0001	0.0001	0.0001	0.0001	0.0001	0.0001	0.0001	0.0001	0.0001	0.0001	0.0001	0.0001	0.0001	0.0001	0.0001	0.0001	0.0001	0.0001	0.0001	0.0001	0.0001	0.0001	0.0001	0.0001	0.0001	0.0001	0.0001	0.0001	0.0001	0.0001	0.0001	0.0001	0.0001
AAN28937.1	0.0001	0.0001	0.0001	0.0001	0.0001	0.0001	0.0001	0.0001	0.0001	0.0001	0.0001	0.0001	0.0001	0.0001	0.0001	0.0001	0.0001	0.0001	0.0001	0.0001	0.0001	0.0001	0.0001	0.0001	0.0001	0.0001	0.0001	0.0001	0.0001	0.0001	0.0001	0.0001	0.0001	0.0001	0.0001	0.0001	0.0001	0.0001	0.0001	0.0001	0.0001	0.0001	0.0001	0.0001	0.0001	0.0001	0.0001	0.0001	0.0001
AAN28938.1	0.0001	0.0001	0.0001	0.0001	0.0001	0.0001	0.0001	0.0001	0.0001	0.0001	0.0001	0.0001	0.0001	0.0001	0.0001	0.0001	0.0001	0.0001	0.0001	0.0001	0.0001	0.0001	0.0001	0.0001	0.0001	0.0001	0.0001	0.0001	0.0001	0.0001	0.0001	0.0001	0.0001	0.0001	0.0001	0.0001	0.0001	0.0001	0.0001	0.0001	0.0001	0.0001	0.0001	0.0001	0.0001	0.0001	0.0001	0.0001	0.0001
ABAYE1888	0.99	0.99	1	1	1	1	1	1	1	1	1	1	1	1	0.0001	1	1	1	1	1	1	0.0001	1	1	1	1	1	1	1	1	1	1	1	1	1	1	1	1	1	0.0001	1	1	1	1	1	1	1	1	1
ABAYE1889	1	1	1	1	1	1	1	1	1	1	1	1	1	1	0.0001	1	1	1	1	1	1	0.0001	1	1	1	1	1	1	1	1	0.98	1	1	1	1	1	0.99	1	1	0.0001	1	1	1	1	1	1	1	1	1
ABAYE1644	0.95	0.95	1	1	1	1	1	1	1	1	0.99	1	1	1	1	1	1	1	1	0.99	1	0.99	1	1	1	0.99	1	1	1	1	0.97	0.98	1	1	1	1	0.96	0.99	1	0.99	1	1	0.99	1	1	1	1	1	1
A1S_0979	1	1	0.99	1	1	1	1	1	1	1	1	1	1	1	1	1	1	1	1	1	1	1	1	1	1	1	1	1	1	1	1	1	1	1	1	1	1	1	1	1	1	1	1	1	1	1	1	1	1
A1S_0550	0.0001	0.0001	0.0001	0.0001	0.0001	0.0001	0.0001	0.0001	0.0001	0.0001	0.0001	0.0001	0.0001	0.0001	0.0001	0.0001	0.0001	0.0001	0.0001	0.0001	0.0001	0.0001	0.0001	0.0001	0.0001	0.0001	0.0001	0.0001	0.0001	0.0001	0.0001	0.0001	0.0001	0.0001	0.7	0.0001	0.0001	0.0001	0.0001	0.0001	0.0001	0.0001	0.82	0.0001	0.0001	0.0001	0.0001	0.0001	0.0001
A1S_1288	0.0001	0.0001	0.0001	0.0001	0.0001	0.0001	0.0001	0.0001	0.0001	0.0001	0.0001	0.0001	0.0001	0.0001	0.0001	0.0001	0.0001	0.0001	0.0001	0.0001	0.0001	0.0001	0.0001	0.0001	0.0001	0.0001	0.0001	0.0001	0.0001	0.0001	0.0001	0.0001	0.0001	0.0001	0.0001	0.0001	0.0001	0.0001	0.0001	0.0001	0.0001	0.0001	0.0001	0.0001	0.0001	0.0001	0.0001	0.0001	0.0001
A1S_1294	1	1	0.0001	1	1	1	0.98	1	1	0.0001	0.87	0.98	0.98	0.98	0.0001	1	1	1	0.98	0.87	0.0001	0.87	1	0.0001	0.98	0.87	0.98	1	1	0.0001	1	1	1	1	1	0.0001	1	0.87	1	0.87	1	1	0.87	1	1	1	0.0001	0.0001	1
A1S_1295	1	1	0.0001	0.83	0.83	1	1	1	0.83	0.0001	1	1	1	1	0.0001	1	1	1	1	1	0.0001	1	1	0.0001	1	1	1	0.83	0.83	0.0001	1	1	1	1	1	0.0001	1	1	1	1	0.83	1	1	1	1	1	0.0001	0.0001	1
A1S_1296	1	1	0.0001	1	1	1	1	1	1	0.0001	1	1	1	1	0.0001	1	1	1	1	1	0.0001	1	1	0.0001	1	1	1	1	1	0.0001	1	1	1	1	1	0.0001	1	1	1	1	1	1	1	1	1	1	0.0001	0.0001	1
A1S_1297	1	1	0.0001	1	1	1	1	1	1	0.0001	1	1	1	1	0.0001	1	1	1	1	1	0.0001	1	1	0.0001	1	1	1	1	1	0.0001	1	1	1	1	1	0.0001	1	1	1	1	1	1	1	1	1	1	0.0001	0.0001	1
A1S_1298	1	1	0.0001	1	1	1	1	1	1	0.0001	1	1	1	1	0.0001	1	1	1	1	1	0.0001	1	1	0.0001	1	1	1	1	1	0.0001	0.99	1	1	1	0.9	0.0001	0.99	1	1	1	1	1	1	1	1	1	0.0001	0.0001	1
A1S_1300	0.99	1	0.0001	1	1	1	1	1	1	0.0001	0.99	1	1	1	0.0001	1	1	1	1	0.99	0.0001	0.99	1	0.0001	1	0.99	1	1	1	0.0001	1	0.99	1	1	1	0.0001	1	0.99	1	0.99	1	1	0.99	1	1	1	0.0001	0.0001	1
A1S_1301	0.98	1	0.0001	1	1	1	1	1	1	0.0001	0.98	1	1	1	0.0001	1	1	1	1	0.98	0.0001	0.98	1	0.0001	1	0.98	1	1	1	0.0001	0.98	0.99	1	1	1	0.0001	0.99	0.98	1	0.98	1	1	0.98	1	1	1	0.0001	0.0001	1
A1S_1302	1	1	0.0001	0.99	0.99	1	1	1	1	0.0001	1	1	1	1	0.0001	1	1	1	1	1	0.0001	1	1	0.0001	1	1	1	0.99	1	0.0001	1	1	1	1	0.79	0.0001	1	1	1	1	0.99	1	1	1	1	1	0.0001	0.0001	1
A1S_1304	1	1	0.0001	1	1	1	1	1	1	0.0001	1	1	1	1	0.0001	1	1	1	1	1	0.0001	1	1	0.0001	1	1	1	1	1	0.0001	1	0.99	1	1	1	0.0001	1	1	1	1	1	1	1	1	1	1	0.0001	0.0001	1
A1S_1305	1	1	0.0001	0.92	0.51	1	1	1	1	0.0001	1	1	1	1	0.0001	1	1	1	1	1	0.0001	1	1	0.0001	1	1	1	0.92	0.51	0.0001	1	1	1	1	1	0.0001	1	1	1	1	0.51	1	1	1	1	1	0.0001	0.0001	1
A1S_1306	1	1	0.0001	1	1	1	1	1	1	0.0001	0.99	1	1	1	0.0001	1	1	1	1	0.99	0.0001	0.99	1	0.0001	1	0.99	1	1	1	0.0001	0.99	0.98	1	1	1	0.0001	1	0.99	1	0.99	1	1	0.99	1	1	1	0.0001	0.0001	1
A1S_1307	1	1	0.0001	1	1	1	1	1	1	0.0001	1	1	1	1	0.0001	1	1	1	1	1	0.0001	1	1	0.0001	1	1	1	1	1	0.0001	1	1	1	1	1	0.0001	1	1	1	1	1	1	1	1	1	1	0.0001	0.0001	1
A1S_1308	1	1	0.0001	1	1	1	1	1	1	0.0001	1	1	1	1	0.0001	1	1	1	1	1	0.0001	1	1	0.0001	1	1	1	1	1	0.0001	1	1	1	1	1	0.0001	1	1	1	1	1	1	1	1	1	1	0.0001	0.0001	1
A1S_1309	0.99	1	0.0001	1	1	1	1	1	1	0.0001	0.99	1	1	1	0.0001	1	1	1	1	0.99	0.0001	0.99	1	0.0001	1	0.99	1	1	1	0.0001	0.99	0.99	1	1	1	0.0001	0.99	0.99	1	0.99	1	1	0.99	1	1	1	0.0001	0.0001	1
A1S_1310	1	1	0.0001	1	1	1	1	1	1	0.0001	1	1	1	1	0.0001	1	1	1	1	1	0.0001	1	1	0.0001	1	1	1	1	1	0.0001	1	0.99	1	1	1	0.0001	1	1	1	1	1	1	1	1	1	1	0.0001	0.0001	1
A1S_3364	0.95	0.95	0.94	0.79	0.79	0.94	0.94	0.94	0.95	0.94	0.94	0.94	0.94	0.94	0.94	0.94	0.94	0.94	0.94	0.94	0.94	0.94	0.94	0.94	0.94	0.94	0.94	0.79	0.79	0.94	0.95	0.67	0.94	0.94	0.94	0.94	0.0001	0.94	0.91	0.94	0.78	0.94	0.94	0.94	0.94	0.94	0.94	0.94	0.94
ABAYE0459	1	1	1	1	1	1	1	1	1	1	1	1	1	1	1	1	1	1	1	1	1	0.93	1	1	1	1	1	1	1	1	1	1	1	1	1	1	1	1	1	1	1	1	0.93	1	1	1	1	1	1
ABAYE2047	0.98	0.98	1	1	1	1	1	1	1	1	1	1	1	1	1	1	1	1	1	1	1	1	1	1	1	1	1	1	1	1	0.98	1	1	1	1	1	1	1	1	1	1	1	1	1	1	1	1	1	1
ABAYE2049	0.99	0.99	1	1	1	1	1	1	1	1	0.99	1	1	1	1	1	1	1	1	0.99	1	0.99	1	1	1	0.99	1	1	1	1	0.99	0.99	1	1	1	1	0.99	0.99	1	0.99	1	1	0.99	1	1	1	1	1	1
ABAYE2050	1	1	1	1	1	1	1	1	1	1	0.99	1	1	1	1	1	1	1	1	0.99	1	0.99	1	1	1	0.99	1	1	1	1	1	0.99	1	1	1	1	0.99	0.99	1	0.99	1	1	0.99	1	1	1	1	1	1
ABAYE2051	0.99	0.99	0.99	0.82	0.82	0.99	0.99	0.99	0.63	0.99	1	0.99	0.99	0.99	0.99	0.99	0.99	0.99	0.99	1	0.99	1	0.99	0.99	0.99	1	0.99	0.63	0.63	0.99	0.99	1	0.99	0.99	0.99	0.99	1	1	0.99	1	0.82	0.99	1	0.99	0.99	0.99	0.99	0.99	0.99
ABAYE3318	1	1	1	1	1	1	1	1	1	1	1	1	1	1	1	1	1	1	1	1	1	1	1	1	1	1	1	1	1	1	1	1	1	1	1	1	1	1	1	1	1	1	1	1	1	1	1	1	1
ABAYE3319	1	1	1	1	1	1	1	1	1	1	1	1	1	1	1	1	1	1	1	1	1	1	1	1	1	1	1	1	1	1	1	1	1	1	1	1	1	1	1	1	1	1	1	1	1	1	1	1	1
ABAYE3320	1	1	1	1	1	1	1	1	1	1	1	1	1	1	1	1	1	1	1	1	1	1	1	1	1	1	1	1	1	1	1	1	1	1	1	1	1	1	1	1	1	1	1	1	1	1	1	1	1
[truncated: 198 more columns]
